# Supplementary material for: Mapping the SLP76 interactome in T cells lacking each of the GRB2-family adaptors reveals molecular plasticity of the TCR signaling pathway
Source: Front Immunol. 2023 Mar 15;14:1139123. doi: 10.3389/fimmu.2023.1139123 (PMC10057548; doi:10.3389/fimmu.2023.1139123)
Supplement: Supplementary Table 1 — List of the proteome of variant Jurkat cells expressed in copy numbers. [file Table_1.xlsx]

## Sheet: Description
Column name	Legend
Gene.names	primary gene name of the detected protein
Uniprot	UNIPROT AC/ID of protein group
SLP76OST_CD6_GADSKO	Number of copies per cell of the indicated protein in Jurkat cells expressing SLP76-OST, transfected with CD6 and deficient in GADS
SLP76OST_CD6_GRAPKO	Number of copies per cell of the indicated protein in Jurkat cells expressing SLP76-OST, transfected with CD6 and deficient in GRAP
SLP76OST_CD6_GRB2KO	Number of copies per cell of the indicated protein in Jurkat cells expressing SLP76-OST, transfected with CD6 and deficient in GRB2
SLP76OST_CD6	Number of copies per cell of the indicated protein in Jurkat cells expressing SLP76-OST, transfected with CD6
SLP76OST	Number of copies per cell of the indicated protein in Jurkat cells expressing SLP76-OST
WT	Number of copies per cell of the indicated protein in parental Jurkat cells
Mean	Mean number of copies per cell of the indicated protein in SLP76 OST CD6 variants (when detected)

## Sheet: Copy numbers
Gene.names	Uniprot	SLP76OST_CD6_GADSKO	SLP76OST_CD6_GRAPKO	SLP76OST_CD6_GRB2KO	SLP76OST_CD6	SLP76OST	WT	Mean
LCP2	Q13094	29015.7	32207.8	36603.2	39719.5	43336.3	56705.7	34386.5
GRAP2	O75791	NA	98619.6	177243	127859	124001	178006	134574
GRB2	P62993	369821	363731	NA	360173	275728	311878	364575
CD6	P30203	146846	122902	97250.9	121074	5230.43	NA	122018
H4C1	P62805	3.11876e+08	2.73089e+08	3.15374e+08	2.84198e+08	3.31597e+08	3.18597e+08	2.96134e+08
H2AC14	Q99878	1.33863e+08	1.18981e+08	1.4187e+08	1.35032e+08	1.60404e+08	1.2262e+08	1.32436e+08
HIST2H2BE	Q16778	1.16959e+08	1.06023e+08	1.18796e+08	1.11043e+08	128646690	1.38401e+08	1.13205e+08
HIST2H3A;	Q71DI3	6.87858e+07	7.76295e+07	8.20284e+07	6.11212e+07	9.33844e+07	7.06585e+07	7.23912e+07
ACTG1	P63261	6.2829e+07	7.06257e+07	6.61508e+07	6.80094e+07	6.11635e+07	7.136e+07	6.69037e+07
GAPDH	P04406	2.82661e+07	2.74739e+07	2.64701e+07	2.59198e+07	2.41023e+07	2.68579e+07	2.70325e+07
PPIA	P62937	2.58034e+07	2.47067e+07	2.64355e+07	2.21874e+07	2.31332e+07	2.27233e+07	2.47833e+07
TUBA1B	P68363	2.50921e+07	2.31806e+07	2.49189e+07	2.36154e+07	2.45536e+07	2.42625e+07	2.42018e+07
H2BC4	P62807	2.33549e+07	2.13423e+07	2.26844e+07	2.09357e+07	2.26642e+07	2.09319e+07	2.20793e+07
H1-2	P16403	2.16065e+07	1.86569e+07	2.17713e+07	1.72442e+07	2.31634e+07	1.80192e+07	1.98197e+07
TUBB4B	P68371	1.81878e+07	1.58891e+07	1.76339e+07	1.66383e+07	1.47456e+07	1.84863e+07	1.70873e+07
EEF1A1	P68104	1.4721e+07	1.62995e+07	1.63165e+07	1.55155e+07	1.59316e+07	1.71053e+07	1.57131e+07
PRDX1	Q06830	1.46811e+07	1.77135e+07	1.40044e+07	1.17769e+07	1.0869e+07	1.1501e+07	1.4544e+07
CFL1	P23528	1.40732e+07	1.47115e+07	1.56411e+07	1.3596e+07	1.42258e+07	1.24748e+07	1.45054e+07
HSP90AB1	P08238	1.39939e+07	1.47868e+07	1.34455e+07	1.42448e+07	1.40533e+07	1.44406e+07	1.41178e+07
PFN1	P07737	1.34168e+07	1.45936e+07	1.47394e+07	1.33018e+07	1.21765e+07	1.10358e+07	1.40129e+07
HSPA8	P11142	1.16266e+07	1.20967e+07	1.14478e+07	1.20573e+07	1.09278e+07	1.20466e+07	1.18071e+07
ENO1	P06733	1.18848e+07	1.14306e+07	1.16833e+07	1.1179e+07	1.18818e+07	1.03758e+07	1.15444e+07
RPS27A	P62979	1.15499e+07	1.11036e+07	1.21219e+07	1.11487e+07	1.16804e+07	1.23019e+07	1.1481e+07
LDHB	P07195	1.02224e+07	1.06421e+07	9.53381e+06	9.5961e+06	9.49535e+06	8.77626e+06	9.9986e+06
LCP1	P13796	8.72002e+06	9.57023e+06	1.0829e+07	1.04881e+07	1.03648e+07	7.99414e+06	9.90184e+06
LDHA	P00338	9.42738e+06	9.55394e+06	9.06057e+06	9.96164e+06	9.31633e+06	9.64778e+06	9.50088e+06
H1-5	P16401	1.04192e+07	9.18581e+06	9.54984e+06	8.19049e+06	9.97564e+06	6.59332e+06	9.33634e+06
HMGB1	P09429	9.50281e+06	8.33888e+06	9.35901e+06	9.2645e+06	1.04591e+07	9.82805e+06	9.1163e+06
HNRNPA1	P09651	8.37648e+06	9.12755e+06	8.35521e+06	8.21947e+06	7.88154e+06	8.57609e+06	8.51968e+06
HNRNPA2B1	P22626	8.09837e+06	8.38077e+06	8.09343e+06	8.16723e+06	8.28845e+06	8.72761e+06	8.18495e+06
PKM	P14618	7.74896e+06	7.32109e+06	7.08749e+06	7.01176e+06	7.28998e+06	7.15529e+06	7.29233e+06
PGK1	P00558	7.48296e+06	7.07603e+06	7.52275e+06	6.79427e+06	6.79261e+06	6.49444e+06	7.219e+06
H3C1	P68431	5.60974e+06	6.57027e+06	7.94804e+06	6.81039e+06	8.09288e+06	5.86939e+06	6.73461e+06
RAN	P62826	6.641e+06	7.11606e+06	6.55327e+06	6.24619e+06	6.26863e+06	6.42877e+06	6.63913e+06
HSPE1	P61604	6.44742e+06	6.61175e+06	6.36083e+06	7.02704e+06	6.81247e+06	8.07715e+06	6.61176e+06
HSPD1	P10809	5.87483e+06	7.26732e+06	6.08866e+06	6.55719e+06	6.05367e+06	7.06513e+06	6.447e+06
ALDOA	P04075	5.99263e+06	6.79468e+06	6.61909e+06	6.13189e+06	6.57712e+06	7.12872e+06	6.38457e+06
GSTP1	P09211	6.54485e+06	6.32397e+06	6.1963e+06	5.70508e+06	5.61645e+06	6.29225e+06	6.19255e+06
ARHGDIB	P52566	5.71617e+06	6.22096e+06	6.76967e+06	5.98205e+06	5.36342e+06	4.9442e+06	6.17221e+06
YWHAZ	P63104	6.2526e+06	6.44243e+06	6.31585e+06	5.46432e+06	5.3668e+06	5.95558e+06	6.1188e+06
ADA	P00813	5.97078e+06	5.70814e+06	6.69759e+06	6.05858e+06	6.10001e+06	5.17062e+06	6.10877e+06
TUBB	P07437	6.0311e+06	5.84479e+06	6.2309e+06	5.72559e+06	5.89599e+06	5.20227e+06	5.95809e+06
CORO1A	P31146	5.73892e+06	3.77976e+06	7.88913e+06	6.36822e+06	6.60717e+06	4.02795e+06	5.94401e+06
NME2	P22392	5.87449e+06	6.18549e+06	5.55696e+06	5.39151e+06	5.04392e+06	5.99667e+06	5.75211e+06
MSN	P26038	4.30389e+06	4.49582e+06	4.48055e+06	4.78357e+06	4.32118e+06	3.77428e+06	4.51596e+06
RPS8	P62241	4.52656e+06	4.5433e+06	4.36922e+06	4.53242e+06	4.16934e+06	4.23857e+06	4.49288e+06
VIM	P08670	4.4939e+06	3.98826e+06	4.52949e+06	4.94807e+06	3.7219e+06	3.68028e+06	4.48993e+06
HNRNPC	P07910	4.41905e+06	4.69102e+06	4.48371e+06	4.35917e+06	4.41604e+06	4.07111e+06	4.48824e+06
TKT	P29401	3.98354e+06	3.89269e+06	4.75642e+06	4.1842e+06	4.4775e+06	3.32193e+06	4.20421e+06
EEF2	P13639	3.97733e+06	4.04175e+06	3.97873e+06	4.4503e+06	4.14235e+06	4.477e+06	4.11203e+06
RPS3A	P61247	3.94514e+06	4.35096e+06	4.06853e+06	3.94026e+06	3.55456e+06	3.70833e+06	4.07622e+06
MIF	P14174	4.0618e+06	3.84106e+06	4.26573e+06	4.06659e+06	3.98853e+06	4.45548e+06	4.05879e+06
HNRNPD	Q14103	4.05363e+06	4.10284e+06	3.95751e+06	3.83852e+06	3.82014e+06	3.6874e+06	3.98813e+06
NCL	P19338	3.7999e+06	4.13056e+06	3.75555e+06	4.09771e+06	4.43703e+06	3.95973e+06	3.94593e+06
RPS16	P62249	3.72568e+06	3.97839e+06	3.74979e+06	3.86836e+06	3.55143e+06	3.54542e+06	3.83055e+06
HNRNPK	P61978	3.65966e+06	3.77335e+06	3.78322e+06	3.71894e+06	3.80897e+06	3.80334e+06	3.73379e+06
RACK1	P63244	3.53678e+06	3.8665e+06	3.65327e+06	3.71353e+06	3.61303e+06	3.56559e+06	3.69252e+06
EIF5A	P63241	3.86993e+06	3.56626e+06	3.48824e+06	3.69154e+06	3.65103e+06	4.75852e+06	3.654e+06
HMGB2	P26583	3.99117e+06	3.01208e+06	3.94225e+06	3.58148e+06	3.77978e+06	3.68783e+06	3.63174e+06
EIF4A1	P60842	3.64848e+06	3.75859e+06	3.51745e+06	3.43188e+06	3.00019e+06	3.9501e+06	3.5891e+06
RPS13	P62277	3.52387e+06	3.60259e+06	3.61464e+06	3.40734e+06	3.46782e+06	3.34321e+06	3.53711e+06
RPS3	P23396	3.63146e+06	3.59539e+06	3.20245e+06	3.57481e+06	3.5104e+06	3.71775e+06	3.50103e+06
H2AX	P16104	3.59786e+06	3.31186e+06	3.56985e+06	3.50148e+06	3.75845e+06	3.39229e+06	3.49526e+06
H3-3A	P84243	3.0598e+06	3.41056e+06	3.75619e+06	3.67045e+06	3.89515e+06	3.05319e+06	3.47425e+06
RPS11	P62280	3.56579e+06	3.8204e+06	3.15874e+06	3.29505e+06	3.35764e+06	3.37926e+06	3.46e+06
RPS7	P62081	3.74908e+06	3.47206e+06	3.20017e+06	3.3659e+06	3.25669e+06	3.27325e+06	3.4468e+06
ACTBL2	Q562R1	7.02185e+06	3.64251e+06	2.43454e+06	560035	558101	4.38404e+06	3.41473e+06
PGAM1	P18669	3.5392e+06	3.53979e+06	3.24382e+06	3.21321e+06	3.07728e+06	3.34584e+06	3.384e+06
CCT2	P78371	3.39398e+06	3.40393e+06	3.11882e+06	3.3455e+06	3.08457e+06	3.23247e+06	3.31556e+06
RPS20	P60866	3.61603e+06	3.28801e+06	2.85759e+06	3.4821e+06	3.34213e+06	3.298e+06	3.31093e+06
CALR	P27797	3.23476e+06	3.56537e+06	3.07401e+06	3.29538e+06	2.7851e+06	3.40539e+06	3.29238e+06
RPS15A	P62244	3.33306e+06	3.55471e+06	3.1798e+06	3.04829e+06	3.06e+06	3.1713e+06	3.27896e+06
HSP90AA1	P07900	3.05252e+06	3.60829e+06	2.97635e+06	3.41586e+06	3.04155e+06	3.72564e+06	3.26325e+06
RPL30	P62888	2.99541e+06	3.25383e+06	3.2371e+06	3.43832e+06	3.29741e+06	3.67161e+06	3.23116e+06
RPL7	P18124	3.23151e+06	3.32042e+06	3.02233e+06	3.32672e+06	3.16583e+06	3.18411e+06	3.22525e+06
SLC25A6	P12236	3.09421e+06	3.25149e+06	3.06557e+06	3.28993e+06	3.08714e+06	3.07318e+06	3.1753e+06
RPS12	P25398	3.14835e+06	3.12697e+06	3.30748e+06	3.08243e+06	3.04459e+06	2.96291e+06	3.16631e+06
RPL4	P36578	3.03236e+06	3.1009e+06	3.21615e+06	3.21469e+06	3.17769e+06	3.31757e+06	3.14102e+06
CCT8	P50990	3.26233e+06	3.20605e+06	2.97144e+06	3.1074e+06	2.91706e+06	2.97781e+06	3.13681e+06
MDH2	P40926	2.96585e+06	3.2235e+06	3.28277e+06	3.07348e+06	3.04699e+06	3.11409e+06	3.1364e+06
STMN1	P16949	3.04891e+06	3.1559e+06	3.59103e+06	2.64919e+06	4.2681e+06	3.13434e+06	3.11126e+06
SOD1	P00441	3.14198e+06	3.23985e+06	3.05975e+06	2.87437e+06	3.06016e+06	3.035e+06	3.07899e+06
RPS19	P39019	3.08177e+06	3.23625e+06	2.89944e+06	3.08224e+06	3.08533e+06	2.88962e+06	3.07493e+06
RPL12	P30050	3.08119e+06	3.29252e+06	2.94843e+06	2.79855e+06	3.0256e+06	2.86413e+06	3.03017e+06
FABP5	Q01469	2.85568e+06	3.53561e+06	2.9705e+06	2.56805e+06	2.52209e+06	3.50294e+06	2.98246e+06
YWHAE	P62258	3.05388e+06	3.00955e+06	2.86269e+06	2.92737e+06	2.81594e+06	3.30622e+06	2.96337e+06
TPI1	P60174	2.97436e+06	2.75219e+06	3.06903e+06	2.9873e+06	3.33805e+06	3.53619e+06	2.94572e+06
HNRNPA3	P51991	2.88892e+06	2.75081e+06	3.17322e+06	2.86764e+06	3.34144e+06	2.73685e+06	2.92015e+06
RPS5	P46782	2.98751e+06	3.06247e+06	2.84897e+06	2.6922e+06	2.79788e+06	2.56606e+06	2.89779e+06
PAICS	P22234	2.90759e+06	3.01679e+06	2.87033e+06	2.71087e+06	2.75096e+06	2.51005e+06	2.8764e+06
RPL15	P61313	2.82884e+06	3.08519e+06	2.70277e+06	2.79292e+06	2.60936e+06	2.723e+06	2.85243e+06
RPL22	P35268	2.98462e+06	2.92515e+06	2.73299e+06	2.75137e+06	2.48377e+06	3.11545e+06	2.84853e+06
HNRNPU	Q00839	2.73803e+06	2.88307e+06	2.80881e+06	2.90153e+06	2.80658e+06	2.92405e+06	2.83286e+06
RPSA	P08865	2.71158e+06	2.85586e+06	2.79584e+06	2.93846e+06	2.74276e+06	3.45258e+06	2.82543e+06
ACTC1	P68032	2.70109e+06	2.98418e+06	2.79254e+06	2.79606e+06	1.97439e+06	4.53836e+06	2.81847e+06
RPS25	P62851	2.76349e+06	2.69878e+06	2.99373e+06	2.7966e+06	2.81799e+06	2.93066e+06	2.81315e+06
RPS9	P46781	2.87873e+06	2.6523e+06	2.75338e+06	2.96197e+06	3.27068e+06	2.47855e+06	2.8116e+06
RPL7A	P62424	2.7001e+06	2.9745e+06	2.68039e+06	2.87812e+06	2.86257e+06	2.89148e+06	2.80828e+06
RPS18	P62269	2.91126e+06	2.96565e+06	2.44498e+06	2.68819e+06	2.57048e+06	2.63894e+06	2.75252e+06
RPS14	P62263	2.86985e+06	3.09163e+06	2.84164e+06	2.13307e+06	2.43588e+06	2.48117e+06	2.73405e+06
RPL6	Q02878	2.68337e+06	2.66241e+06	2.42595e+06	3.02184e+06	2.60393e+06	2.70116e+06	2.69839e+06
RPL27	P61353	2.6189e+06	2.76242e+06	2.46305e+06	2.92438e+06	2.70858e+06	3.29451e+06	2.69219e+06
PARK7	Q99497	2.90078e+06	2.44316e+06	2.68981e+06	2.46738e+06	2.56795e+06	2.41713e+06	2.62528e+06
CCT4	P50991	2.70919e+06	2.7205e+06	2.43411e+06	2.61164e+06	2.3877e+06	2.44623e+06	2.61886e+06
TCP1	P17987	2.56876e+06	2.70239e+06	2.4066e+06	2.69824e+06	2.60097e+06	2.42204e+06	2.594e+06
ATP5F1A	P25705	2.30807e+06	2.61813e+06	2.60487e+06	2.6216e+06	2.53126e+06	2.49238e+06	2.53817e+06
HINT1	P49773	2.59678e+06	2.31831e+06	2.43342e+06	2.80124e+06	2.64666e+06	2.62102e+06	2.53744e+06
CACYBP	Q9HB71	2.5943e+06	2.5423e+06	2.40338e+06	2.59031e+06	2.22219e+06	2.56511e+06	2.53257e+06
GDI2	P50395	2.47196e+06	2.56544e+06	2.56626e+06	2.4917e+06	2.37699e+06	2.26345e+06	2.52384e+06
RPS26	P62854	2.48222e+06	2.80316e+06	2.63197e+06	2.1625e+06	2.29544e+06	2.21306e+06	2.51996e+06
RPS27	P42677	2.39325e+06	2.83174e+06	2.33209e+06	2.40411e+06	2.30479e+06	2.61787e+06	2.4903e+06
CCT7	Q99832	2.53542e+06	2.53228e+06	2.37843e+06	2.48068e+06	2.34303e+06	2.28823e+06	2.4817e+06
ATP5F1B	P06576	2.35226e+06	2.53182e+06	2.58625e+06	2.39771e+06	2.31285e+06	2.62812e+06	2.46701e+06
RPL23A	P62750	2.48115e+06	2.36939e+06	2.35161e+06	2.46601e+06	2.29053e+06	2.33254e+06	2.41704e+06
EEF1G	P26641	2.23684e+06	2.56458e+06	2.34789e+06	2.48844e+06	2.27268e+06	2.62862e+06	2.40944e+06
WDR1	O75083	2.28974e+06	2.43727e+06	2.39029e+06	2.37225e+06	2.27929e+06	2.07707e+06	2.37238e+06
RPL18	Q07020	2.35884e+06	2.52999e+06	2.17324e+06	2.41978e+06	2.23985e+06	2.34832e+06	2.37046e+06
XRCC6	P12956	2.34261e+06	2.22179e+06	2.35223e+06	2.5354e+06	2.41273e+06	2.34713e+06	2.36301e+06
CCT5	P48643	2.3903e+06	2.47297e+06	2.23294e+06	2.22048e+06	2.00669e+06	2.14185e+06	2.32917e+06
RPL38	P63173	2.33752e+06	2.48279e+06	2.34711e+06	2.14901e+06	2.2279e+06	2.22258e+06	2.32911e+06
CCT6A	P40227	2.18964e+06	2.4131e+06	2.33606e+06	2.37593e+06	2.28854e+06	2.25989e+06	2.32868e+06
CCT3	P49368	2.27358e+06	2.42644e+06	2.26303e+06	2.29566e+06	2.1341e+06	2.44212e+06	2.31468e+06
RPS4X	P62701	2.29882e+06	2.39671e+06	2.34917e+06	2.20144e+06	2.14446e+06	2.09081e+06	2.31153e+06
RAC2	P15153	2.45409e+06	2.15111e+06	2.35338e+06	2.22137e+06	2.28476e+06	1.72254e+06	2.29499e+06
RPS2	P15880	2.31346e+06	2.31171e+06	2.18919e+06	2.35387e+06	2.31631e+06	2.32413e+06	2.29206e+06
TXN	P10599	2.37758e+06	2.22473e+06	2.32682e+06	2.21403e+06	2.14615e+06	2.33154e+06	2.28579e+06
PEBP1	P30086	2.37521e+06	2.29991e+06	2.09786e+06	2.28902e+06	2.16231e+06	1.84884e+06	2.2655e+06
RBBP4	Q09028	2.18971e+06	2.3533e+06	2.24377e+06	2.22467e+06	2.20115e+06	2.08031e+06	2.25286e+06
XRCC5	P13010	2.20416e+06	2.22768e+06	2.19375e+06	2.3346e+06	2.3836e+06	2.11139e+06	2.24005e+06
NPM1	P06748	2.38397e+06	2.55522e+06	1.91916e+06	2.05152e+06	2.06367e+06	4.31334e+06	2.22747e+06
IDH2	P48735	2.13328e+06	2.1868e+06	2.35506e+06	2.1044e+06	1.94258e+06	2.26173e+06	2.19489e+06
SNRPD1	P62314	2.15113e+06	1.92745e+06	2.01732e+06	2.33561e+06	2.20499e+06	2.9222e+06	2.10788e+06
RPS29	P62273	2.26317e+06	1.98017e+06	2.00917e+06	2.1233e+06	2.12547e+06	2.56533e+06	2.09395e+06
DDX5	P17844	2.08666e+06	2.1639e+06	1.96539e+06	2.1323e+06	2.05799e+06	2.19327e+06	2.08706e+06
YWHAQ	P27348	2.03246e+06	2.05961e+06	1.99926e+06	2.23833e+06	2.1712e+06	2.35894e+06	2.08241e+06
TBCA	O75347	2.38346e+06	1.81782e+06	1.76166e+06	2.2686e+06	2.09369e+06	2.56301e+06	2.05788e+06
RPL13	P26373	2.03849e+06	2.13438e+06	1.98583e+06	2.05702e+06	1.88799e+06	2.11431e+06	2.05393e+06
RPL5	P46777	2.05816e+06	2.02539e+06	2.07431e+06	2.0101e+06	1.96455e+06	2.00754e+06	2.04199e+06
FDPS	P14324	1.84186e+06	1.56063e+06	2.68174e+06	2.06404e+06	2.21984e+06	1.93577e+06	2.03707e+06
RPS23	P62266	1.89344e+06	1.92714e+06	2.13271e+06	2.10382e+06	2.08438e+06	1.87612e+06	2.01428e+06
H2AFV	Q71UI9	2.08344e+06	1.6896e+06	2.38092e+06	1.88613e+06	2.36828e+06	3.03187e+06	2.01002e+06
VDAC1	P21796	2.01378e+06	2.20193e+06	1.97658e+06	1.83029e+06	1.88706e+06	1.74838e+06	2.00564e+06
HSPA5	P11021	2.01807e+06	2.08349e+06	1.79312e+06	2.00108e+06	1.79698e+06	3.18206e+06	1.97394e+06
RPS17	P08708	2.08561e+06	1.89154e+06	2.06079e+06	1.85417e+06	1.63332e+06	2.26143e+06	1.97303e+06
RPL23	P62829	2.0569e+06	2.02039e+06	1.94605e+06	1.83785e+06	1.63331e+06	2.03236e+06	1.9653e+06
SNRPD2	P62316	2.06318e+06	2.09057e+06	1.72382e+06	1.88693e+06	1.55702e+06	2.1031e+06	1.94112e+06
ANXA6	P08133	1.914e+06	1.80579e+06	2.00134e+06	2.00032e+06	2.07757e+06	1.90542e+06	1.93036e+06
RPL8	P62917	2.02714e+06	1.96902e+06	1.56085e+06	2.10192e+06	1.84576e+06	1.98411e+06	1.91473e+06
SNRPD3	P62318	2.09868e+06	1.85003e+06	1.85345e+06	1.80735e+06	1.75678e+06	1.94647e+06	1.90238e+06
RPS6	P62753	1.8765e+06	2.04251e+06	1.84155e+06	1.82354e+06	1.96857e+06	1.83656e+06	1.89602e+06
HNRNPH1	P31943	1.91762e+06	1.91815e+06	1.86438e+06	1.88057e+06	1.80113e+06	2.18976e+06	1.89518e+06
PA2G4	Q9UQ80	1.92502e+06	1.85588e+06	1.71432e+06	1.97592e+06	1.8756e+06	1.89613e+06	1.86778e+06
YBX1	P67809	1.83115e+06	2.00641e+06	1.63973e+06	1.96537e+06	1.7081e+06	1.94693e+06	1.86067e+06
FKBP1A	P62942	1.67959e+06	1.77096e+06	1.77401e+06	2.21591e+06	2.40043e+06	2.55005e+06	1.86012e+06
RPL10A	P62906	1.66913e+06	2.13631e+06	1.95391e+06	1.67641e+06	1.72357e+06	1.83934e+06	1.85894e+06
PGD	P52209	1.87202e+06	1.67179e+06	2.03552e+06	1.84783e+06	1.99426e+06	1.54037e+06	1.85679e+06
RPLP0	P05388	1.82452e+06	1.87985e+06	1.69856e+06	1.91192e+06	1.75419e+06	1.79492e+06	1.82872e+06
DYNLL1	P63167	2.04391e+06	1.95188e+06	1.39781e+06	1.90542e+06	1.66369e+06	1.63059e+06	1.82476e+06
RPL14	P50914	1.95027e+06	1.81383e+06	1.7312e+06	1.78683e+06	1.71881e+06	1.67947e+06	1.82053e+06
ARHGDIA	P52565	1.84156e+06	1.86132e+06	1.73912e+06	1.82033e+06	1.93139e+06	1.73841e+06	1.81558e+06
CLIC1	O00299	1.68189e+06	1.92613e+06	1.82711e+06	1.81473e+06	1.71897e+06	1.24319e+06	1.81247e+06
PCBP1	Q15365	1.93732e+06	1.69809e+06	1.71637e+06	1.88486e+06	1.81022e+06	1.99642e+06	1.80916e+06
LMNB1	P20700	1.67888e+06	1.67174e+06	1.83552e+06	1.9471e+06	1.97415e+06	1.87122e+06	1.78331e+06
RPL3	P39023	1.82429e+06	1.76408e+06	1.72369e+06	1.80837e+06	1.69905e+06	1.78112e+06	1.78011e+06
MYH9	P35579	1.60007e+06	1.64557e+06	1.78841e+06	2.03753e+06	1.94351e+06	1.76729e+06	1.76789e+06
POMP	Q9Y244	2.81127e+06	1.13497e+06	1.15698e+06	1.94643e+06	2.79284e+06	675627	1.76241e+06
PTGES3	Q15185	1.75242e+06	1.93658e+06	1.65094e+06	1.61413e+06	1.63696e+06	1.84077e+06	1.73852e+06
DDX39B	Q13838	1.66487e+06	1.8636e+06	1.74871e+06	1.67675e+06	1.70918e+06	1.66882e+06	1.73848e+06
RPL18A	Q02543	1.71412e+06	1.94914e+06	1.63544e+06	1.56219e+06	1.59462e+06	1.42064e+06	1.71522e+06
ATIC	P31939	1.71136e+06	1.75359e+06	1.71293e+06	1.67504e+06	1.6596e+06	1.35067e+06	1.71323e+06
PTBP1	P26599	1.72278e+06	1.7064e+06	1.63898e+06	1.74468e+06	1.70312e+06	1.6518e+06	1.70321e+06
BOLA2	Q9H3K6	1.69704e+06	1.91031e+06	1.677e+06	1.50766e+06	1.66291e+06	1.4696e+06	1.698e+06
RPL32	P62910	1.54733e+06	1.80223e+06	1.37616e+06	1.97419e+06	1.47316e+06	1.96138e+06	1.67498e+06
RPL26	P61254	1.87421e+06	1.69187e+06	1.54874e+06	1.5738e+06	1.68547e+06	1.5589e+06	1.67215e+06
RPL21	P46778	1.58839e+06	1.93933e+06	1.62427e+06	1.49866e+06	1.34448e+06	1.56906e+06	1.66266e+06
PCBP2	Q15366	1.72824e+06	1.59945e+06	1.58458e+06	1.66931e+06	1.60566e+06	2.11609e+06	1.6454e+06
RPL28	P46779	1.75557e+06	1.86339e+06	1.30422e+06	1.62833e+06	1.4905e+06	1.72414e+06	1.63788e+06
PPA1	Q15181	1.60071e+06	1.65885e+06	1.67536e+06	1.60052e+06	1.48642e+06	1.50396e+06	1.63386e+06
RPL36A	P83881	1.8703e+06	1.65499e+06	1.31299e+06	1.69108e+06	1.79954e+06	1.74893e+06	1.63234e+06
RANBP1	P43487	1.57559e+06	1.63695e+06	1.65469e+06	1.54022e+06	1.58033e+06	1.74301e+06	1.60186e+06
SET	Q01105	1.41268e+06	1.77786e+06	1.68542e+06	1.52322e+06	1.55937e+06	1.29069e+06	1.5998e+06
SRSF3	P84103	1.65667e+06	1.68714e+06	1.51995e+06	1.52382e+06	1.5202e+06	1.45966e+06	1.59689e+06
EEF1D	P29692	1.55412e+06	1.56976e+06	1.61953e+06	1.576e+06	1.55463e+06	1.54399e+06	1.57985e+06
TAGLN2	P37802	1.56808e+06	1.58103e+06	1.46403e+06	1.59916e+06	1.36841e+06	1.8328e+06	1.55307e+06
VCP	P55072	1.47767e+06	1.50187e+06	1.50791e+06	1.63819e+06	1.66019e+06	1.64028e+06	1.53141e+06
RPL24	P83731	1.48801e+06	1.64115e+06	1.41559e+06	1.52205e+06	1.43172e+06	1.74362e+06	1.5167e+06
RCC2	Q9P258	1.53485e+06	1.46052e+06	1.52296e+06	1.53001e+06	1.56184e+06	1.53686e+06	1.51209e+06
RPL35	P42766	1.49126e+06	1.49892e+06	1.49833e+06	1.52374e+06	1.58582e+06	1.49246e+06	1.50306e+06
PRDX5	P30044	1.50606e+06	1.46151e+06	1.55346e+06	1.46239e+06	1.79616e+06	1.23641e+06	1.49585e+06
APEX1	P27695	1.44315e+06	1.56359e+06	1.46179e+06	1.51374e+06	1.54894e+06	1.38448e+06	1.49557e+06
PSMA6	P60900	1.55753e+06	1.43575e+06	1.48739e+06	1.49335e+06	1.45953e+06	1.48004e+06	1.4935e+06
GPI	P06744	1.51536e+06	1.52878e+06	1.39897e+06	1.50989e+06	1.34441e+06	1.41785e+06	1.48825e+06
RPLP1	P05386	1.47016e+06	1.37042e+06	1.49005e+06	1.59329e+06	1.69147e+06	1.62079e+06	1.48098e+06
MACROH2A1	O75367	1.50008e+06	1.47343e+06	1.41129e+06	1.46403e+06	1.67143e+06	1.10367e+06	1.46221e+06
RPL13A	P40429	1.47481e+06	1.49799e+06	1.40318e+06	1.45393e+06	1.3655e+06	1.11864e+06	1.45748e+06
RPL39P5	Q59GN2	1.51261e+06	1.62946e+06	1.26851e+06	1.39741e+06	1.42295e+06	1.05207e+06	1.452e+06
PCNA	P12004	1.44542e+06	1.35927e+06	1.56086e+06	1.43536e+06	1.50743e+06	2.61508e+06	1.45023e+06
RBMX	P38159	1.51098e+06	1.39717e+06	1.3727e+06	1.5191e+06	1.51689e+06	1.42622e+06	1.44999e+06
GSTO1	P78417	1.43259e+06	1.50804e+06	1.45734e+06	1.37771e+06	1.37022e+06	1.28455e+06	1.44392e+06
PSMA7	O14818	1.45049e+06	1.45976e+06	1.42508e+06	1.4319e+06	1.36329e+06	1.33724e+06	1.44181e+06
UBA1	P22314	1.33064e+06	1.41087e+06	1.47282e+06	1.54749e+06	1.5634e+06	1.27351e+06	1.44045e+06
TUFM	P49411	1.35417e+06	1.68361e+06	1.3626e+06	1.35988e+06	1.38154e+06	1.03386e+06	1.44007e+06
HIST1H2AC	Q93077	1.61323e+06	1.23658e+06	1.49641e+06	1.38808e+06	2.20606e+06	1.33343e+06	1.43357e+06
SFPQ	P23246	1.36657e+06	1.42052e+06	1.41368e+06	1.52193e+06	1.43518e+06	1.60328e+06	1.43068e+06
ACAT2	Q9BWD1	1.2834e+06	1.28946e+06	1.47599e+06	1.65968e+06	1.6958e+06	1.77964e+06	1.42713e+06
PSMA1	P25786	1.53091e+06	1.4446e+06	1.41186e+06	1.2732e+06	1.38189e+06	1.36272e+06	1.41514e+06
IMPDH2	P12268	1.48915e+06	1.48893e+06	1.25565e+06	1.38973e+06	1.45687e+06	1.37059e+06	1.40586e+06
HIST2H2AB	Q8IUE6	1.59829e+06	1.19802e+06	1.38314e+06	1.4415e+06	1.45454e+06	2.05215e+06	1.40524e+06
RPL11	P62913	1.4237e+06	1.46213e+06	1.29339e+06	1.37072e+06	1.27956e+06	1.48335e+06	1.38749e+06
APRT	P07741	1.19986e+06	1.91225e+06	1.43237e+06	998129	1.09073e+06	1.28456e+06	1.38565e+06
RPL17	P18621	1.42659e+06	1.55022e+06	1.38408e+06	1.14391e+06	1.34072e+06	1.11251e+06	1.3762e+06
P4HB	P07237	1.43926e+06	1.3769e+06	1.40668e+06	1.24999e+06	1.21285e+06	1.24937e+06	1.36821e+06
RAB1B	Q9H0U4	1.43861e+06	1.2683e+06	1.41859e+06	1.2384e+06	1.34611e+06	1.19475e+06	1.34097e+06
SRSF1	Q07955	1.37263e+06	1.43512e+06	1.31231e+06	1.24215e+06	1.33115e+06	1.3641e+06	1.34055e+06
STIP1	P31948	1.40794e+06	1.29802e+06	1.30081e+06	1.33887e+06	1.30497e+06	1.59826e+06	1.33641e+06
SLC25A5	P05141	1.4086e+06	1.37799e+06	1.28045e+06	1.17168e+06	1.37307e+06	884344	1.30968e+06
RPL36	Q9Y3U8	1.44535e+06	1.46333e+06	1.12561e+06	1.19363e+06	1.07524e+06	1.4442e+06	1.30698e+06
YWHAB	P31946	1.30011e+06	1.29374e+06	1.34283e+06	1.28992e+06	1.28105e+06	1.37683e+06	1.30665e+06
RPL27A	P46776	1.26856e+06	1.46359e+06	1.04752e+06	1.43077e+06	1.10709e+06	1.64767e+06	1.30261e+06
RPS10	P46783	1.29149e+06	1.29467e+06	1.27651e+06	1.3451e+06	1.3567e+06	1.14785e+06	1.30194e+06
ALYREF	Q86V81	1.27447e+06	1.27865e+06	1.30969e+06	1.33479e+06	1.68285e+06	1.5184e+06	1.2994e+06
RPL10	P27635	1.43373e+06	1.28356e+06	1.22881e+06	1.24306e+06	1.02487e+06	1.57743e+06	1.29729e+06
RPL29	P47914	1.26556e+06	1.39513e+06	1.23133e+06	1.29666e+06	1.17333e+06	1.31189e+06	1.29717e+06
PABPC1	P11940	1.35512e+06	1.34998e+06	1.22693e+06	1.25375e+06	1.22672e+06	1.50921e+06	1.29645e+06
MAPRE1	Q15691	1.36957e+06	1.2562e+06	1.22426e+06	1.30738e+06	1.30586e+06	1.38181e+06	1.28935e+06
TPM4	P67936	1.37167e+06	1.22251e+06	1.0983e+06	1.46289e+06	1.53643e+06	892391	1.28884e+06
ESD	P10768	1.26953e+06	1.30699e+06	1.31308e+06	1.25889e+06	1.28208e+06	1.23514e+06	1.28712e+06
FKBP4	Q02790	1.28054e+06	1.26852e+06	1.18466e+06	1.38198e+06	1.14016e+06	1.52448e+06	1.27893e+06
PHGDH	O43175	1.09872e+06	1.16125e+06	1.56857e+06	1.27163e+06	1.69475e+06	1.16015e+06	1.27504e+06
CDC42	P60953	1.33135e+06	1.32566e+06	1.1748e+06	1.26156e+06	1.25929e+06	943910	1.27334e+06
HNRNPL	P14866	1.23409e+06	1.29632e+06	1.26176e+06	1.28612e+06	1.18465e+06	1.44942e+06	1.26957e+06
MYL6	P60660	1.31467e+06	1.16698e+06	1.27705e+06	1.30591e+06	1.49378e+06	1.51654e+06	1.26615e+06
ARF5	P84085	1.25394e+06	1.25692e+06	1.39121e+06	1.15984e+06	1.12111e+06	1.15699e+06	1.26548e+06
ANP32A	P39687	1.2012e+06	1.15156e+06	1.26972e+06	1.35896e+06	1.22085e+06	1.54258e+06	1.24536e+06
HSP90B1	P14625	1.18991e+06	1.31563e+06	1.19997e+06	1.23518e+06	1.1232e+06	620573	1.23517e+06
PSME2	Q9UL46	1.25523e+06	1.17289e+06	1.00285e+06	1.50795e+06	1.22491e+06	1.15999e+06	1.23473e+06
SUMO2	P61956	1.31166e+06	1.12771e+06	1.19853e+06	1.28919e+06	1.32515e+06	1.46069e+06	1.23177e+06
CBX3	Q13185	1.2696e+06	1.17128e+06	1.21855e+06	1.25834e+06	1.18482e+06	1.42156e+06	1.22944e+06
CSTB	P04080	1.23461e+06	1.29541e+06	1.23194e+06	1.12076e+06	1.21867e+06	928611	1.22068e+06
VDAC2	P45880	1.15693e+06	1263463	1.2477e+06	1.17785e+06	1.16283e+06	1.15118e+06	1.21148e+06
CNBP	P62633	1.24094e+06	1.17913e+06	1.17785e+06	1.23866e+06	1.28993e+06	1.34763e+06	1.20914e+06
PRDX2	P32119	940083	1.27557e+06	1.32704e+06	1.25865e+06	1.00049e+06	1.13082e+06	1.20034e+06
ILF2	Q12905	1.17832e+06	1.19067e+06	1.25069e+06	1.17056e+06	1.21664e+06	1.28197e+06	1.19756e+06
RPL9	P32969	1.14582e+06	1.27877e+06	1.16413e+06	1.19374e+06	1.26136e+06	1.47983e+06	1.19561e+06
TUBB2B	Q9BVA1	1.01892e+06	1.092e+06	1.5439e+06	1.11821e+06	974337	1.23956e+06	1.19326e+06
NME1	P15531	1.09693e+06	1.18685e+06	1.12607e+06	1.35106e+06	1.2235e+06	1.50324e+06	1.19023e+06
CAPZA1	P52907	1.15297e+06	1.20626e+06	1.21884e+06	1.17751e+06	1.1666e+06	970509	1.1889e+06
HNRNPM	P52272	1.22477e+06	1.24623e+06	1.15305e+06	1.12398e+06	1.10676e+06	1.3105e+06	1.18701e+06
RPS21	P63220	1.23046e+06	1.20107e+06	1.19802e+06	1.11682e+06	1.11101e+06	1.25324e+06	1.18659e+06
RAP1B	P61224	1.22757e+06	1.12634e+06	1.23084e+06	1.13574e+06	859803	915711	1.18012e+06
UBE2N	P61088	1.19884e+06	1.12171e+06	1.25053e+06	1.14631e+06	1.12288e+06	1.12959e+06	1.17935e+06
PDIA3	P30101	1.18781e+06	1.16987e+06	1.174e+06	1.18371e+06	1.17587e+06	1.42997e+06	1.17884e+06
PSMA2	P25787	1.17403e+06	1.16393e+06	1.16089e+06	1.18587e+06	1.0935e+06	995059	1.17118e+06
PSME1	Q06323	1.23014e+06	1.15546e+06	1.04892e+06	1.21715e+06	1.21568e+06	1.11339e+06	1.16292e+06
PSMA5	P28066	1.13807e+06	1.13603e+06	1281366	1.08893e+06	1.0579e+06	1.20979e+06	1.1611e+06
RPS28	P62857	1.16925e+06	1.23174e+06	1.22146e+06	1.0124e+06	1.22968e+06	1.23693e+06	1.15871e+06
PPP1CA	P62136	1.16997e+06	1.19513e+06	1.11707e+06	1.11779e+06	1.07076e+06	973938	1.14999e+06
CAPG	P40121	1.07323e+06	1.35982e+06	1.01117e+06	1.13625e+06	1.06562e+06	642640	1.14512e+06
SERBP1	Q8NC51	1.10953e+06	1.18044e+06	1.12646e+06	1.15274e+06	1.14708e+06	1.35696e+06	1.14229e+06
PHB	P35232	1.10077e+06	1.1653e+06	1.12928e+06	1.14447e+06	1.03481e+06	1.21035e+06	1.13495e+06
CAPZB	P47756	1.12694e+06	1.10946e+06	1.14775e+06	1.14006e+06	1.04972e+06	977229	1.13105e+06
ACLY	P53396	1.05049e+06	1.01997e+06	1.19799e+06	1.22252e+06	1.21944e+06	1.35506e+06	1.12274e+06
RPL34	P49207	998335	1.10688e+06	1.23882e+06	1.12755e+06	1.25904e+06	1.04467e+06	1.1179e+06
MDH1	P40925	1.15933e+06	1.08377e+06	1.16867e+06	1.05897e+06	1.0045e+06	1.00722e+06	1.11768e+06
RPL31	P62899	1.17133e+06	1.17012e+06	971652	1.13881e+06	1.02453e+06	842228	1.11298e+06
ERH	P84090	1.20968e+06	1.0554e+06	1.02596e+06	1.13149e+06	1.15226e+06	1.40634e+06	1.10563e+06
YWHAG	P61981	1.20899e+06	1.03781e+06	1.10269e+06	1.04832e+06	1.07155e+06	1.00561e+06	1.09945e+06
RAB11B	Q15907	1.09606e+06	1.15139e+06	1.12579e+06	962079	1.01904e+06	846928	1.08383e+06
EEF1B2	P24534	1.01372e+06	1.28385e+06	1.07278e+06	964803	926455	1.21185e+06	1.08379e+06
MTHFD1	P11586	1.05889e+06	1.13764e+06	1.02079e+06	1.09674e+06	986146	882602	1.07852e+06
HSPA4	P34932	1.0589e+06	1.11599e+06	1.0534e+06	1.07574e+06	1.01366e+06	1.03377e+06	1.07601e+06
RBM3	P98179	1.21075e+06	1.05382e+06	962544	1.04592e+06	1.09304e+06	1.44111e+06	1.06826e+06
NAP1L1	P55209	1.14957e+06	1.0675e+06	1.01954e+06	1.03007e+06	980694	1.20029e+06	1.06667e+06
ANP32B	Q92688	1.10116e+06	1.03019e+06	1.06017e+06	1.05449e+06	1.09276e+06	1.25604e+06	1.0615e+06
MCM7	P33993	1.02457e+06	1.03455e+06	1.0716e+06	1.0669e+06	1.0934e+06	1.01151e+06	1.04941e+06
UBE2L3	P68036	1.05098e+06	1.15009e+06	1.05949e+06	921927	1.04425e+06	1.21289e+06	1.04562e+06
PRPF19	Q9UMS4	993984	1.11054e+06	968281	1.09552e+06	1.04247e+06	1.03585e+06	1.04208e+06
DARS1	P14868	1.00836e+06	1.05179e+06	1.032e+06	1.0441e+06	1.00069e+06	856518	1.03406e+06
PSMA4	P25789	1.08458e+06	1.00826e+06	926823	1.08969e+06	927381	1.01778e+06	1.02734e+06
DPYSL2	Q16555	998287	899470	1.18961e+06	995872	1.18418e+06	1.01434e+06	1.02081e+06
GMFG	O60234	1.04235e+06	977533	998947	1.06351e+06	896627	809450	1.02059e+06
ARPC4	P59998	942777	991637	1.25027e+06	873834	874935	705818	1.01463e+06
RHOA	P61586	982290	1.01798e+06	1.06663e+06	910102	899193	796312	994251
MATR3	P43243	989705	1.0038e+06	935735	1.03448e+06	1.0104e+06	1.02556e+06	990930
RHOG	P84095	1.03752e+06	1.01692e+06	1.03839e+06	865486	894998	686039	989577
DHX9	Q08211	983462	982584	921223	1.05823e+06	1.05241e+06	1.06713e+06	986376
RPLP2	P05387	1.14003e+06	797072	926185	1.08105e+06	1.11562e+06	1.22183e+06	986084
NUDC	Q9Y266	1.04139e+06	1.00529e+06	968354	927307	860618	873630	985586
AKR1B1	P15121	967177	967247	1.00581e+06	995831	930368	924042	984016
ATP5PO	P48047	983668	984885	1.00155e+06	943305	957303	977989	978353
AHCY	P23526	995984	1.15368e+06	809207	948935	844776	955197	976951
SUB1	P53999	993001	943491	970116	977912	999922	1.12667e+06	971130
COTL1	Q14019	798191	1.30609e+06	859458	920647	679303	638451	971097
FKBP3	Q00688	1.06051e+06	958447	876697	963984	1.04811e+06	831587	964908
CLTC	Q00610	902583	959014	934902	1.06044e+06	975044	1.0151e+06	964234
HSPA9	P38646	917808	1.03004e+06	938276	957624	942076	1.03974e+06	960938
SH3BGRL	O75368	1.06484e+06	922557	975845	880232	859914	705421	960869
PDCD5	O14737	891715	1.01971e+06	1.05782e+06	839154	1.09704e+06	834785	952098
DBI	P07108	1.06026e+06	781367	1.00365e+06	963060	1.07396e+06	1.38953e+06	952083
TALDO1	P37837	934142	881490	1.05688e+06	933012	1.00166e+06	874529	951382
SHMT2	P34897	934877	957676	938834	972726	931749	981586	951028
NONO	Q15233	1.02748e+06	858703	874496	1.02209e+06	880451	1.22624e+06	945692
HNRNPA0	Q13151	910541	1.00766e+06	971428	887133	996464	951246	944190
TUBB8	Q3ZCM7	965769	830017	1.03987e+06	888432	688307	1.3097e+06	931023
MAGOHB	Q96A72	918057	957289	870591	957182	1.01318e+06	952514	925780
PPP2R1A	P30153	944820	849203	931951	956116	899268	964959	920522
FBL	P22087	812238	938638	1.0123e+06	914581	903656	980013	919439
ELAVL1	Q15717	938408	942330	914121	846372	899042	983879	910308
HSD17B10	Q99714	910910	893208	901369	897292	882641	863017	900695
SNRPG	P62308	1.227e+06	625435	566722	1.16735e+06	822456	1.19283e+06	896628
ABRACL	Q9P1F3	892738	931493	846040	912584	748423	855627	895714
PNP	P00491	896233	929842	881221	874686	810736	845054	895495
SYNCRIP	O60506	872275	896173	890838	881569	863960	786114	885214
SRSF7	Q16629	900154	909473	835949	892922	855696	902434	884625
ATP5MG	O75964	902091	907409	850449	860219	792621	890818	880042
PPIB	P23284	874095	963039	812409	869007	632272	1.24967e+06	879638
ACOT7	O00154	1.04572e+06	852479	850979	754552	790339	790579	875933
MCM6	Q14566	880426	837104	876960	901337	894841	866870	873957
EIF2S3	P41091	861967	913136	750728	942609	914632	847486	867110
PSMB1	P20618	842993	873555	889611	853821	713593	1.01478e+06	864995
UBE2I	P63279	859702	819482	900011	862530	820847	1.00337e+06	860431
STMN2	Q93045	1.01335e+06	799957	769174	822014	860132	838864	851124
NUDT21	O43809	927551	842871	769967	863014	808847	871285	850851
RAB7A	P51149	887346	845291	893504	775356	729720	779220	850374
RPL37A	P61513	810415	951637	817946	806914	872054	989613	846728
MAT2A	P31153	983870	846217	745796	799322	804678	875311	843801
NUDT5	Q9UKK9	883050	864329	876880	744089	698303	656709	842087
CAP1	Q01518	825791	808281	879233	853375	878451	710554	841670
ARF1	P84077	813740	853161	900066	798151	768900	815635	841279
GNB1	P62873	836911	830902	847643	829545	810834	772749	836250
ANXA1	P04083	622269	1.09529e+06	740310	884947	324237	525856	835704
CSE1L	P55060	756573	1.06514e+06	691109	826607	1.06726e+06	2.09e+06	834857
HNRNPF	P52597	838110	838102	854652	796007	770004	990945	831718
PARP1	P09874	857308	786875	788243	872886	840257	930768	826328
SRP14	P37108	1.02532e+06	675745	727629	874294	810818	749046	825747
GANAB	Q14697	805233	800921	799668	882596	851534	809799	822105
MCM3	P25205	835560	750001	838026	845350	870088	790427	817234
NAP1L4	Q99733	826202	799115	800400	831127	839767	795135	814211
HMGCS1	Q01581	690625	902195	852511	809668	831835	1.50259e+06	813750
MCM4	P33991	817273	759735	813403	849646	835226	836166	810014
IFI16	Q16666	789010	780468	815163	851065	813125	641603	808926
RPL35A	P18077	842923	869620	815603	698104	835116	954034	806563
GNAI2	P04899	754022	805778	850622	807503	843495	653410	804481
PHB2	Q99623	768622	886954	781288	758286	749917	700588	798788
PSAT1	Q9Y617	682311	781944	938618	778290	881002	516145	795291
EIF4A3	P38919	817074	836428	775209	750954	714328	760791	794917
EIF1	P41567	899701	718074	781141	775250	927797	992444	793541
PRPS2	P11908	846755	743715	854585	728148	746575	667015	793301
VAT1	Q99536	861579	752796	863012	688889	580933	779593	791569
SNU13	P55769	728345	756305	806780	806013	775577	847720	774361
PSMB6	P28072	815072	785288	729598	761661	706141	771064	772905
ABCE1	P61221	741953	810756	749828	787003	727643	679776	772385
U2AF1L5	P0DN76	767568	760067	807851	748702	773212	828734	771047
RPS24	P62847	782738	842023	758958	696266	655579	826639	769996
CYCS	P99999	787392	844792	708540	738634	706578	881229	769839
G6PD	P11413	782302	725357	836830	729676	640009	532886	768541
PRDX6	P30041	749074	782061	763240	757201	668016	686804	762894
ACTN4	O43707	731940	721506	714024	865758	715151	594747	758307
TPT1	P13693	696937	755886	970164	600068	570079	959858	755764
MCM2	P49736	774354	731142	743943	772510	772134	735081	755487
USP14	P54578	820667	693205	724320	773932	711114	733208	753031
TSN	Q15631	750945	767796	766939	721675	645366	594970	751839
ADH5	P11766	711907	714413	773709	752631	730608	625445	738165
FLNA	P21333	644307	794313	700102	813277	698707	567419	737999
GOT2	P00505	807039	697565	768862	673850	696399	784774	736829
MCM5	P33992	741842	694868	752244	741877	721701	732360	732708
EIF4H	Q15056	751002	736073	710332	713327	692741	728552	727683
TMPO	P42166	766302	626649	761312	756257	795682	864452	727630
SNRPN	P63162	778386	725208	687577	706265	635866	829049	724359
DUT	P33316	769179	670934	682961	756758	685979	968142	719958
ATP5PB	P24539	711115	708286	754287	695682	712613	725956	717343
PSMA3	P25788	738894	660850	753669	714630	613804	714854	717011
HDGF	P51858	746238	724208	718671	677863	634128	673490	716745
ILF3	Q12906	745524	704560	657054	728621	648015	801551	708940
HNRNPR	O43390	672496	712961	706286	736766	743147	672230	707127
HSPH1	Q92598	725963	728653	664246	706231	732899	710404	706273
SPTAN1	Q13813	695229	712949	673683	740868	668637	582112	705682
RPN1	P04843	697185	756981	675724	685591	646020	694229	703870
RPL19	P84098	680908	765690	669003	683153	700817	698632	699688
YWHAH	Q04917	704382	675689	712824	700709	640590	663356	698401
RPN2	P04844	637106	720249	696740	731558	669276	682141	696413
PAFAH1B3	Q15102	643845	768929	733825	630435	660419	630740	694258
GLO1	Q04760	704075	664420	705338	702523	707931	871582	694089
HPRT1	P00492	735999	669159	691139	666951	647062	593418	690812
ARPC1B	O15143	648802	637168	831025	641606	616697	510562	689650
ATP5F1C	P36542	699316	729822	639298	683952	672675	606580	688097
KARS1	Q15046	682259	681410	634594	735956	698986	705536	683555
SLC25A3	Q00325	692268	706926	684582	643435	536515	675675	681803
SND1	Q7KZF4	695067	661537	674434	693855	722927	665569	681223
PRMT1	Q99873	695289	659312	666587	682282	647073	758494	675867
KPNB1	Q14974	638056	662333	687316	707011	700474	677948	673679
SSB	P05455	662978	689442	683838	640174	611140	625424	669108
SNRPE	P62304	714528	704716	655997	597771	533655	709440	668253
SEPTIN6	Q14141	692150	646302	666710	652955	661499	592126	664529
ACTR3	P61158	581820	602948	841804	617143	573119	511778	660928
SPTBN1	Q01082	647758	674689	639758	677815	626835	560314	660005
PDIA6	Q15084	653659	653530	612217	719444	587916	903375	659713
SSRP1	Q08945	652764	630307	655741	692707	675524	675531	657880
CDK1	P06493	733583	648399	611809	627029	611195	730502	655205
PRDX3	P30048	672637	686276	680839	579767	614366	588701	654880
SFN	P31947	562381	693675	652321	710958	649297	667374	654834
PDIA4	P13667	661775	676936	628216	642655	635058	819793	652395
PSMD11	O00231	645361	658597	665642	639536	623368	627617	652284
ZAP70	P43403	649419	617900	668796	669374	759122	628629	651372
SEPTIN7	Q16181	664207	605635	643129	668489	650548	696549	645365
DDX3X	O00571	638567	628213	636951	677542	636075	706225	645318
TYMS	P04818	653136	648517	622022	655712	588200	729857	644847
ARPC2	O15144	563033	596781	775419	641663	565605	493289	644224
RAB14	P61106	687791	570715	672232	639025	712489	540390	642440
RALY	Q9UKM9	666052	642450	642727	612163	620008	702263	640848
ALDOC	P09972	595059	701690	638188	603545	630089	542801	634621
C1QBP	Q07021	558147	771992	631615	567188	591128	603551	632236
EZR	P15311	600163	592390	648748	681158	656396	641314	630615
U2AF2	P26368	609875	597667	669783	638367	663073	733759	628923
HNRNPDL	O14979	632251	690367	607406	579495	612265	517324	627380
KHSRP	Q92945	630296	598297	628154	630587	653979	639822	621834
FUS	P35637	658352	627274	617045	581514	562820	684065	621046
SRSF9	Q13242	661280	613191	607712	598399	673892	592643	620145
DNAJA1	P31689	681827	665004	544691	586218	535468	722923	619435
DDB1	Q16531	622174	607500	589619	653139	604772	575798	618108
ACP1	P24666	645667	631553	648121	545666	658362	564583	617752
SRSF6	Q13247	617989	603932	590381	648676	695383	628885	615244
GART	P22102	634396	683276	383070	725929	693375	646828	606668
PSMB3	P49720	618994	593975	609302	592149	608181	584507	603605
PSMB2	P49721	620067	621036	590629	579641	600103	497759	602843
PSMB5	P28074	623864	647031	576425	544037	474685	520264	597839
DNAAF5	Q86Y56	1.97439e+06	125875	230775	48666.1	40569.3	43224.3	594925
BANF1	O75531	718159	452987	589778	609384	641459	935281	592577
SNRPF	P62306	633179	575108	561008	595072	546733	744195	591092
MYL12A	P19105	598739	523281	591406	649093	601627	671949	590630
EIF6	P56537	652583	576349	578335	553769	519696	541775	590259
CTPS1	P17812	579905	614284	587771	577681	617877	604210	589910
SH3BGRL3	Q9H299	709194	568014	476283	590536	407383	539223	586007
DHX15	O43143	572515	569731	591249	602342	592976	626026	583959
DDX1	Q92499	605572	543043	565149	616916	590899	563999	582670
ATP5PD	O75947	545361	548562	627812	602854	647769	717479	581147
FEN1	P39748	610661	601947	560207	535381	590283	622749	577049
FDFT1	P37268	603688	509999	661700	515573	650846	582954	572740
RUVBL2	Q9Y230	594455	608403	514624	571564	552398	520442	572261
VAPA	Q9P0L0	569539	573275	570857	561360	486356	541009	568758
KHDRBS1	Q07666	576636	565047	554630	578460	550885	676890	568693
DDX21	Q9NR30	555479	626190	495448	590366	489243	572594	566871
SKP1	P63208	578596	586286	539620	544738	534333	650755	562310
AHSA1	O95433	588668	626823	542061	484816	467307	513531	560592
HNRNPH3	P31942	557715	581518	581212	495954	500276	478571	554100
HSP90AB2P	Q58FF8	512873	562884	519849	618918	562681	654623	553631
SUPT16H	Q9Y5B9	562133	548203	516797	571937	544538	560837	549767
AP1G1	O43747	503627	585472	574690	526882	533378	420886	547668
SSBP1	Q04837	504335	699012	481844	504230	456303	665209	547355
UBE2V2	Q15819	579267	525511	527905	546429	490874	435694	544778
CHORDC1	Q9UHD1	574952	546759	544734	496158	443537	535454	540651
SRP9	P49458	706655	428376	601334	419774	452993	526761	539035
PPP2CA	P67775	547097	523538	568782	516614	499440	542137	539008
PDLIM1	O00151	552943	456897	573346	572467	264640	305280	538913
CBX5	P45973	562014	485452	573762	527075	553438	570726	537076
TPM3	P06753	536576	560776	443866	596152	562068	491375	534343
DPYSL5	Q9BPU6	514266	473732	474725	673977	556199	568389	534175
CDK6	Q00534	556911	598602	452815	512525	532347	571467	530213
RNH1	P13489	496793	530054	560803	525397	512302	499574	528262
CS	O75390	498235	536955	529419	525321	514750	624103	522483
TXNDC17	Q9BRA2	523455	571965	490171	502681	465639	515031	522068
DDX17	Q92841	509610	513088	522438	535944	546686	496443	520270
CALM3	P0DP25	604492	447587	511832	511951	808570	825220	518965
PAK2	Q13177	518311	504369	551785	486959	475892	499020	515356
TXNRD1	Q16881	487334	499196	586989	487215	494043	397135	515184
YARS1	P54577	455797	501793	576041	522718	528926	441342	514087
SNRPA1	P09661	501059	519036	499341	528970	536625	533306	512101
ATP5MD	Q96IX5	480398	494202	496763	576799	641061	672392	512041
GMPS	P49915	511689	487228	526643	514995	449624	533209	510139
BUB3	O43684	525276	479007	500228	524487	513870	552040	507249
TRA2B	P62995	540240	521221	454367	511056	594433	511461	506721
CSNK2A1	P68400	482282	559476	511420	470526	457740	470122	505926
ANP32E	Q9BTT0	495584	488345	482312	553980	543186	606285	505055
MTPN	P58546	518256	403964	451062	644812	585436	705526	504524
EFTUD2	Q15029	487048	485436	487544	552406	493266	534000	503108
ZC3HAV1L	Q96H79	516672	471071	535533	475750	607721	442603	499757
NOP56	O00567	430310	461123	540014	561857	538936	568454	498326
RFC5	P40937	402441	231838	363093	995644	1.0868e+06	617668	498254
SEPTIN9	Q9UHD8	526724	509451	452734	499620	470028	434022	497132
DDX6	P26196	503204	486622	472753	525294	528431	546375	496968
H1FX	Q92522	499521	412022	551018	520088	671965	641730	495662
EBP	Q15125	465208	460252	532111	522428	545318	571178	495000
NIT2	Q9NQR4	513968	537752	470160	456596	446139	369386	494619
FERMT3	Q86UX7	430919	541781	487712	515155	545889	329268	493892
EIF1AY	O14602	513570	528417	506917	425281	506359	434879	493546
FAM49B	Q9NUQ9	482587	468360	489804	529383	412036	452515	492533
G3BP1	Q13283	474419	514349	429704	547623	404837	604945	491524
SF3A3	Q12874	487786	507415	473141	497435	457105	381770	491444
RBBP7	Q16576	505770	478971	478724	496680	466570	545101	490036
SARNP	P82979	490167	499163	535764	427318	463531	409114	488103
TLN1	Q9Y490	473919	433899	471850	572095	556126	432355	487941
SEPTIN2	Q15019	509003	469545	460713	511317	487433	426240	487645
SH2D1A	O60880	514647	414130	523283	497607	426010	421039	487417
MEAF6	Q9HAF1	750160	609983	12281.2	577160	189536	39889.8	487396
EPRS1	P07814	453165	486460	476428	524309	479803	393923	485090
STRAP	Q9Y3F4	472028	532555	464099	469786	445150	513751	484617
SF3B1	O75533	449170	501968	469908	501388	495856	513288	480608
PSMD13	Q9UNM6	472276	490694	492833	460331	454868	403949	479034
EIF2S1	P05198	458223	478366	476258	503209	493328	515528	479014
HP1BP3	Q5SSJ5	478015	417322	472419	548107	508617	453353	478966
LRRC59	Q96AG4	484717	480544	469287	473829	497676	520989	477094
ARPC3	O15145	426401	472709	555833	445064	364952	449823	475002
PSMB7	Q99436	508522	469222	451148	462826	445074	479622	472930
RTCB	Q9Y3I0	496001	443727	456729	494134	455926	515170	472648
PFKP	Q01813	457866	487103	452196	490614	423381	525898	471945
RAC1	P63000	510913	456211	447411	465317	427522	457890	469963
CAND1	Q86VP6	446091	439445	456204	531263	486660	452358	468251
LCK	P06239	473543	418286	516968	459944	483073	427320	467185
RTRAF	Q9Y224	504977	390302	463211	510032	515444	541631	467130
PSMB8	P28062	452860	479669	454032	476500	430074	480000	465765
ACTR1A	P61163	476802	457893	465197	461304	449749	494697	465299
MANF	P55145	515149	378887	457630	508894	468347	842915	465140
DDOST	P39656	444763	478325	436732	485519	427492	415479	461335
NOP58	Q9Y2X3	415441	456636	495266	473512	451993	497149	460214
SLC3A2	P08195	421513	509532	430039	477538	467227	420859	459656
BBS9	Q3SYG4	159511	677172	507852	480141	402575	609051	456169
IDI1	Q13907	438204	404569	517192	460261	489714	473380	455057
GARS1	P41250	388937	465322	506010	448702	572942	385884	452243
MRTO4	Q9UKD2	260275	257103	442736	843771	823414	1.06133e+06	450971
ECH1	Q13011	412222	478563	497667	402869	430316	499908	447830
HYOU1	Q9Y4L1	428706	473568	381134	507022	477436	586553	447608
DNAJA2	O60884	639047	399853	335855	409077	375490	311242	445958
SORD	Q00796	430777	469676	471062	408057	378530	432718	444893
LASP1	Q14847	464983	413041	431732	467949	422008	360598	444426
FARSB	Q9NSD9	441689	432981	431780	461476	469143	383816	441981
RSL1D1	O76021	431178	456743	413194	465539	457213	523721	441663
SAR1A	Q9NR31	471069	417667	487709	388069	392692	401620	441128
ISY1	Q9ULR0	561331	501017	268127	429826	557571	135807	440075
OCIAD2	Q56VL3	426902	497433	413637	418925	405407	268363	439224
SF3B5	Q9BWJ5	455304	570445	399825	329790	320563	336924	438841
CARHSP1	Q9Y2V2	477071	488530	375428	398456	406034	443903	434871
COPB1	P53618	523151	284144	364639	566422	429234	372416	434589
EIF3L	Q9Y262	409695	434462	401090	480127	429881	425452	431343
LAP3	P28838	449965	437614	407772	428631	402086	400059	430996
HAT1	O14929	423178	440042	396901	460998	421535	412152	430280
SLC9A3R1	O14745	429194	388312	461931	435870	505781	324647	428827
NPM3	O75607	502935	461792	368349	378600	336190	445382	427919
PSMD6	Q15008	460861	428088	391426	429701	380546	409298	427519
TMX1	Q9H3N1	467664	446005	418854	376418	402399	315896	427235
HADH	Q16836	407366	424280	449315	420159	439265	587257	425280
NASP	P49321	430572	417888	422984	424192	425537	457185	423909
RPA1	P27694	406122	453832	416701	409655	391891	371325	421577
TRIM28	Q13263	416666	438345	397726	425210	423059	508511	419487
EIF3M	Q7L2H7	426436	369020	434313	445398	411823	404247	418792
SLIRP	Q9GZT3	416599	453478	390500	414157	401909	445111	418684
MAT2B	Q9NZL9	546069	363246	374136	389924	371835	358474	418344
B2M	P61769	445385	429469	385250	400847	372875	411639	415238
ADSL	P30566	431169	406183	380518	441521	386594	346801	414848
PSMC5	P62195	408971	452049	398238	395048	349511	426597	413577
EIF3B	P55884	471366	400285	366570	411798	398983	370609	412505
MZB1	Q8WU39	451703	351003	408255	439047	474152	585721	412502
GLUD1	P00367	366117	426782	432043	420655	412095	362993	411399
RNASEH2B	Q5TBB1	460690	325860	408833	438247	443519	359891	408408
HDAC1	Q13547	441430	395487	413795	382670	383318	413862	408346
MYO1G	B0I1T2	363853	428234	403449	437507	385118	274376	408261
SF3A1	Q15459	407665	403757	400825	413917	396462	361667	406541
PSMD2	Q13200	411929	440625	372592	399627	378406	395316	406193
TARS1	P26639	351963	423169	442140	406474	455930	346096	405937
SRSF10	O75494	455429	392864	376239	399058	427012	305527	405898
SLC25A11	Q02978	426193	401097	382151	413425	395350	386084	405716
RAB10	P61026	427227	362781	415371	415134	361159	352335	405128
PSMC4	P43686	444212	389472	392145	394313	366026	372987	405035
TXNDC5	Q8NBS9	417036	431476	391442	377526	350770	293742	404370
ME2	P23368	362138	469252	397504	384578	371717	391993	403368
CNDP2	Q96KP4	407958	414022	343068	441553	437009	411764	401650
EVL	Q9UI08	367591	410618	418410	408047	339458	260073	401166
IPO5	O00410	390675	382628	412223	418326	414009	471645	400963
PSMC2	P35998	418287	409117	382136	394304	376938	459094	400961
EIF2S2	P20042	413238	422332	338330	426796	450446	381118	400174
IMPA1	P29218	399614	404061	424142	371496	362074	361389	399828
EIF3I	Q13347	459765	399046	369114	367725	440295	509008	398912
CYB5B	O43169	372019	413447	367688	435653	427288	344398	397202
CD3E	P07766	445873	330360	423725	387735	485639	307426	396923
ENO2	P09104	440276	344177	382755	419079	562040	397256	396571
LTA4H	P09960	404663	406171	398150	374994	414506	292398	395994
TMPO	P42167	408273	371649	423628	376630	431667	417446	395045
SUMO1	P63165	449096	393705	345149	392098	385785	287455	395012
LUC7L2	Q9Y383	424490	387042	376567	390278	400633	446013	394594
ACTN1	P12814	355753	374128	397518	448274	313561	274215	393918
SEPTIN1	Q8WYJ6	399907	390408	405785	367584	354765	294177	390921
VDAC3	Q9Y277	406876	358884	454468	340484	364806	362939	390178
SRSF2	Q01130	391946	425564	394867	346533	299994	356549	389727
ST13	P50502	397524	375057	371606	411089	367564	392086	388819
CENPH	Q9H3R5	86986.7	1.15648e+06	248311	61655.8	51077.5	56645.6	388358
PSMD7	P51665	375856	394079	403889	375190	379167	351110	387254
COPA	P53621	367777	367651	403257	405525	386324	360881	386053
VARS1	P26640	350907	406183	400138	380334	366586	255107	384391
AKR1A1	P14550	409913	437815	302995	385071	373234	338229	383948
RUVBL1	Q9Y265	397807	413639	342215	381940	367559	369306	383900
UGDH	O60701	296969	359281	517871	358549	370970	274695	383167
NAPA	P54920	426695	359485	396058	349984	386510	310717	383055
CYB5R3	P00387	363575	399443	354759	414337	335541	363113	383029
MTCH2	Q9Y6C9	357471	399794	381812	387013	349979	289223	381522
BTF3	P20290	386199	347524	356617	433984	383699	582511	381081
RAP1GDS1	P52306	341619	298026	491168	385496	389494	397053	379077
NIPSNAP1	Q9BPW8	350766	372190	465100	326540	323313	374003	378649
COX4I1	P13073	391214	426036	345057	351782	360915	427173	378522
PSMC1	P62191	405288	417507	332803	356048	359984	358332	377911
LARS1	Q9P2J5	344064	391376	379152	394528	389057	325626	377280
SAE1	Q9UBE0	374460	365533	396707	369554	379658	356267	376563
SNRPA	P09012	415721	364204	345995	379345	370835	435027	376316
LSM2	Q9Y333	347560	325138	388631	441290	368261	426716	375655
UQCRC1	P31930	369771	370033	376232	380699	382801	442072	374184
FARSA	Q9Y285	435962	379946	315056	364364	274992	301532	373832
ATP5ME	P56385	377482	360200	437998	319215	330643	448519	373724
ZBED3	Q96IU2	NA	NA	373532	NA	NA	NA	373532
RAB6A	P20340	392556	394801	383714	319679	318826	477928	372688
AIMP1	Q12904	395149	385031	327329	382381	350721	322767	372472
AIP	O00170	400291	324515	373813	381837	431844	382133	370114
TXNL1	O43396	390410	385161	350634	350135	319188	311453	369085
PRKCSH	P14314	371426	380312	370735	351359	362236	450972	368458
VRK1	Q99986	359108	360406	372418	381246	407672	422332	368295
SF3B3	Q15393	343673	362232	360729	404900	387001	386389	367884
STOML2	Q9UJZ1	382576	374283	348123	362676	356190	358016	366915
ACAT1	P24752	320011	415132	372440	351930	315716	323004	364878
TFRC	P02786	364458	399216	300089	392885	282509	396913	364162
GLRX	P35754	413078	299413	339470	404599	384788	256032	364140
FAM162A	Q96A26	364653	422384	352620	312619	342241	270655	363069
DPP3	Q9NY33	341399	386726	341909	377648	402090	310059	361920
PRKCA	P17252	394289	316944	342648	384344	408559	388307	359556
DIAPH1	O60610	337212	366639	363951	366491	378518	264931	358573
RNASEH2C	Q8TDP1	386525	303630	407361	336499	348689	394360	358504
QARS1	P47897	363659	370923	327608	370466	358729	358206	358164
RCC1	P18754	377833	371101	339396	340384	323021	370126	357179
PGLS	O95336	374960	341313	332471	373707	414716	352414	355613
TBCB	Q99426	391754	350002	332748	346623	348444	276149	355282
FH	P07954	341524	383941	351259	341143	372164	449178	354467
NAA50	Q9GZZ1	375931	408592	315007	317183	277530	285650	354178
NEDD8	Q15843	339107	286084	393614	392056	326176	261682	352715
UTS2	O95399	362249	364243	321026	362911	299358	274155	352607
PSMD3	O43242	365488	370773	349342	322575	317091	326522	352044
EIF3K	Q9UBQ5	356882	333522	316227	398447	383692	437550	351269
PSME3	P61289	334494	370385	352994	345908	295242	404785	350945
DEK	P35659	369562	324877	364752	342509	336054	438661	350425
CDK2	P24941	323243	337512	363770	373534	347962	393369	349515
GFPT1	Q06210	339238	350592	367862	338709	347588	292277	349100
LSM8	O95777	346526	327818	376205	345748	353146	344009	349074
IARS1	P41252	325030	352125	350718	362742	362036	275673	347654
PUF60	Q9UHX1	338955	354324	349156	347922	363204	366113	347589
TRMT112	Q9UI30	404603	282688	327404	375290	370169	312548	347496
ATP5F1D	P30049	389754	306308	355066	333952	284571	442858	346270
EIF3E	P60228	375602	340038	314553	354860	308724	379977	346263
TWF2	Q6IBS0	337918	339217	351434	355243	359268	306377	345953
NARS1	O43776	335379	345092	368285	333600	374670	282608	345589
MIEN1	Q9BRT3	11634.9	13263.6	153640	1.20355e+06	142285	26504.5	345523
DNPH1	O43598	381296	320845	362638	316949	410733	206306	345432
PSMB4	P28070	348543	303440	264974	464082	321728	471332	345260
RARS1	P54136	438820	347122	187062	407914	370312	326184	345229
SNRNP70	P08621	329095	345547	332958	372285	350632	359466	344971
DAZAP1	Q96EP5	376360	358995	326251	317712	333951	399462	344829
EIF3F	O00303	325369	325307	376343	351908	367842	335120	344732
SNRNP40	Q96DI7	367477	323360	338829	348962	374309	355623	344657
RBM8A	Q9Y5S9	377899	359482	353573	287213	313206	357236	344542
TARDBP	Q13148	382921	342767	317349	332601	305825	355658	343909
FLNB	O75369	345147	341514	308556	374459	434016	447412	342419
RNASEH2A	O75792	402159	275049	355016	335668	369718	297189	341973
DSTN	P60981	310306	309873	440111	295804	277498	336091	339023
FUBP1	Q96AE4	354134	343421	304497	351626	313739	363855	338420
ATP5MF	P56134	409981	319122	365150	257696	340079	285776	337987
LGALS9	O00182	364285	337981	344429	303236	305666	245981	337483
MOB1A	Q9H8S9	341525	329282	336060	340414	403601	287124	336820
TECR	Q9NZ01	349849	334815	318157	339350	300851	358183	335543
TOMM40	O96008	344284	335491	335221	326670	308349	375154	335416
KPNA2	P52292	354275	334194	286432	362439	319132	395625	334335
EDF1	O60869	332177	283447	381310	339466	341906	383382	334100
SF3B2	Q13435	341472	318976	309154	366579	352864	369808	334045
TMEM33	P57088	333325	338855	359582	301719	261302	261329	333371
OLA1	Q9NTK5	343890	320001	327333	341355	345411	321439	333145
HLA-A	P04439	269607	377328	309776	371487	308984	302918	332050
AARS1	P49588	285738	328575	376849	336341	377796	314901	331876
SUGT1	Q9Y2Z0	345737	339085	315769	326264	304921	314318	331714
TOP2A	P11388	321207	341462	296744	364178	310914	359392	330898
KCNAB2	Q13303	316755	286185	339154	378335	280181	265420	330107
DDT	P30046	356087	332200	348307	282797	348773	204232	329847
ACTB	P60709	332148	337047	351324	294628	210137	388923	328787
MCTS1	Q9ULC4	340326	325235	373401	276013	247205	328098	328744
ATP5F1EP2	Q5VTU8	292870	567706	184490	269483	569071	570721	328637
EIF3D	O15371	330396	313438	313167	355683	278738	338525	328171
PRKDC	P78527	316848	324244	304886	365450	357082	329540	327857
WDR77	Q9BQA1	324584	343613	316863	324934	292345	284128	327499
GSR	P00390	317559	332311	346287	308601	350782	265440	326190
IDH3A	P50213	340534	322112	326594	314614	341711	291688	325964
EIF4A2	Q14240	353347	321852	296285	331038	297700	217981	325631
HSPA6	P17066	84574.1	521157	315331	375554	369010	244143	324154
RPS15	P62841	198026	389550	419207	286048	364168	360499	323208
EIF3G	O75821	336769	331733	316720	307340	271072	377560	323140
CBFB	Q13951	322530	334394	324878	306330	297841	234823	322033
HMGB3	O15347	323909	261562	320971	377673	271575	250684	321029
IPO4	Q8TEX9	352952	344065	221246	365091	287080	251853	320839
CENPV	Q7Z7K6	304287	348941	315632	313824	317142	338927	320671
UBE2D2	P62837	319893	320110	319832	319867	302287	372905	319925
PFDN2	Q9UHV9	327689	283640	287058	377360	343338	411831	318937
CANX	P27824	330453	298730	299007	344993	347338	695381	318296
RAB2A	P61019	345873	307653	320321	294357	302882	247354	317051
ISG15	P05161	313068	344145	261979	347884	324009	336653	316769
SEC22B	O75396	324492	340642	363188	238665	228776	240414	316747
ACTR2	P61160	296163	316654	364799	287638	258665	264632	316314
DNAJC9	Q8WXX5	312237	316879	340179	295576	289631	280793	316218
MAPK1	P28482	347672	279528	292082	344588	310964	328252	315967
PITPNB	P48739	323356	289311	299080	346424	297323	288806	314543
PRDX4	Q13162	327225	334250	296757	299927	287180	284634	314540
CCAR2	Q8N163	288093	323317	296040	349848	309266	309651	314324
EIF3A	Q14152	326625	277056	288249	364344	293709	377847	314069
UFC1	Q9Y3C8	342544	302054	319052	292099	460850	217440	313938
ELOC	Q15369	414919	296024	228505	313558	289117	403044	313252
COX5A	P20674	312243	320176	260541	351736	327846	466663	311174
ELOB	Q15370	320797	298920	341602	281611	260528	331759	310732
ETF1	P62495	297959	326543	314860	303399	298112	272711	310690
IMMT	Q16891	266082	300051	328822	343542	315174	330109	309624
RPA3	P35244	323725	299941	291329	323352	264005	325519	309587
PPP6C	O00743	298679	310608	313434	315500	302721	258668	309555
RPA2	P15927	378508	180718	256811	419027	365000	240574	308766
ACADVL	P49748	318796	330088	281212	304423	261504	234869	308630
ANXA2	P07355	302187	332829	226403	370955	229502	226470	308093
LRPPRC	P42704	275322	314620	310431	328063	293270	315219	307109
CDC37	Q16543	308036	283192	278469	356462	273907	306086	306540
RBM4	Q9BWF3	304964	331376	320165	269601	288758	276864	306527
RBM39	Q14498	309014	303591	304104	308957	309584	310027	306417
SRM	P19623	320168	293005	286182	320310	287679	352953	304916
VBP1	P61758	305658	311840	334638	266695	328099	282233	304708
UQCRC2	P22695	283354	281251	300057	347927	340162	357486	303147
PSMD12	O00232	293631	306171	307424	303967	283333	272134	302798
CMPK1	P30085	314567	350204	290205	253133	285537	265867	302027
WARS1	P23381	300005	287303	311189	304587	322953	250974	300771
PHF6	Q8IWS0	302167	273415	317980	308431	311617	466108	300498
DBN1	Q16643	255704	328124	297091	320380	338511	495663	300324
CSNK2B	P67870	290217	342505	283559	284071	254203	323533	300088
CRYZ	Q08257	295183	297597	297429	305383	284924	201418	298898
GLRX3	O76003	154914	395709	317247	325590	307149	263889	298365
2001-03-01	P56192	293550	296363	276582	325344	298177	283552	297960
SNRNP200	O75643	275309	285275	285881	341734	329419	340207	297050
NSFL1C	Q9UNZ2	322494	306620	282814	275721	285869	281437	296912
AIMP2	Q13155	293138	332618	276506	284636	287604	273787	296725
IQGAP1	P46940	273861	274751	308439	329005	322154	283409	296514
LSM6	P62312	322915	272740	277934	307360	297863	317134	295237
EIF3C	Q99613	308369	275418	263661	331957	307734	332997	294851
PDCD6IP	Q8WUM4	152327	326236	334172	366228	387724	301274	294741
GSPT1	P15170	281353	297293	317243	281721	264324	306308	294403
TOP1	P11387	265793	307861	290570	306479	287482	320320	292676
DNAJC8	O75937	285350	251477	297569	333372	412724	289721	291942
PGM2	Q96G03	274552	308151	281438	294576	320771	232925	289679
PRMT5	O14744	286722	290529	263729	317643	268828	319019	289656
LMNB2	Q03252	303839	260658	282796	306313	374703	303068	288402
ECHS1	P30084	228124	387487	275159	259696	391791	314554	287616
DKC1	O60832	280054	309472	255300	305019	284605	272062	287461
UBA2	Q9UBT2	278681	242945	327033	298448	331913	253459	286777
COPB2	P35606	270392	284065	285977	302440	295728	233343	285718
ARPC5	O15511	274723	227043	338736	299903	269835	331861	285101
PRPF8	Q6P2Q9	273757	296348	262572	297696	288711	307076	282593
ANXA11	P50995	269896	287856	288015	276041	282554	206687	280452
DNAJB1	P25685	287187	300943	267310	265196	277633	278718	280159
DNAJC11	Q9NVH1	379503	346084	189410	204371	271682	130891	279842
PSMD1	Q99460	268653	281054	283484	285423	267502	287504	279653
VPS35	Q96QK1	261859	258023	286779	311766	299481	291237	279607
SF3B6	Q9Y3B4	276566	293380	294123	250131	265528	223379	278550
ACADM	P11310	280263	258356	277648	295220	258091	197560	277871
SARS1	P49591	291623	250330	299487	266687	306012	260776	277032
TRB	P0DSE2	303700	302238	250846	251147	248959	314659	276983
PCMT1	P22061	257896	258521	302021	283282	240476	290253	275430
GSTM1	P09488	287645	295174	257627	255024	261196	242175	273867
NUTF2	P61970	298768	290270	271687	232701	217183	407141	273357
BCAT1	P54687	243105	324804	257356	267946	246241	199233	273303
PPM1G	O15355	293250	263381	232827	299248	250512	313680	272177
CLIC4	Q9Y696	256694	243923	316863	258441	281749	183021	268980
GOT1	P17174	274061	252695	274594	273213	272259	246271	268641
MAPRE2	Q15555	243707	292184	287886	250277	255574	276128	268513
WDR12	Q9GZL7	266210	290950	248832	265781	241981	252504	267943
HNRNPUL1	Q9BUJ2	264672	251528	270789	282727	265837	260088	267429
EIF4E	P06730	273509	289749	262993	239591	256804	230715	266461
CTBP1	Q13363	254558	255405	272219	283459	299024	272534	266410
COMT	P21964	251190	260904	299438	251637	246938	154171	265792
GNPDA1	P46926	237260	291841	287622	246335	211296	210142	265764
CAPZA2	P47755	269915	246801	277075	264070	264141	206812	264465
SNRPC	P09234	292393	257807	246428	258220	269886	314753	263712
RANGAP1	P46060	268345	246362	236772	301084	264918	333054	263141
COPS8	Q99627	268779	313125	174565	294103	229520	150597	262643
UQCR10	Q9UDW1	280883	273941	269335	225647	250396	219888	262451
NAT10	Q9H0A0	257233	267264	219921	302388	258092	266211	261701
PAFAH1B1	P43034	256278	259195	284095	245421	277342	217888	261247
RFC4	P35249	274443	256478	256313	255139	237676	236506	260593
PSMC3	P17980	273407	246920	245342	275107	229366	285281	260194
RBX1	P62877	274086	245245	258539	260085	196954	263331	259489
APEH	P13798	254431	245673	269825	267482	269676	180187	259353
NIP7	Q9Y221	246171	247574	278408	260947	226259	236475	258275
NSUN2	Q08J23	259727	270283	243135	259036	227064	217609	258045
XPO1	O14980	235316	257351	265840	271912	263232	284824	257605
RBM14	Q96PK6	272220	255083	236219	266394	242489	289861	257479
EEF1E1	O43324	278077	250036	242989	254083	255335	211867	256296
PDCD6	O75340	274845	324547	220888	196943	262456	233892	254306
LSM3	P62310	296351	242107	272603	203387	213337	231156	253612
HSPA1B	P0DMV9	246447	223689	270751	273494	285311	205915	253595
RRM2	P31350	224681	280517	244360	263531	269441	330201	253272
ERO1A	Q96HE7	242013	277939	228935	257897	242771	187284	251696
PIN1	Q13526	289858	244526	231703	239848	259593	293171	251484
COPS4	Q9BT78	242654	248556	257027	257396	256958	232411	251408
IREB2	P48200	1740.57	562965	437573	3157.33	2032.44	NA	251359
VPS29	Q9UBQ0	295518	236409	256617	216207	202627	220853	251188
DHCR7	Q9UBM7	254179	226928	276073	244713	318264	243385	250473
NUMA1	Q14980	243579	231206	237917	287644	296798	287295	250087
PSMC6	P62333	250730	260100	245360	244140	203796	272417	250082
THYN1	Q9P016	270037	241973	248857	239382	234273	235201	250062
ATP6V1B2	P21281	258058	244726	254633	241980	235259	211252	249849
AASDHPPT	Q9NRN7	260945	246516	240327	251240	151079	220102	249757
NOLC1	Q14978	242088	286911	225263	242998	299979	233335	249315
ACO2	Q99798	267322	237525	246141	245987	287274	240468	249244
HSD17B4	P51659	264160	234942	229232	265282	261795	223400	248404
EIF3J	O75822	236775	259689	241131	254440	249716	240498	248009
SRRT	Q9BXP5	239960	271897	226535	248259	244919	247200	246663
RAD23B	P54727	232533	289365	205962	258584	219634	248215	246611
GLOD4	Q9HC38	237978	260303	253796	227963	234809	231855	245010
CHCHD3	Q9NX63	223644	250809	272040	231430	259037	228487	244481
SMU1	Q2TAY7	249960	244550	231399	250707	245237	239702	244154
NDUFA13	Q9P0J0	225801	243002	236829	263018	219398	264074	242163
PHF5A	Q7RTV0	257986	227735	258927	223052	258641	269466	241925
SRPK1	Q96SB4	189654	198138	236162	342008	166197	284714	241491
HAGH	Q16775	243861	225966	239776	256250	227936	252252	241463
EFHD2	Q96C19	267914	213946	224159	258691	234427	219027	241177
DLD	P09622	200793	276044	238084	247184	219231	270702	240526
DCK	P27707	238368	233214	266766	213870	245124	216401	238055
ATXN10	Q9UBB4	259584	230754	215983	245412	239700	257569	237933
SSR4	P51571	241022	295603	222805	192010	221970	194260	237860
ETFB	P38117	237770	260356	244284	205686	225718	229783	237024
SRP72	O76094	285508	204873	221497	235205	230289	201873	236771
UPF1	Q92900	226643	232965	229750	256321	246087	280416	236420
RRM1	P23921	229714	224473	238273	248447	256455	312174	235227
OXSR1	O95747	209670	251682	256890	221379	258223	196382	234905
DAD1	P61803	216795	278050	214638	229834	249525	130107	234829
MPDU1	O75352	184971	264406	259811	228686	255640	157889	234469
SASH3	O75995	235003	200854	290770	211079	248775	150414	234427
PSIP1	O75475	238880	205116	251378	240938	241549	254249	234078
ADSS2	P30520	217961	266707	223615	225854	209191	171025	233534
NAA10	P41227	281114	246075	236211	167790	128591	174754	232798
BLVRA	P53004	239222	215759	211080	264884	218120	206046	232736
WDR61	Q9GZS3	229252	234916	254819	211462	192248	175436	232612
BRIX1	Q8TDN6	225965	242423	230996	230511	231503	325482	232474
CAPN1	P07384	238077	217382	235086	237434	273984	199177	231995
AK2	P54819	211608	213965	278451	223185	212136	246660	231802
BZW1	Q7L1Q6	240574	251704	203285	231142	227990	269449	231676
COPE	O14579	218184	232716	255047	218980	230341	170639	231232
PSMD4	P55036	230232	231954	248922	212898	218079	206784	231002
CNN2	Q99439	176536	233783	199394	310785	109317	145921	230124
TUBA1A	Q71U36	200799	238875	240714	239822	182249	222000	230053
ETFA	P13804	196993	234321	277918	209534	230393	213806	229692
LBR	Q14739	237588	233281	233466	213470	231335	171988	229451
MTA2	O94776	237949	232174	222662	224749	242659	225474	229384
DRG1	Q9Y295	229137	241384	214082	227136	209773	199697	227935
HADHA	P40939	209312	223009	230080	242536	220332	230987	226234
AP2B1	P63010	226060	212207	205935	259884	244064	231647	226021
NUP50	Q9UKX7	221918	224236	226427	231378	235581	213379	225990
CZIB	Q9NWV4	233951	228452	226079	213860	229803	189889	225586
POLR2H	P52434	203540	268339	216466	213399	205794	226973	225436
CNPY2	Q9Y2B0	250013	223459	206447	221367	241678	170741	225321
EIF4G1	Q04637	219977	231323	201827	247611	217487	247743	225185
NUP210	Q8TEM1	203424	210341	273899	212149	220320	106331	224953
NUP93	Q8N1F7	222400	221667	216233	238930	236067	224110	224807
SMC2	O95347	233365	218953	228354	216452	249515	238817	224281
SNRPB2	P08579	206294	224765	249940	214895	247770	171289	223974
PABPN1	Q86U42	211316	213206	250166	220813	205747	238934	223875
ATP6V1A	P38606	206576	232195	204028	250945	294891	199005	223436
CDV3	Q9UKY7	219299	212553	205742	254142	221631	205838	222934
PRPSAP2	O60256	240935	203198	229032	217972	212761	179531	222784
NTPCR	Q9BSD7	222257	231198	195051	238034	247224	308823	221635
PSMD14	O00487	215503	223108	235347	212320	201235	246312	221569
G3BP2	Q9UN86	237075	233056	207598	208481	205066	214779	221552
PGM1	P36871	218256	199766	230706	234555	207641	185972	220821
ATL3	Q6DD88	233292	216616	230878	200388	216986	190319	220294
THRAP3	Q9Y2W1	217005	219744	202471	240590	220858	247467	219953
LSM7	Q9UK45	235005	214167	225111	203880	179998	255139	219541
NANS	Q9NR45	234900	220583	200384	221419	209089	165786	219321
BPNT1	O95861	225039	223520	195949	231799	194537	200632	219077
CTSD	P07339	238126	202914	211719	222704	198603	181773	218866
MYDGF	Q969H8	240390	224224	217037	193753	171193	188579	218851
RFC3	P40938	231668	226118	212743	204837	194124	221666	218842
HSPBP1	Q9NZL4	217900	219163	200246	235819	200254	176697	218282
H1-4	P10412	219031	209880	249113	194242	226637	101821	218067
SRPRB	Q9Y5M8	222565	243057	202164	203587	193720	152048	217843
ERP29	P30040	233340	223815	207116	204930	199943	217230	217300
TOMM22	Q9NS69	225789	228926	205909	208411	174208	238825	217259
TUBG1	P23258	202720	222070	196751	247081	244543	218999	217155
TTLL12	Q14166	202329	260616	205155	196362	203969	246083	216116
SAFB	Q15424	204425	217664	213134	226643	242421	218823	215466
GDI1	P31150	232031	187502	226141	214173	244253	207785	214961
COPZ1	P61923	213220	225550	216667	203778	218902	178590	214803
SAP18	O00422	221626	268845	219162	147734	144582	175080	214342
AIFM1	O95831	173571	215562	249536	217415	213807	213877	214021
SAMM50	Q9Y512	332842	172220	132467	216117	170513	139569	213411
KIF5B	P33176	223823	184188	205312	235822	229106	212743	212286
SELENOH	Q8IZQ5	237306	209047	197893	204573	188784	123102	212205
NAXE	Q8NCW5	233067	201545	215562	196676	189125	143988	211713
LRRC47	Q8N1G4	229760	198330	192790	224909	234707	226988	211447
SLC30A7	Q8NEW0	208418	133996	498169	4443.35	NA	51746.7	211257
CORO1C	Q9ULV4	214147	220340	221588	188502	190905	208599	211144
HNRNPAB	Q99729	194191	220246	226967	202160	217775	441794	210891
API5	Q9BZZ5	222733	195461	215108	208937	238582	180396	210560
TPD52	P55327	241388	192489	199631	207852	257934	229625	210340
EMG1	Q92979	209660	217076	229587	184108	182970	202448	210108
PPA2	Q9H2U2	214262	219415	177749	228996	248670	188590	210105
PSMD9	O00233	235374	218671	173470	210058	204326	260608	209393
ATP6V1G1	O75348	249642	191365	167261	227573	204332	154981	208960
NUDCD2	Q8WVJ2	269775	207636	148391	210026	181953	209277	208957
AKR7A2	O43488	242106	210928	212365	164747	189246	150882	207536
BID	P55957	224375	164647	227374	213330	239186	229236	207431
NUDT1	P36639	301035	176321	169275	177078	195373	152275	205927
KPNA3	O00505	202703	215249	193480	212265	186820	179844	205924
ALDH18A1	P54886	199714	195243	165025	263656	203947	242322	205910
CSDE1	O75534	208705	205504	189539	214887	192748	232206	204658
ZNF394	Q53GI3	204354	NA	NA	NA	NA	NA	204354
UFM1	P61960	233326	177617	202346	203123	220000	206776	204103
RAB5A	P20339	204970	216747	224568	169948	162867	267789	204058
SMARCC1	Q92922	196532	214260	193444	210246	207905	196147	203620
MYH10	P35580	192790	182302	206390	229064	211151	182994	202636
ACYP1	P07311	195264	198587	218613	198017	185514	165820	202620
SLC25A1	P53007	226943	184669	213258	180917	211885	228455	201447
CKS1B	P61024	202583	233548	198063	170688	173169	230014	201220
ABHD14B	Q96IU4	163118	165402	236946	237645	273406	166027	200778
THOC6	Q86W42	229494	202264	187867	182650	174311	172074	200569
SMARCA5	O60264	200137	207542	185225	209363	207924	221145	200567
NAA15	Q9BXJ9	196777	210783	188719	205664	183360	204124	200486
CSRP1	P21291	212982	206174	176718	203234	168749	177109	199777
ARCN1	P48444	203750	195296	194642	203432	185751	209005	199280
EIF4B	P23588	182567	201468	183934	225266	209810	224017	198309
ACTL6A	O96019	194740	199365	198096	199035	171774	231452	197809
PPAT	Q06203	196818	190632	188696	206514	188473	179401	195665
FYB1	O15117	148535	279607	182065	169748	144962	204442	194989
PTRH2	Q9Y3E5	201575	177969	206955	191083	175835	171461	194396
RPS19BP1	Q86WX3	194439	257334	57446.4	266922	434485	168221	194035
ESYT1	Q9BSJ8	160909	201690	185644	227408	177988	141732	193913
RPRD1B	Q9NQG5	188979	184602	202653	198538	217821	175624	193693
MTHFD2	P13995	175475	198341	179635	220190	203202	232031	193410
MAP2K2	P36507	203833	190951	175680	202797	195778	160859	193315
CAPRIN1	Q14444	191908	198234	162665	219034	201138	240077	192960
PREP	P48147	174432	188753	194355	213141	208462	158727	192670
ELMO1	Q92556	151494	235258	169740	212915	181272	164688	192352
ARL8B	Q9NVJ2	150927	151472	292705	174103	154062	165652	192301
CIRBP	Q14011	216663	182555	187486	182172	202727	231068	192219
PFDN5	Q99471	202286	167720	168001	228885	234459	243376	191723
GRPEL1	Q9HAV7	173931	207869	206312	178084	176651	221570	191549
CISD2	Q8N5K1	200432	202281	186679	176380	176373	158152	191443
YKT6	O15498	158634	195720	187062	223477	192471	186305	191223
IST1	P53990	249053	293544	128780	93224.9	79126.5	76513.9	191151
GAR1	Q9NY12	176050	210092	188382	187689	171567	164016	190553
SFXN1	Q9H9B4	197036	191274	174507	199098	166838	431749	190479
CSK	P41240	184202	207032	199193	170742	182352	155056	190292
DNAJC7	Q99615	200477	188083	167379	205054	182261	217445	190248
VPS4B	O75351	210116	194291	171302	185088	177019	154467	190199
EIF5B	O60841	217392	104175	205219	233634	181433	185487	190105
PGAM5	Q96HS1	186636	205522	192263	175790	183042	206123	190053
AAMDC	Q9H7C9	242451	252883	3333.7	260340	249679	72534.8	189752
ACAP1	Q15027	199556	227126	89226.2	242760	211908	147393	189667
CALU	O43852	174485	180281	180889	222408	189239	177590	189516
VPS4A	Q9UN37	223483	92925.4	143235	295518	384387	199236	188790
SF1	Q15637	173020	191557	179784	210443	227790	208050	188701
BLMH	Q13867	179077	167326	217454	190531	184701	147005	188597
PPP2R2A	P63151	198878	185504	185920	183974	163979	162962	188569
PTPRC	P08575	139088	132685	226651	253427	254476	213700	187963
RFC2	P35250	195916	187833	199145	166111	167541	168438	187251
ARHGEF2	Q92974	192772	165646	177350	212318	176403	176200	187022
EBNA1BP2	Q99848	175579	192584	172862	205753	195520	233697	186694
TNPO1	Q92973	176921	193460	188547	187426	175583	186609	186588
SDHA	P31040	183363	194045	193253	175526	165546	168827	186547
TM9SF2	Q99805	265677	119316	182272	178724	252674	134547	186497
RPS27L	Q71UM5	224434	188839	159109	168399	176992	129254	185195
ANXA5	P08758	189625	159942	194531	195654	70964.6	163927	184938
XRN2	Q9H0D6	191104	194360	177731	176341	159444	155056	184884
DENR	O43583	203691	188840	162946	182816	176118	165129	184573
XPNPEP1	Q9NQW7	189250	190983	154800	201697	193113	175825	184182
IRF2BP2	Q7Z5L9	175956	189819	180151	189141	173298	117902	183767
PABPC4	Q13310	189665	183477	158805	202824	172219	180841	183693
DCTN2	Q13561	197060	153451	181875	202155	203804	241674	183635
HARS1	P12081	185429	174000	182159	192877	206167	220400	183616
PPT1	P50897	186838	196185	181174	169438	152209	186151	183409
NUDT2	P50583	192495	183620	183840	170650	179257	183471	182651
ZNF207	O43670	187870	186627	166737	187915	166353	198289	182287
PTPN6	P29350	153121	217559	170457	187289	120745	94417.4	182106
PRPS1	P60891	191989	188050	181680	165065	183728	159650	181696
RAE1	P78406	180562	199744	167993	173639	156094	193467	180485
RPIA	P49247	171738	215369	163524	170986	176711	180875	180404
EIF2A	Q9BY44	215982	198331	91278.2	215227	206511	186129	180205
PPP1CB	P62140	171634	164347	177304	204553	108755	207496	179459
EIF5	P55010	181791	209068	156014	168033	162661	111387	178726
TERF2IP	Q9NYB0	180175	191751	187265	155459	197877	164068	178662
TIPRL	O75663	167728	191633	211587	141248	145574	155608	178049
CBX1	P83916	159671	160275	159463	231930	274431	348894	177834
NOP2	P46087	165608	185242	161152	198982	171585	201876	177746
MGMT	P16455	90585.1	176860	265585	177800	185742	192401	177707
PLPBP	O94903	178874	173612	184456	171649	179305	199949	177148
HADHB	P55084	164127	193383	166903	184046	164950	148291	177115
ARHGEF1	Q92888	171344	153033	196129	187557	196049	99496.6	177016
ASNA1	O43681	186824	153835	178661	187462	170779	149877	176695
GALNT2	Q10471	196055	180591	169744	158980	207926	177145	176342
GTPBP4	Q9BZE4	168935	177026	154329	203658	195828	209947	175987
VTA1	Q9NP79	173137	170613	196790	162488	153408	152775	175757
TBL3	Q12788	171896	182476	157259	191297	159903	156459	175732
CD3D	P04234	202849	167846	165743	166237	170804	136289	175669
YBX3	P16989	170100	187634	148383	196359	160885	227917	175619
STK26	Q9P289	166172	184394	188395	161676	161962	140511	175159
NDUFA4	O00483	168651	208397	129322	192912	136141	221121	174821
TPD52L2	O43399	182965	177955	157298	180242	176702	154199	174615
LYAR	Q9NX58	165574	201365	144455	186510	138654	175025	174476
ETHE1	O95571	183061	177709	159704	174386	173981	155689	173715
LETM1	O95202	163975	185329	172409	171124	182636	199844	173209
OSTF1	Q92882	168445	179668	178840	165783	108051	125101	173184
DDX39A	O00148	161180	170203	187281	172054	158966	176908	172679
PRPF4	O43172	157059	182082	171098	178855	161706	167633	172274
LSM5	Q9Y4Y9	174440	152995	171162	189061	187749	206619	171915
TPP2	P29144	157978	178381	155088	193843	156275	132599	171322
SEC13	P55735	181661	132992	204775	165519	165818	153417	171237
LSS	P48449	156700	125742	201353	199569	271780	262553	170841
NUDT8	Q8WV74	172570	162265	152418	196078	204330	132123	170833
PRKRA	O75569	179119	163910	164108	175571	179103	139560	170677
UBTF	P17480	155308	163742	163485	199224	237263	225624	170440
BUD31	P41223	165167	175646	184319	156286	163743	162394	170355
PFAS	O15067	164103	168990	163030	183190	169173	180666	169828
COPG1	Q9Y678	156220	164430	184326	174266	199830	136596	169811
WDR5	P61964	170559	192766	143705	171669	134477	152277	169675
RTN4	Q9NQC3	164057	158988	183878	169475	162684	181792	169100
CIAPIN1	Q6FI81	180803	159714	151885	183931	156428	193225	169083
DDX18	Q9NVP1	164281	169841	149522	192483	169917	186007	169032
TRIR	Q9BQ61	193028	160202	137141	185415	179583	192974	168947
APMAP	Q9HDC9	189834	172088	153593	159622	134568	109304	168784
MAPK14	Q16539	169729	166701	177579	160911	134645	126123	168730
EIF4G2	P78344	169603	164843	166344	171394	154881	197129	168046
PTPA	Q15257	171429	164121	165105	169526	169685	176181	167545
GNPNAT1	Q96EK6	156425	197383	158551	157462	107345	120447	167456
SOD2	P04179	159895	175644	170019	163684	168347	126973	167310
PYCR2	Q96C36	163895	178133	177136	149901	184207	145817	167266
ITPA	Q9BY32	154651	165040	176239	172055	163271	162319	166996
RAB43	Q86YS6	158900	203602	111888	191226	73086	11928.7	166404
LANCL1	O43813	171072	153878	165664	174940	175087	147265	166389
CHIT1	Q13231	148339	233636	44507	238963	198580	NA	166361
MBNL1	Q9NR56	179213	177380	141445	166879	150581	134303	166229
PRKAR1A	P10644	160040	154185	171799	178693	200336	154624	166180
GNB2	P62879	169298	152295	178909	162720	164901	185776	165806
PPP1R7	Q15435	160736	153169	167364	180423	186285	164217	165423
SPCS1	Q9Y6A9	177774	169201	184244	129400	138216	126085	165155
MYBBP1A	Q9BQG0	158775	170318	145607	185090	163277	182736	164947
CYC1	P08574	158828	182421	141364	174440	188461	132788	164263
FNBP1	Q96RU3	165110	127091	188211	176281	185976	177455	164173
IDH1	O75874	173532	149741	166347	164973	170212	124063	163648
DYNC1H1	Q14204	157783	166578	152127	175380	156036	152568	162967
CRKL	P46109	158807	166702	168795	157043	186984	152059	162837
RAB8A	P61006	171558	157633	166439	154921	115554	93434.7	162638
GLS	O94925	180492	151265	157065	157497	133363	141470	161580
CSNK2A2	P19784	153406	185432	155611	151832	126959	149912	161570
OXCT1	P55809	73575.7	189418	193139	187656	175609	173449	160947
NEK7	Q8TDX7	158367	157390	177441	150102	194297	105641	160825
SCP2	P22307	162654	174839	127377	178087	136725	158792	160739
UBE2K	P61086	144601	182635	179824	134872	91216.8	129063	160483
PSMD10	O75832	167536	156924	165004	151795	141960	159273	160315
RAD23A	P54725	160769	153369	150717	175634	206513	164895	160122
PRPF6	O94906	165097	165893	134365	170800	154090	164652	159039
DDX24	Q9GZR7	153222	158379	138652	184952	150493	181649	158801
CUTA	O60888	144601	163555	153699	172946	185069	176226	158700
NCBP1	Q09161	157278	167377	135795	174009	158972	140583	158615
PSMG1	O95456	168662	133976	176167	155141	143803	164375	158486
BYSL	Q13895	158335	167330	142441	164604	172188	149714	158177
SRPK2	P78362	182726	140414	137848	171474	153849	104035	158115
CDC5L	Q99459	152691	156537	152106	170961	165553	162733	158074
RRP9	O43818	139810	150047	166975	175327	170845	144468	158040
TCEA1	P23193	198330	160726	144521	127452	133346	145756	157757
EIF3H	O15372	169085	163389	145102	152901	141231	185912	157619
ASF1A	Q9Y294	152907	159937	165629	151297	122650	151284	157443
GMDS	O60547	180820	154479	148359	144343	147448	103872	157000
DDAH2	O95865	118078	129124	215133	165283	162911	106182	156904
TRBV12-3	P01733	165008	148948	137737	175244	149277	287229	156734
PLRG1	O43660	158454	169209	141947	155140	141791	166920	156187
TRAP1	Q12931	149049	169163	156742	148728	124151	152615	155921
COPS6	Q7L5N1	159794	145816	141800	175168	141460	169720	155644
CFAP20	Q9Y6A4	157593	153851	161348	149563	159634	155260	155589
DDX46	Q7L014	145000	154750	157243	165162	167979	146907	155539
SUCLG1	P53597	165820	148208	145492	160083	155391	190094	154901
SMC4	Q9NTJ3	158696	151898	138659	169434	194303	188129	154672
ARF4	P18085	156844	164589	160255	134372	135079	120184	154015
UGGT1	Q9NYU2	147223	160765	143247	164050	154049	123999	153822
EIF2B1	Q14232	190968	166123	99584.6	157595	242879	141339	153568
NAMPT	P43490	163759	155976	156119	137742	128273	132726	153399
ARHGAP1	Q07960	161829	125971	156334	168356	143840	124630	153123
RAB21	Q9UL25	155215	135343	166221	154050	165697	123783	152707
OCIAD1	Q9NX40	126448	196760	170842	116611	173454	98069.9	152665
SPCS2	Q15005	152521	150152	138718	168578	124973	115359	152493
PPID	Q08752	150405	165468	135564	156644	129890	178765	152020
TAF15	Q92804	157082	149178	149223	149660	167545	153785	151286
NPEPPS	P55786	158946	116328	152587	176818	146098	161312	151170
SLC16A1	P53985	174072	118468	176776	132154	138850	92138.1	150368
MT-CO2	P00403	132038	165199	157833	146095	120811	243219	150292
GPS1	Q13098	153877	147190	147900	151267	147359	136063	150059
ALDH9A1	P49189	159635	140759	140211	157264	124489	152497	149467
ACSF3	Q4G176	162618	158466	118439	157158	166016	149843	149170
LIG1	P18858	151863	141844	139389	163236	167688	162537	149083
ACIN1	Q9UKV3	140253	148635	147178	160136	146028	151077	149050
GNAQ	P50148	163929	143154	145959	142986	120542	164507	149007
DHX16	O60231	141910	140950	148176	164569	172285	112140	148901
TMEM109	Q9BVC6	147277	175657	136823	135179	125064	116723	148734
PCNP	Q8WW12	154187	126752	159545	152984	172451	147369	148367
ADAR	P55265	140253	159730	134150	159136	148786	178281	148317
CLNS1A	P54105	137092	137783	131556	186822	138633	216222	148313
ASF1B	Q9NVP2	128743	162988	163069	137886	156227	146749	148171
HBA1;	P69905	NA	147957	NA	NA	NA	132772	147957
TMED10	P49755	147460	172039	145848	126019	152180	158913	147842
CAD	P27708	140015	151928	137844	159392	132581	218642	147295
UBE2L6	O14933	154028	168219	151330	115332	144528	134476	147228
GRSF1	Q12849	156262	143439	129929	159031	138818	178552	147165
NDUFAF2	Q8N183	162048	176685	121831	127633	109244	166907	147049
UBE2S	Q16763	154018	155150	126893	151904	166766	215961	146991
DPM1	O60762	154422	151303	141914	140325	145349	128797	146991
CISD1	Q9NZ45	164471	133005	139150	150493	117882	153998	146780
NDUFA8	P51970	143334	138568	145785	156477	168692	165151	146041
RDH11	Q8TC12	140298	167211	149341	125956	133008	165204	145701
SEC23B	Q15437	156097	152571	146757	125741	141417	98590.2	145292
DCPS	Q96C86	148390	137418	147153	147905	150569	113386	145217
UMPS	P11172	145247	150778	151755	132090	132562	119703	144968
CDO1	Q16878	155441	142428	169117	111653	116770	153647	144660
SCCPDH	Q8NBX0	159842	133856	133563	151160	140890	149614	144605
CCDC124	Q96CT7	161822	153218	132256	130654	117801	112358	144487
CCNH	P51946	136280	146369	204524	90586.5	104635	36051.4	144440
BSG	P35613	144327	142937	148583	141159	96179.1	158867	144252
DBNL	Q9UJU6	138973	138884	150590	148558	145152	158269	144251
UHRF1	Q96T88	140331	151639	140176	143703	162941	153148	143962
IKZF1	Q13422	161315	145748	139372	129253	132040	141157	143922
ATXN2L	Q8WWM7	141224	148720	134878	150684	150672	160558	143876
PDS5B	Q9NTI5	144174	123958	145847	161237	163877	131428	143804
GSK3B	P49841	127191	134536	160383	152709	133875	115066	143705
PFDN1	O60925	139365	133687	156965	144468	168085	160925	143621
SACM1L	Q9NTJ5	147708	140478	132716	153516	134495	115726	143605
COPS2	P61201	152569	133518	130054	157357	129988	133330	143375
NIPSNAP3A	Q9UFN0	149574	142075	174255	106898	136864	114046	143201
CPNE3	O75131	156072	149529	126105	138289	156751	117884	142499
IDH3B	O43837	124281	153663	152782	139038	141689	143952	142441
CAPNS1	P04632	136512	143022	151180	138228	146593	157252	142236
RB1	P06400	130975	125247	132874	179840	108744	175912	142234
SNX3	O60493	159433	128061	98008.8	182756	142525	180280	142064
TOR1AIP1	Q5JTV8	133705	135344	146310	151930	139825	105735	141822
ATP2A2	P16615	151938	134372	136142	144198	125863	149896	141663
SGTA	O43765	112075	141431	113465	199275	136482	201523	141562
ASNS	P08243	129313	142225	150891	143766	173503	75355.2	141549
PSMD8	P48556	130203	148329	152241	135224	118408	121338	141499
BAG2	O95816	147683	144089	150698	122761	122196	98841.2	141308
LSM4	Q9Y4Z0	177835	132930	123383	128996	84167.3	180104	140786
VAV1	P15498	137435	133552	139269	150707	115873	88315.7	140241
CHD4	Q14839	137485	144266	124581	154230	131787	157041	140141
ABHD10	Q9NUJ1	143317	118446	158610	139677	132270	89801.3	140013
ANXA7	P20073	136458	138098	141895	143218	132712	118786	139917
CNP	P09543	141077	137877	160786	119418	131396	127270	139789
UQCRB	P14927	196303	61873.5	82674.3	218196	66633.1	108251	139762
BCAP31	P51572	154399	133896	143522	127090	103769	214689	139727
DNAJB11	Q9UBS4	144361	129987	116320	167471	145712	154770	139535
PAPSS1	O43252	143094	128675	133668	152690	130384	149036	139532
DDX47	Q9H0S4	144420	143552	133262	135441	125825	126904	139169
ADI1	Q9BV57	138262	155405	136454	125711	130055	121087	138958
MPST	P25325	124916	143227	143035	144531	131172	157491	138927
HCFC1	P51610	133641	142261	131506	148234	140959	154979	138911
RSU1	Q15404	120828	147593	135823	150393	129954	112250	138659
UCHL3	P15374	155668	150532	124916	122434	125967	179897	138387
KDM1A	O60341	138123	123187	143038	149037	130468	118537	138346
TBL1XR1	Q9BZK7	137363	136651	139568	137229	143367	125313	137703
SEC61A1	P61619	124373	162308	133560	130319	126863	121098	137640
NHP2	Q9NX24	137278	140585	135209	135434	102428	159194	137127
RNPS1	Q15287	127787	142029	149941	128280	119763	144003	137009
UQCRFS1	P47985	107395	175420	135422	129790	128181	170975	137007
GTF2I	P78347	129988	143472	133167	140872	126349	143365	136875
DELEC1	Q9P2X7	112134	149793	NA	148573	118440	94071.2	136833
COX6B1	P14854	132882	120753	137100	156454	123591	191613	136797
EWSR1	Q01844	128754	139276	139768	139052	137685	173590	136713
PSMF1	Q92530	135535	137393	124412	149442	134654	141931	136696
DNMT1	P26358	134173	131795	128506	150810	143201	139453	136321
HNRNPUL2	Q1KMD3	162046	105191	126536	151426	156040	124475	136300
CPNE1	Q99829	132431	142022	138788	131873	120377	104570	136278
LEF1	Q9UJU2	126870	127961	141912	147323	136968	189874	136017
LMAN1	P49257	70100.7	98741.4	188784	185559	178930	207461	135796
BCCIP	Q9P287	84067.3	148030	143932	166721	140743	142771	135688
LYPLAL1	Q5VWZ2	119782	142386	146651	133781	113752	80081.6	135650
AP1M1	Q9BXS5	133164	136917	129219	140804	148353	135658	135026
DNM2	P50570	141664	124706	128951	144724	128982	136735	135011
RAB18	Q9NP72	148497	121770	141826	127539	93370.8	91868.1	134908
POLDIP3	Q9BY77	132260	133776	136474	136593	141393	159929	134776
PCID2	Q5JVF3	136474	138414	135135	128025	125310	94317.3	134512
SRP54	P61011	151146	107875	129826	148617	147707	92395.1	134366
TTC1	Q99614	140147	120278	126154	149962	136822	119559	134135
BZW2	Q9Y6E2	137455	131364	127204	140107	115145	117724	134032
EPHX2	P34913	151923	109676	149352	125116	134158	126149	134017
STRBP	Q96SI9	128436	103162	113339	190897	146477	132786	133958
ATP1A1	P05023	120389	118375	140542	156382	137140	148270	133922
CPSF6	Q16630	128561	134918	135948	135625	142911	165696	133763
HPF1	Q9NWY4	137512	107626	148669	141085	141189	100402	133723
RNPEP	Q9H4A4	148206	121244	134403	130421	125412	99401.5	133569
NUP62	P37198	141279	122749	113525	154971	133339	120560	133131
ENOPH1	Q9UHY7	123244	137054	170916	100901	87811	82401.6	133029
UCHL5	Q9Y5K5	134929	132262	125776	137713	139325	131793	132670
PDCD2L	Q9BRP1	147872	140709	96589.6	144045	155619	42141.1	132304
NUDT3	O95989	136689	154706	109159	128304	109838	89747.4	132215
ZC3H15	Q8WU90	123739	141925	127964	134730	126523	125782	132089
VPS25	Q9BRG1	161085	120399	130075	116252	157900	134984	131953
USP7	Q93009	130811	135249	122791	137637	148222	131896	131622
SELENOF	O60613	169199	162242	116815	77979.6	70329.9	38260.6	131559
C7orf50	Q9BRJ6	211419	106613	100419	106943	104714	116967	131348
RCSD1	Q6JBY9	143633	121190	114534	144997	114755	72428.1	131089
CUL4A	Q13619	120279	140884	123373	137935	123010	123599	130618
RAB8B	Q92930	131572	104706	149723	135669	132985	56271	130417
PWP2	Q15269	168545	122104	88990.3	141590	90593.1	121669	130307
TIAL1	Q01085	123683	125477	140727	130289	109820	145359	130044
SRP68	Q9UHB9	148909	77581.2	151281	140377	149512	127524	129537
PITHD1	Q9GZP4	131975	134288	120190	128450	125996	108458	128726
ESYT2	A0FGR8	77253.4	152229	142561	142742	138112	100599	128696
SMARCB1	Q12824	131631	131180	133661	117940	141958	103098	128603
WDR82	Q6UXN9	142133	129727	117597	124131	108031	140422	128397
PNN	Q9H307	125805	132885	115064	139758	145136	136857	128378
UCK2	Q9BZX2	138959	137008	119478	117673	145753	158903	128280
SATB1	Q01826	132279	121840	148077	110288	105187	111611	128121
FKBP5	Q13451	128690	132915	113272	137124	100335	107218	128000
USP39	Q53GS9	140003	118044	116442	136790	134987	139470	127820
COPS3	Q9UNS2	138227	114922	127262	130446	121231	117903	127714
GPX4	P36969	161418	142173	117071	89510.9	92059.3	28629.9	127543
DLAT	P10515	112371	130978	121108	145018	121029	118562	127369
NRAS	P01111	121808	125643	143564	116888	131402	88239.5	126976
NOL10	Q9BSC4	334433	59752.6	86977.3	26655.2	23960.1	28777.5	126955
BCAS2	O75934	139430	120375	113052	134702	132423	141825	126890
GTF2F2	P13984	155087	120851	116910	114254	107013	124051	126776
MECP2	P51608	129143	122769	136806	117477	149952	116443	126549
CTCF	P49711	133606	117798	121026	133399	132095	125806	126457
CLINT1	Q14677	126450	124690	113757	139880	103816	103579	126194
USP11	P51784	124974	119757	137850	121435	110271	77967.8	126004
FADS2	O95864	119863	119039	144454	120431	139060	156626	125947
CHCHD2	Q9Y6H1	144998	109555	104885	144038	111061	154410	125869
PSMD5	Q16401	118024	130792	133143	120566	129877	101040	125632
NOSIP	Q9Y314	119509	128840	128897	124791	111392	136804	125509
TNFAIP8	O95379	126659	103811	149000	122279	129005	108567	125437
DDRGK1	Q96HY6	140862	124799	121263	114779	119979	95656.2	125426
GNG5	P63218	154583	117866	76372.2	152361	171927	322534	125296
VAMP2	P63027	125116	111232	133502	130184	119329	130568	125009
TSNAX	Q99598	122977	130535	124427	121487	108959	110631	124857
NACA	E9PAV3	130958	125599	119284	123027	115452	114456	124717
PDHA1	P08559	108842	130854	124635	133569	122650	116012	124475
IGF2BP1	Q9NZI8	124955	130659	127150	114224	108759	110355	124247
DDX19A	Q9NUU7	118008	136673	118670	123172	112099	126319	124131
POLR2C	P19387	143278	133925	98010.7	120944	103978	90662.6	124039
USP5	P45974	111706	113561	132931	137486	132814	124055	123921
YTHDF2	Q9Y5A9	127120	137853	108663	121883	112585	122857	123880
GRHPR	Q9UBQ7	135552	106090	123048	129803	150778	138227	123623
ZC3HAV1	Q7Z2W4	120506	126971	126998	119287	120393	102511	123440
DDX42	Q86XP3	134099	115548	117418	126513	132427	103520	123394
SUCLA2	Q9P2R7	120765	118901	113661	140064	140176	94153.8	123348
SRSF5	Q13243	135681	135613	76300.2	145350	125976	146581	123236
GNL3	Q9BVP2	131859	137542	101175	120892	119268	151757	122867
POP7	O75817	NA	NA	38224.3	207383	NA	NA	122803
BDH2	Q9BUT1	115822	117710	134957	122699	110787	78693.4	122797
VSX2	P58304	135928	178201	160581	14715.3	NA	NA	122356
SQOR	Q9Y6N5	139514	89281.9	141754	118466	134480	197379	122254
SDHB	P21912	125072	140867	137229	84689.6	66996.5	88913	121964
MTDH	Q86UE4	111355	118816	122507	134097	126783	132935	121694
DHCR24	Q15392	175589	129213	73166.9	108415	67766.3	64266.2	121596
SLC35A4	L0R6Q1	121610	103130	126923	134424	130235	83371.2	121522
MLEC	Q14165	122938	116112	136742	109942	118749	104635	121434
TBCE	Q15813	115090	124370	103344	142927	131079	112279	121433
CD2	P06729	123954	101854	137513	121811	138811	91389.7	121283
PPP2R1B	P30154	124542	110788	110143	139534	120851	165085	121252
PPIH	O43447	134264	121715	108646	119896	116358	141938	121130
LYPLA2	O95372	122535	147221	97924.3	116639	117071	67705	121080
PPP2R5D	Q14738	117177	112827	117815	135802	141185	130537	120905
METAP1	P53582	120894	110229	127383	124834	102087	120278	120835
PAFAH1B2	P68402	119346	113658	123332	125990	117117	142593	120581
SLC25A10	Q9UBX3	128415	133312	107175	113302	103950	118786	120551
SRI	P30626	153326	112634	98336.1	115431	137842	165990	119932
TMA16	Q96EY4	129389	115649	116850	117449	113720	114899	119834
UNC13D	Q70J99	111026	118027	125199	124306	116706	86914.4	119640
TMEM14C	Q9P0S9	126275	117247	142646	90989.9	117115	77717	119289
IPO7	O95373	108588	126821	104906	136605	118349	122098	119230
CTSG	P08311	133527	108122	140380	94277.7	162591	52938.5	119077
NOC4L	Q9BVI4	108559	126694	110323	130586	127838	136191	119040
RAB5C	P51148	113231	124422	143544	93293.1	116511	212139	118623
UQCRQ	O14949	139905	136598	72872.4	125071	100844	109873	118611
XPO5	Q9HAV4	123915	123590	102880	123537	115140	129239	118480
BOP1	Q14137	118302	131363	93521.9	130274	104592	120116	118365
SMC1A	Q14683	116879	104583	118309	133570	107874	106640	118335
FANCI	Q9NVI1	120505	113812	111177	127452	128065	105943	118236
IGFL4	Q6B9Z1	107771	122707	124144	NA	133994	162281	118207
GATD3B	A0A0B4J2D5	104320	133964	136842	97254	102711	161999	118095
NMT1	P30419	136010	125910	112303	97199.9	103564	104133	117856
FBLL1	A6NHQ2	89709.5	97655.5	125026	158357	93697	144756	117687
ATAD3A	Q9NVI7	122925	125214	102016	120478	117034	133885	117658
PTPRCAP	Q14761	91947.1	92577.7	140429	145603	149421	137100	117639
COX5B	P10606	141166	122642	72534.9	132427	91355.8	180919	117193
SMS	P52788	87920.9	140903	141687	97575.4	77884.9	78391.7	117022
SF3A2	Q15428	119744	90325.1	115260	141739	136580	144145	116767
LARP1	Q6PKG0	118720	115251	107086	125948	114609	129504	116751
AP2A1	O95782	113386	122051	111909	117268	111326	97561.3	116153
WDR36	Q8NI36	119322	115383	105750	123713	101934	107602	116042
CGGBP1	Q9UFW8	128935	103561	100284	130068	123590	119674	115712
PNO1	Q9NRX1	119221	125062	103572	114231	107396	114497	115521
EHD1	Q9H4M9	111966	118637	115011	115551	101681	119433	115292
ERP44	Q9BS26	107259	134835	105640	113354	124042	104396	115272
MORF4L1	Q9UBU8	123562	126041	105039	105227	88044.1	106811	114967
DNAJC19	Q96DA6	66205.9	137224	107387	148951	287114	49465.6	114942
AP2M1	Q96CW1	115587	108996	107672	126809	119125	129525	114766
C12orf10	Q9HB07	128253	115086	103684	110650	99055.3	96236.2	114418
DNPEP	Q9ULA0	111239	107890	119715	118740	118008	128197	114396
NCAPH	Q15003	118455	104114	113567	121426	124061	135039	114390
EDC4	Q6P2E9	117674	115869	98333.8	125369	118778	118340	114312
NPLOC4	Q8TAT6	110612	126857	110785	108518	103217	100803	114193
UBE2V1	Q13404	141098	103050	82007.3	130606	121414	92991.9	114190
DIMT1	Q9UNQ2	110775	115693	122954	106316	95618.8	109796	113935
IGF2R	P11717	107276	100333	124427	120733	145398	106526	113192
CEBPZ	Q03701	122304	132752	136078	60995	24208.8	103692	113032
COX7A2P2	O60397	104612	114958	117969	114320	159764	NA	112964
PSPH	P78330	124848	115347	131412	79606.4	137520	62281.1	112803
SCAMP3	O14828	120555	119577	102968	108083	84763.9	107260	112796
DOCK2	Q92608	64554.2	137428	67841.8	181058	162648	147415	112720
DCTN1	Q14203	107235	108602	113312	121701	121011	124856	112713
MGST3	O14880	95512.2	113412	113482	128419	127101	81383.2	112706
UQCRH	P07919	101794	106991	132098	109758	135842	121649	112660
EMD	P50402	119158	113727	96133.4	120836	107684	150039	112464
MAP2K1	Q02750	109777	119877	117089	103103	133832	56916.1	112461
ABCD3	P28288	123297	118551	112480	94962.5	88500.2	83012.2	112323
STK39	Q9UEW8	108372	97903	114043	127447	132068	104588	111941
COPS7B	Q9H9Q2	115170	106410	110110	115100	110034	108561	111698
CD59	P13987	112047	102147	108741	121944	109596	283987	111220
CNOT11	Q9UKZ1	148621	109333	57020.2	129630	90714.6	151737	111151
PEPD	P12955	106888	120048	112292	105262	80126.1	78093.9	111123
THOC1	Q96FV9	109230	121029	112183	101089	102141	108228	110883
KATNAL2	Q8IYT4	103854	97325.4	136340	105423	115530	121496	110736
FAM98B	Q52LJ0	118933	100597	113004	109781	105021	121556	110579
LONP1	P36776	95345.1	112242	119160	115420	113300	128006	110542
PPIL1	Q9Y3C6	120043	115055	92638.9	113945	60051.3	163320	110420
BCLAF1	Q9NYF8	95596.4	104660	111022	129501	109258	145184	110195
SURF4	O15260	104892	99251	122264	114113	98992.5	137278	110130
PES1	O00541	110418	122161	87420.1	118955	93171.2	125558	109739
NDUFS3	O75489	113095	115048	90095.5	120166	101516	115351	109601
POLR2B	P30876	107015	107334	105792	118138	112042	121443	109570
UBE2M	P61081	115332	110413	117814	94370.3	98265.9	66676.7	109482
AARSD1	Q9BTE6	118241	103614	103864	111817	105783	90078.2	109384
UBL5	Q9BZL1	144135	42456.9	83832.8	166785	108292	171164	109302
PSPC1	Q8WXF1	113262	106540	106161	110720	117669	107461	109171
DNM1L	O00429	112358	89567.5	105031	129220	117485	115743	109044
TMOD3	Q9NYL9	101939	100135	109606	124075	111596	100073	108939
DCXR	Q7Z4W1	120566	165668	61664.8	87619.1	100789	66188.1	108879
LUC7L3	O95232	111117	113087	99158.3	109854	105659	116161	108304
IMPDH1	P20839	56824.3	168079	166477	41705.3	43792.7	85307.2	108271
SMARCE1	Q969G3	113378	103159	104011	112290	123167	103102	108209
RCN2	Q14257	106924	105670	105722	113229	92920.7	83076.1	107886
CAT	P04040	128054	51301.5	123968	127825	122285	113907	107787
TOMM34	Q15785	101565	120163	102030	106878	70520	67968	107659
PSMG2	Q969U7	106572	105320	110982	106804	94730.2	105722	107420
RER1	O15258	110666	115943	103966	98783.9	82673	75991.8	107340
ACAA1	P09110	116385	115828	122300	72872.8	81740.2	52772.9	106846
RNF7	Q9UBF6	117460	70145	81917.3	157712	163435	106406	106809
STAT1	P42224	116074	110586	86627	113182	103783	87682.7	106618
AGPS	O00116	109646	103307	96129.7	116703	96474.1	94071	106446
TXNDC12	O95881	122187	123699	98184.3	80846.5	46479.3	56062.3	106229
SNW1	Q13573	119210	90640.6	102174	111946	107048	128894	105993
ARHGEF6	Q15052	99352	120837	97391.3	106342	72238.9	69068	105981
XPO7	Q9UIA9	108374	110607	101509	102546	96757.3	90636.8	105759
PLAA	Q9Y263	105934	113864	93877.5	109176	97089	91598.7	105713
ACOT13	Q9NPJ3	103569	106904	116443	95703.9	86622.7	66862.4	105655
CTSC	P53634	107430	114803	106937	93227.8	91531.3	95438.7	105599
CARS1	P49589	95014.9	100923	102704	123381	131798	87437.3	105506
PPME1	Q9Y570	103457	103984	106169	106542	107041	102060	105038
RALA	P11233	120345	102838	108440	87397.6	103224	104466	104755
PTPN1	P18031	108783	112783	93185.4	103778	84648.2	118653	104632
NOP10	Q9NPE3	117774	131729	80572.2	88079.9	56082.5	89697.5	104539
RUNX1	Q01196	113093	114821	91115.9	99077.3	124406	98228.8	104527
PMVK	Q15126	91545.8	112625	107528	104648	94794	70155.6	104087
NCAPD2	Q15021	108565	108000	96885.3	102687	107353	112272	104034
RPL7L1	Q6DKI1	85607.4	112755	98432.7	118794	123564	100085	103897
PITPNA	Q00169	112746	99768.7	109047	93368.5	105967	51200.5	103733
CD7	P09564	59666.7	58098.9	81683.9	211591	219329	58747.3	102760
MMGT1	Q8N4V1	112107	98249.1	95001.4	105562	80848.4	81151.3	102730
WTAP	Q15007	92588.8	99392.1	40680	177790	85349.8	212920	102613
SDF2L1	Q9HCN8	108048	107543	102579	92060.8	72476.7	147022	102557
YY1	P25490	124587	106008	89060.5	89688.6	105117	120474	102336
TMEM205	Q6UW68	110102	114443	83273.1	101100	97805.8	76420.5	102229
MAPK3	P27361	100344	85539.9	116776	105486	101148	50067	102036
RRP12	Q5JTH9	95702	107620	94953.8	109805	100585	104590	102020
PLIN3	O60664	106606	93598.5	100573	106606	91605.1	110373	101846
SMAD2	Q15796	119930	90234.7	93145.9	102229	101946	80751.4	101385
UBXN4	Q92575	112002	99927.2	70641.9	122677	92270.2	127226	101312
GGCT	O75223	103588	110878	92810.6	97547.9	103489	70486.5	101206
TIMM13	Q9Y5L4	113779	92184	95418.1	103311	70069.3	173772	101173
MAP4	P27816	99468.3	99133.4	90234.7	114558	98918	105344	100849
ARL6IP5	O75915	104450	93293.5	101782	103716	87896.2	87345.9	100811
PUM3	Q15397	104401	96442.8	92777.4	108027	95801.4	111629	100412
CDC123	O75794	103106	104495	96150.5	97177.4	81921.1	88828.6	100232
HSPB11	Q9Y547	115939	102195	86597.1	96121.9	94058.6	93634.1	100213
UBXN1	Q04323	100843	108499	80898.5	110307	82290.5	127309	100137
ILKAP	Q9H0C8	94722.1	104416	95387.3	105269	119642	120991	99948.7
TOP2B	Q02880	76136.8	91934.4	140372	91300.4	86720.4	82062.7	99936
NUP37	Q8NFH4	109204	97064.9	93571.7	99292.2	94852.5	92277.5	99783.2
LSM14A	Q8ND56	104540	98014.9	101406	95170	115891	79236.1	99782.6
ZRANB2	O95218	108761	96148.8	89680.4	104372	99097.6	116595	99740.5
NCAPG	Q9BPX3	93969.2	105483	94447.9	104075	110264	108034	99493.8
RPL36AL	Q969Q0	99526.1	116871	97422.6	84130.1	114411	100125	99487.5
LYPLA1	O75608	92416.5	108784	89849.6	106126	74494.4	106144	99294
NSF	P46459	88766.8	93634.5	90724.2	123115	91502.7	73517.6	99060.1
ZNF654	Q8IZM8	98932.4	NA	NA	NA	NA	NA	98932.4
ZNF512	Q96ME7	100831	91138.5	92650.9	110388	107191	104372	98752
HACD3	Q9P035	96887.2	100432	87565.1	109389	91148.6	79407.5	98568.4
CASP2	P42575	110898	105950	87394.2	89173.6	102448	139463	98354.1
MRPS17	Q9Y2R5	103175	105973	97958	85566.6	67086.4	95956.2	98168.2
HDHD5	Q9BXW7	90485.5	105837	95871.7	100364	93221.2	129904	98139.5
CKAP5	Q14008	105301	92914.2	90069.1	104259	106038	103273	98135.8
BRI3BP	Q8WY22	99270.8	96839.9	94674.8	101661	103328	81514.2	98111.6
CPSF7	Q8N684	93540.5	101834	78373.2	117841	117000	76351.1	97897.2
ACO1	P21399	91628.1	105552	77447.9	116282	84599.4	91480.9	97727.5
THUMPD3	Q9BV44	91654.9	91114.8	130829	77164.2	70308.5	56069.9	97690.8
UBA6	A0AVT1	97546.2	80950	100494	111399	115375	86155.9	97597.4
GINS2	Q9Y248	113258	101665	103350	72102	61331.3	68783.5	97593.6
HINT2	Q9BX68	96697.2	87251	110710	95411.5	105345	96743.6	97517.4
SPCS3	P61009	95240.8	102913	93220.2	98621.7	94355.3	72806.4	97498.9
FKBP8	Q14318	109834	84331.3	104836	90762.2	87783.9	68296.5	97440.7
PRKACA	P17612	101088	91883.6	100100	96583.5	95795	123533	97413.6
GATAD2A	Q86YP4	85043.3	114008	101796	88599.4	95462.4	93580.3	97361.4
HEBP2	Q9Y5Z4	110276	117544	104372	56392	64993	84891.5	97146.2
DECR1	Q16698	95592.2	91667.9	107331	93555.2	104633	43386.7	97036.5
THOC2	Q8NI27	91368.4	97266.3	100181	99001.6	102539	91371.9	96954.3
LAMTOR3	Q9UHA4	98265.1	96502.5	96511.9	96201.6	75150	118128	96870.3
NIFK	Q9BYG3	95741.5	92424.8	90930.2	107770	89840.5	112768	96716.8
ZNF22	P17026	102106	92845.2	78685.7	112616	112964	122293	96563.2
NSDHL	Q15738	80637.5	95029.2	116383	94198.3	108605	109230	96561.9
CYFIP2	Q96F07	76497	93187.3	114310	101737	109436	88120.3	96432.6
DEF6	Q9H4E7	95363.9	103939	92851.7	93259.6	81765.8	58231.4	96353.5
ISOC1	Q96CN7	108445	91533.6	95910.6	88504.7	77540	61842.6	96098.6
CELF2	O95319	96030.7	105710	77305.3	105291	91319.6	91884.9	96084.2
HSD17B12	Q53GQ0	85920.2	92075.4	101312	104766	102537	76620.4	96018.5
EDC3	Q96F86	86709.6	98243.6	103986	94710.6	111483	98896.8	95912.4
AK3	Q9UIJ7	101752	98290.1	100292	83266.5	87520	57734.4	95900.2
RNF114	Q9Y508	91839.7	85706.9	104720	100973	115796	78976.4	95810.1
ELAC2	Q9BQ52	96987.2	88346.1	95053.2	102757	86898	114734	95785.9
UTP18	Q9Y5J1	98684.4	88026.1	87854.8	107508	88181	112514	95518.3
GSTM3	P21266	97029.3	96309.7	94371.6	94194.4	64640.9	90797.2	95476.3
KTN1	Q86UP2	84590.4	125152	75020.5	97115.3	95949.4	96755.3	95469.6
KPNA4	O00629	97016.3	98972.1	93209.4	92074.7	95797.7	93099.9	95318.1
LPXN	O60711	92949.6	93723.4	101749	92807.3	103150	91436.8	95307.2
UGP2	Q16851	93427.3	83291.5	116489	87213.7	68288	77835.5	95105.5
CTNNBL1	Q8WYA6	97795.7	80459.8	85680.8	115402	94753.8	126258	94834.5
DHX30	Q7L2E3	96831.5	94623	84096.3	103165	100264	104533	94679.1
PSMB9	P28065	106776	98497	135397	37546.8	87994.8	80758.6	94554.1
U2SURP	O15042	88520.1	97269.8	91826.2	100534	92388.5	88448.8	94537.4
HMOX2	P30519	93793	104392	72227.7	107586	66653.7	95845.1	94499.7
PDXP	Q96GD0	97013.9	99596.5	93712.3	87268.2	104022	66682.1	94397.7
PRPF40A	O75400	93108.7	97987.7	89746.7	94864.2	115944	74608	93926.8
NUP54	Q7Z3B4	92015.6	95023.9	95424.5	92512.3	90722.2	81998.6	93744.1
GNL1	P36915	92447.9	93386.2	95188.8	93897.9	100134	76833.5	93730.2
MPC2	O95563	107994	103710	69231.2	93435.3	58742.3	79900.1	93592.7
STT3B	Q8TCJ2	80250.2	99300.1	87275.8	106385	74390.2	78615.6	93302.8
PDS5A	Q29RF7	94524.1	97213.3	86286.5	94207.6	90777.2	100631	93057.9
CDK5	Q00535	108157	72184.2	85862.3	104393	87865.9	77163.5	92649.2
MTREX	P42285	94375.5	84847.4	83390.4	106855	100862	101260	92367
ACSL3	O95573	90897	77502	99266.8	101594	119013	70256.4	92315
TRIP13	Q15645	96316.7	91456.7	80272.9	100986	103112	87038.7	92258
TFAM	Q00059	49285.4	96855.7	102512	120063	93667	133648	92179.2
DAP3	P51398	89221.7	97943.3	80534.4	100033	79746.1	102930	91933.1
XPOT	O43592	81632.4	92555.7	91331.7	101922	100916	85101.9	91860.5
YRDC	Q86U90	56955.7	111692	117738	80741.9	184620	169054	91781.7
PM20D2	Q8IYS1	82796.6	89682.8	111753	82855.3	113895	97294.9	91772
MTHFD1L	Q6UB35	94446.6	85835.1	94296.4	92303.1	94171.5	128874	91720.3
PRPSAP1	Q14558	106101	81536.5	93462.8	85506.2	69781.4	113679	91651.6
PRPF31	Q8WWY3	87054.9	88467.5	93695.5	97268.3	92412.3	126989	91621.6
TIMM23	O14925	90821.2	93022.8	103714	77932.3	82703.2	88200.5	91372.6
PPP5C	P53041	94211.2	105430	87901.9	77761.7	93041.1	116563	91326.1
NUDCD1	Q96RS6	84115.1	92035.2	100001	88036.8	82662.4	71451.1	91047
PDAP1	Q13442	91518.4	88839.1	95780.6	87988.1	117505	61909.2	91031.6
PDCD10	Q9BUL8	102135	100724	76425.6	83361.2	77285.4	106823	90661.5
WDR3	Q9UNX4	85064.8	97571.2	85669.6	93894.8	87838.7	66515.9	90550.1
DYNC1LI1	Q9Y6G9	91762.6	90241.5	90269.6	89757.4	105625	76575.4	90507.8
EXOSC3	Q9NQT5	94521.4	79845.1	98638.4	88863.2	74143	76322	90467
CMSS1	Q9BQ75	97263.8	79774.7	74494.7	109969	87665.3	78851.3	90375.6
RBM25	P49756	87558.2	89207.5	85454.3	98968.4	99848.6	100159	90297.1
SRRM1	Q8IYB3	89914.3	96492.6	78148.8	94969.2	76700.5	93385.9	89881.2
PFDN6	O15212	92304.5	57825.8	61806.1	147422	119888	134281	89839.6
RAB4B	P61018	98699.7	98124.4	110298	51131.2	59725.5	14107.5	89563.4
SEC61B	P60468	95835.5	78305.8	135851	47935.8	61230.6	106788	89482.1
EXOSC5	Q9NQT4	103128	76579.1	97576.9	80630.5	85928.2	86931.9	89478.6
DFFA	O00273	92173.4	86352.3	90546.7	88603.5	89119.5	91734	89419
FIP1L1	Q6UN15	92183.2	88747.7	82034.4	94536.6	90259.1	77525.4	89375.5
PRKAG1	P54619	80718.8	75041.4	109417	92033.5	92055.2	80173.8	89302.6
SMARCA4	P51532	81079.6	86720.2	85564.8	103451	95799.4	97203.5	89204
NAE1	Q13564	97454	86170.9	79032.2	93491.3	88057.5	78815.7	89037.1
TIMM44	O43615	100055	86608.3	88130.4	81282	77624.4	98431.4	89018.9
MLLT11	Q13015	97937.6	62360.1	102385	92518.9	98825	102249	88800.4
MOV10	Q9HCE1	90105.5	78243.6	94303.7	91773.4	91836.4	101097	88606.5
CD81	P60033	70691.5	84803	118727	79454.3	78737.7	64436.5	88419
FUBP3	Q96I24	90637.2	91223.6	91012	80622.2	84831.5	85037.5	88373.7
SRSF11	Q05519	83247.7	92547.7	88459.2	88845	101086	83132.4	88274.9
NDUFB10	O96000	85456.1	104522	78135.4	84320.8	73078.8	98477	88108.6
EPB41L2	O43491	87016.4	75190.2	99341	90745.2	75510.8	70313.1	88073.2
TRMT10C	Q7L0Y3	79832.5	92339.7	93938.3	86178	85387.6	98165.5	88072.1
BAG6	P46379	102512	79836.7	73294.7	96629.1	81015.1	91038.1	88068.3
DRAP1	Q14919	91560.6	75382.6	85198.2	99641.7	97792.4	99390.2	87945.8
CPSF3	Q9UKF6	96265.8	85715.2	75388	93898.4	82657.7	74150.6	87816.8
TSTA3	Q13630	88171.7	95760.1	86145.9	80783.2	85910.2	55500.6	87715.2
EXOSC4	Q9NPD3	86397.7	90116.8	90094	83507.1	95448.1	71471	87528.9
CCDC12	Q8WUD4	91684.6	69541.7	85946.5	102365	102549	101212	87384.4
THUMPD1	Q9NXG2	98132.8	88106.6	80160.5	83095.5	80136.2	65742.7	87373.8
PFN2	P35080	90459.4	96647.8	83643	78693.8	73372	95341.4	87361
ACAD9	Q9H845	83398.7	86798.3	85044.8	93424	85892.7	91276	87166.5
SART1	O43290	89886.3	83350.3	76126.7	99204.4	92296.6	95035.8	87141.9
TRIM25	Q14258	78231.9	92084.2	90673.5	87329.1	83847.6	79695	87079.7
NDUFB6	O95139	81944.3	103652	69403.2	93182.2	107488	71949	87045.4
HTATSF1	O43719	77085.2	80435.5	78310.5	112276	79683.9	62331.6	87026.9
PBK	Q96KB5	99168.2	80929	82480.3	84979.3	73509.6	102939	86889.2
IARS2	Q9NSE4	88739	87745.9	83278.3	87609.6	84126.7	91836.7	86843.2
ACSL4	O60488	76397.3	72329.2	93159.6	105145	90238.8	101933	86757.7
EXOSC9	Q06265	85701.4	83722.6	89056.2	88199.6	85237	74149.9	86670
NUCB2	P80303	79389.6	76687.6	96692.1	92288.8	76448	102773	86264.5
MRPS34	P82930	101720	88486.3	78476.6	76037.9	70818.2	91185.4	86180.2
GABARAPL2	P60520	124987	70759.7	66012.9	82846.9	95882.9	81469.9	86151.6
UBLCP1	Q8WVY7	83787.3	77123.8	93127.2	90389	113750	72493.4	86106.8
CCDC86	Q9H6F5	96040.7	88853.6	59023.7	100382	80748.3	115149	86075.1
IK	Q13123	91295.5	89045.1	83771.3	79997.9	78848.8	76598.2	86027.5
HIST2H2AC	Q16777	61072.7	44372.1	167218	71420.3	140550	55923.7	86020.7
GRK2	P25098	85763.6	80092	80495.4	97593.5	87567.6	70659.3	85986.1
TMEM43	Q9BTV4	69612.2	63450.3	127202	83599.5	74651.3	847280	85966
SH3GLB2	Q9NR46	90934.4	78965.5	84603.2	89336.5	102512	90802.7	85959.9
FXR1	P51114	91949.6	85804.2	82096.2	83282.4	98771	77491.1	85783.1
CHMP4B	Q9H444	96813.5	74980.4	70482.2	99931.2	93108.5	117809	85551.8
SSR1	P43307	56774.2	97514	94539.7	93341.7	111685	45015	85542.4
TRA2A	Q13595	82082.6	85131.7	88376.1	86105.3	93310.9	80853.7	85423.9
ASS1	P00966	60731.5	50460.7	150717	79254.1	238159	62540.7	85290.9
DDX23	Q9BUQ8	86247.4	82933	83082.6	88076.3	88131.1	94444.4	85084.8
TNPO3	Q9Y5L0	75628.7	91025.6	87785	85426.1	81021.5	66172.2	84966.4
NT5C	Q8TCD5	107213	65176.5	85053	82315.9	81068.5	37265.2	84939.7
TRAPPC3	O43617	61332.1	102022	63046.8	113326	79346.9	123803	84931.6
RHOC	P08134	83717.8	94004.1	85399.2	76180.7	70837.3	42454.5	84825.4
USO1	O60763	75580.6	84397.4	88415.6	90795.4	83698	82795.7	84797.2
TMX2	Q9Y320	88644.4	74755.7	81053.1	94608.9	85554.8	54635.4	84765.5
HMGN5	P82970	95799.4	75768.2	90182.2	77236	59793.2	54391.9	84746.5
NDUFAB1	O14561	86327.7	97001.3	82517.3	72635.4	70619.1	63579.1	84620.4
SNX12	Q9UMY4	71684.5	88726.4	93010.8	84262.3	101757	28721.2	84421
ELL	P55199	47037.1	94979	115838	79408.4	65526.2	65666.1	84315.7
PFKL	P17858	77187.8	93002.2	93650.8	73216.1	87538.6	59226.3	84264.3
NDRG3	Q9UGV2	87834.4	86365.9	79976.4	82499	77252.2	73601.6	84168.9
PMPCA	Q10713	78078.5	94869.3	70174.8	92493.6	90927.9	110396	83904.1
ROMO1	P60602	92956	94715.1	79610.3	68236.6	58421.8	66152.3	83879.5
COPS5	Q92905	86885.2	97807.5	79730.7	70956.6	79341.4	60318.3	83845
DDI2	Q5TDH0	83143.4	103098	80957.2	67980.2	79435.3	86885	83794.7
DMAC1	Q96GE9	82791.9	86927.7	97609.1	67842.8	79739	70718.8	83792.9
ARPC5L	Q9BPX5	97742.7	65012.3	107293	64768.5	91034.6	105935	83704.2
LYRM7	Q5U5X0	85590.9	85339.8	81436.4	82012.8	75940.4	77699.6	83595
NUDT4	Q9NZJ9	86104.8	75442.4	95425.5	77115.7	71742	61555.9	83522.1
TPP1	O14773	79880.5	86412.8	81635.4	86154.1	72943.8	76470.7	83520.7
HBS1L	Q9Y450	82368.6	83010.3	83674.3	83910.5	119406	67408	83240.9
SF3B4	Q15427	84694.3	81389.9	83339.6	83341.8	76721.2	90090.8	83191.4
NPIPA1	Q9UND3	68372.1	61498.4	116538	86350.2	73630.1	48662.1	83189.6
FTSJ3	Q8IY81	80691.3	78527	72617.9	99743.6	72041.4	107536	82894.9
NPC2	P61916	95810	64971.8	78731.3	91853.7	76045.8	71428.9	82841.7
CCDC58	Q4VC31	95028.8	86376.7	75532.4	74241	51404.2	52216.3	82794.7
PDCL3	Q9H2J4	87393.4	87782.8	82741.7	73223.8	84558.8	99471.9	82785.4
XAGE1A	Q9HD64	80159.5	93540.8	74566.1	82780.3	92726.7	101969	82761.7
MTA1	Q13330	80811.6	80584.1	84351.7	84114.5	85367.2	77778.2	82465.5
CRLF3	Q8IUI8	86902.7	77252.6	80967.6	84447.1	84346.4	50902.6	82392.5
CAB39	Q9Y376	76157.8	80474.6	83399.5	89433	76710.8	67905.6	82366.2
ERG28	Q9UKR5	72189.7	60234.8	84081.6	111091	113523	76988.6	81899.3
LAMTOR1	Q6IAA8	85168	79409.4	70545.1	92202.1	74729.3	103437	81831.1
IGF2BP3	O00425	77078.2	84851.9	81358.8	83961.1	72561.8	52168.8	81812.5
FAU	P62861	84268.2	107119	79274.1	54823.8	78352	64850.7	81371.2
GLIPR2	Q9H4G4	89333.6	53990.8	91083.9	91012.5	96612.5	63513.9	81355.2
ERLIN1	O75477	79736.4	87032.8	54562.1	102823	67049.8	53706.5	81038.6
CARM1	Q86X55	80420.5	96949.5	69724.9	76865.5	76007.6	76142.3	80990.1
PMPCB	O75439	72017.4	91812.6	85324.8	74505.2	71478	83029	80915
GABARAP	O95166	84444	85514.4	71303.6	82275.1	68089.4	46592.7	80884.3
CORO7	P57737	67431.7	81198.3	85408.3	89431.9	85651.4	55600.2	80867.5
UBA5	Q9GZZ9	79134.7	80190.4	86888.1	76921.6	78101.1	76290.8	80783.7
ICAM2	P13598	64855.3	81887.5	81409.8	94969.5	82285	65316.1	80780.5
BCAT2	O15382	75866.3	88049.1	87317.2	70950.7	61707.4	92367.7	80545.8
PYCR1	P32322	56999.7	86856.7	100427	77783	82492.4	66760.7	80516.6
RAB28	P51157	107869	NA	17852.8	115508	NA	225753	80409.9
PEX11B	O96011	57040	73723.2	72023.5	118767	76429.4	435179	80388.5
RBM28	Q9NW13	80305.7	84451.6	68614.7	88084.8	73708.5	69087	80364.2
UFL1	O94874	83371.6	80990.8	74588.8	82022.6	83497.7	55452.8	80243.4
POLDIP2	Q9Y2S7	73436.3	90331.5	88573.5	68328.4	105508	114621	80167.4
SEC61G	P60059	79153.4	86020	76566.3	78518.8	65846.1	84696.6	80064.6
PTP4A2	Q12974	113756	66839.7	73336.3	65854.7	75866.8	91001.8	79946.7
ZC3H11A	O75152	79601.1	96565.6	67504.1	75748.7	89962.6	71396.1	79854.9
COX17	Q14061	84666.9	67523.1	89066.3	78032	74774.2	132704	79822.1
BTF3L4	Q96K17	82011	66868.3	89231.3	80969.3	100245	78363.4	79770
DGKA	P23743	78524.8	74723.6	94033.8	71370.6	82747.2	59286.8	79663.2
PLCG2	P16885	75671	60577.1	95017.9	87340.7	78264.1	52335.3	79651.7
GMPPB	Q9Y5P6	74165.9	76891.4	99508.2	67784.1	74923.4	69607.8	79587.4
DDX50	Q9BQ39	81421.8	79063.7	71766.9	86002.2	73687.9	71091.1	79563.6
SIT1	Q9Y3P8	74433.7	69587.8	96021.9	77745.2	114135	51156.3	79447.2
CKS2	P33552	105931	75842.2	80434.9	55439.5	50385	99755.7	79411.9
PPP6R1	Q9UPN7	70390.8	72571.7	78600.2	95958.3	82799.8	72330.1	79380.3
PPIF	P30405	79271.2	87876.1	74835.5	75495.6	83910.6	93130.8	79369.6
ADRM1	Q16186	78803.8	84776.1	78715	75165.1	77323.3	72588.6	79365
GNAI3	P08754	78473	80266.4	90852.2	67726.1	64871.4	56698.6	79329.4
TMED7	Q9Y3B3	83960.2	72000.3	74023.3	87173	80931.2	107009	79289.2
MAP1LC3B2	A6NCE7	91453.3	80401.5	85822.8	59440.3	62294.6	74545.6	79279.5
ARPC1A	Q92747	53834.7	57468.7	141618	64133.2	61366.6	77136.5	79263.6
ALDH5A1	P51649	81060.6	85365.7	85390.2	64654.9	71504.1	60784.5	79117.9
TCERG1	O14776	87416.6	79992.2	52249.6	96764	93986.1	82402.4	79105.6
CIAO1	O76071	81131.5	81026.7	68478.3	85644.3	78988.1	79959.2	79070.2
PTK2B	Q14289	81281.5	35992.2	32340.7	166637	533223	NA	79062.7
SEC11A	P67812	79504.6	86928.7	76460.8	73075.1	69339.9	61274.3	78992.3
ARRB2	P32121	93363.4	73560.6	78215.3	70701.8	70137.2	70979.4	78960.3
MACROD1	Q9BQ69	70904.1	89180.1	77676.2	77852.7	83444	74122.5	78903.3
KPNA1	P52294	82624.3	89038.8	68509.1	74610.9	68832.7	66161.5	78695.8
CD247	P20963	78970.6	65713.5	74325.5	95566.5	98149.3	78639.6	78644
CNPY3	Q9BT09	91453	65068.2	85339.1	72714.9	95739.5	58797.1	78643.8
VIT	Q6UXI7	153170	93263	22624.1	45296.7	NA	19775	78588.5
TKFC	Q3LXA3	72779.1	77025	82651.3	81413.5	73043.6	51844.1	78467.2
TMEM97	Q5BJF2	80572.2	74582.7	92354.5	66152.8	86436.4	76172.8	78415.5
RABGGTA	Q92696	75495	80817.5	76095.3	80737.4	80620.8	45050.3	78286.3
DIABLO	Q9NR28	63729.3	73210.9	83546.1	92157.1	79122.9	109976	78160.8
CDCA7	Q9BWT1	81140.5	60698.2	77214.8	92524.3	90289.1	56544.7	77894.5
ARMT1	Q9H993	84960.8	70121.3	82502.7	73069.6	67804.9	43852	77663.6
CHERP	Q8IWX8	76962.8	81024.7	70369.7	81687.9	72725.6	88875.3	77511.3
WDR43	Q15061	78690.6	82665.6	71530.3	76340.4	65136.1	95569.2	77306.7
EXOSC6	Q5RKV6	76149.7	47368.4	89932.9	95633.6	101828	80664.2	77271.1
RO60	P10155	74430.8	73020.4	79382	81886.3	81169.6	65496.9	77179.9
PSAP	P07602	83095.7	71965.8	82818.9	70820.2	75021.2	110524	77175.1
SUCLG2	Q96I99	77362.1	83293.1	72498.2	75476.5	70731.4	66679.8	77157.4
RAP2C	Q9Y3L5	84257.6	71820.5	74698.6	77700.8	77885.3	70046.2	77119.4
THY1	P04216	NA	NA	NA	77060.5	101305	27057.8	77060.5
DIS3	Q9Y2L1	77573.9	79466.1	77927.9	73106.4	75072.5	90783.2	77018.6
SRP19	P09132	97065.1	57756.5	74994.1	78113.7	87762.9	77451.2	76982.3
UBAP2L	Q14157	72371.1	77504.8	75128.5	82718.5	74717.1	93634.5	76930.7
PRKAA1	Q13131	86840.1	67510	82375.1	70879.5	67354.2	72731.5	76901.2
AGK	Q53H12	85265.7	75993.6	69993	76156.8	98591.6	116214	76852.3
STX11	O75558	82909.5	89016.5	78766.6	56699.8	69150.7	45674.1	76848.1
ARL6IP1	Q15041	68687.2	81249.5	68874.5	88191.1	71999.2	71173.2	76750.6
THOC5	Q13769	73790.2	76482.5	76334	80393.8	82843.4	80987.8	76750.1
MAGT1	Q9H0U3	73528.9	81373.1	68136.9	83939.4	71110.7	75539.2	76744.6
MAK16	Q9BXY0	73913.2	75332.3	78223.1	79318.5	75579.3	94659.4	76696.8
EXOC1	Q9NV70	36154.5	142481	74285.1	53142.8	25578.7	67438.9	76515.8
CNOT10	Q9H9A5	78182.1	79085.1	71159.8	77476.4	79357.1	49253	76475.9
PCYT2	Q99447	71300.2	57331.9	85211.9	91668.2	96868.4	65848.2	76378
POLR3A	O14802	74045.1	70714.1	73831.2	85562.1	98050.4	58815.8	76038.1
NCLN	Q969V3	74446.9	78219	71043.5	79922.3	71161.1	83726.7	75907.9
CWF19L1	Q69YN2	76860.6	74608.2	66871.6	84961.8	79031.9	68826.4	75825.6
HLA-B	P01889	77456.7	86352.8	50053.8	88768.9	59502.8	91225.1	75658
UFD1	Q92890	78711.8	70840.9	74148.1	78763.2	88257.9	75170.7	75616
GRWD1	Q9BQ67	62524.7	86781.4	64988.1	88052.3	89684.2	125173	75586.6
DCTN3	O75935	78816.5	72609.8	66597.8	84320.8	72785.5	69013.2	75586.2
LIG3	P49916	72162.7	73207	72884	83941.1	87580.1	68689.2	75548.7
HCLS1	P14317	72219.3	84888.1	62598.4	81798.6	88115.6	93875.8	75376.1
ECI2	O75521	75537.5	65254.3	66655.4	94046.1	65735.9	82539.5	75373.3
COMMD4	Q9H0A8	62160.4	56134.4	82568.7	100537	80047.5	87414.2	75350.1
RGS10	O43665	80210.7	70596.5	75396	74970.8	72026.3	76325.6	75293.5
GMPR2	Q9P2T1	73372.7	74689.4	78823.5	73862.7	76959.4	87505.8	75187.1
PML	P29590	69602.4	83554.3	66921.2	80346.8	72748.3	59372.8	75106.2
SART3	Q15020	76527.6	70534.9	76549.6	76330.2	70079.3	63343.4	74985.6
SLC7A5	Q01650	65340.4	106353	59975.3	68137.2	59537.9	67846.4	74951.5
PPM1F	P49593	67395.5	87794.7	57028.8	86986.2	93257.6	46674	74801.3
NUP205	Q92621	66256	66142.8	79291.8	87051.3	90732.2	67231.7	74685.5
ZNF326	Q5BKZ1	71603.4	79018.2	72599.1	75489	69212	81152.2	74677.4
GSTK1	Q9Y2Q3	61036.2	62108.6	117707	57773.7	46952.2	96667.4	74656.3
TIMM50	Q3ZCQ8	72891.7	78197	65075	82296.1	78393.3	73719.2	74614.9
CMAS	Q8NFW8	83871.3	73381.4	69392	70719.6	65015.4	85463.8	74341.1
GALK1	P51570	70816.9	80866.1	65258	79819.8	70255.5	109980	74190.2
SRPRA	P08240	61920.3	107595	70559.7	56654.4	82837.2	20507.4	74182.4
CPT1A	P50416	68864.2	88971.3	61666	76963.4	58550.6	46919.9	74116.2
FAF1	Q9UNN5	71878.3	73254.6	71657.7	79464.4	71974.2	75595	74063.7
PDHB	P11177	76394.9	85894.5	70108.8	63488.1	66252.6	60413.6	73971.6
MOGS	Q13724	74617	72284.1	72650.8	75687.8	71423.9	23616.6	73809.9
OSBP	P22059	77699.3	71118.2	70282.7	75978.8	78537.2	67922.9	73769.7
DYNC1I2	Q13409	40023.9	57128.1	60495.1	137281	146174	188954	73732.1
SRRM2	Q9UQ35	63947.6	73879.2	73462.4	83460.7	78201.5	82560.7	73687.5
ATP6V1H	Q9UI12	75093.1	68722.2	63546.9	87283.2	80139.9	65856.4	73661.3
EXOSC2	Q13868	82754.3	74937.2	69844.2	67100.5	72741.7	59853.1	73659
OSTC	Q9NRP0	81865.5	79604.4	63985.5	68877.8	59032.6	84458.1	73583.3
CSTF2	P33240	73945	66105.1	74027.2	80219.9	81672.3	72382.5	73574.3
FAM120A	Q9NZB2	69825	67160.1	65356.2	91427.3	75484.4	80219.8	73442.2
ACACA	Q13085	56556.9	66724.2	87376.5	83005.4	84390	49806.2	73415.7
TSC22D3	Q99576	100415	52085.8	57036.7	83997.3	98781.1	45501.4	73383.7
NUP43	Q8NFH3	74409.4	72989.2	70554.9	75313.1	79149.5	57141	73316.7
NCKAP1L	P55160	62323.1	68154.1	82454.9	80072	70367.2	63823.3	73251
AQR	O60306	70374	68552.7	70541.1	83477.3	72950.1	84448.1	73236.3
PHPT1	Q9NRX4	81933.2	67157.7	77399.5	65879.7	89321.9	71208.9	73092.5
SEH1L	Q96EE3	86062.9	56584.7	76000.8	73453.8	70614.4	91607.5	73025.6
RBM17	Q96I25	84574.1	78835.4	47392	80978.5	66732.1	74641.2	72945
PCBP3	P57721	51170.6	70545.2	79833.5	90226.2	57309.9	99255	72943.9
FAM114A2	Q9NRY5	135082	45664.3	54857.9	56133.3	56141.3	40403.3	72934.5
NTMT1	Q9BV86	71056.9	87413.5	74893.3	57097.7	48377.5	57886.5	72615.4
POLD1	P28340	68653.6	71618.6	67593.3	82456.5	83712.1	83170.3	72580.5
NT5C2	P49902	74659.6	68572.7	68225.7	78829.9	62910.9	53976.4	72572
ACSS1	Q9NUB1	75245.6	71297.1	74086.3	69392.8	66633.7	53233.5	72505.4
RASAL3	Q86YV0	66505.8	77557.3	62107.4	83726.3	75640.8	56414.6	72474.2
FLII	Q13045	68597.2	73280.1	74662.2	72957.2	72214.4	61725.1	72374.2
PRAF2	O60831	78922.9	72399.6	77308.2	60754.9	64742.3	46082	72346.4
TPX2	Q9ULW0	76684	67137.4	66287.3	79094.4	74145.1	101574	72300.8
POLR2L	P62875	82023	71386.9	62463.8	73063.7	64448.8	85205.6	72234.3
LRRFIP1	Q32MZ4	66163.1	72678.4	66014.5	83986.5	73539.5	44360.5	72210.6
NUP155	O75694	67218.6	77830.5	66625.6	76857.1	82139.4	57408.3	72132.9
ARL1	P40616	63690.6	60084.4	89314.9	74927.4	65212.5	52738.8	72004.3
MPP1	Q00013	73752.6	86474.8	62425.3	65089.1	71326.6	25623.1	71935.5
SHMT1	P34896	75041.3	66737.6	70541.4	75401.2	72937.3	66776	71930.4
TSG101	Q99816	75151.9	69054.2	76136.2	67124.8	76190.8	70632.4	71866.8
ATP1B3	P54709	62272.4	71290.7	88412.4	65205.5	61350.1	58940.7	71795.3
XRCC1	P18887	74159.6	72691.7	62789.6	76909.9	78119.5	79147.2	71637.7
ATP6V1E1	P36543	66848.2	88678.9	79507.1	51515.4	43883	45003.5	71637.4
SSU72	Q9NP77	82881.8	76003.5	60037.5	67271.1	66118.7	47906.8	71548.5
RAD21	O60216	88393.7	61514.8	66753	69483.4	68278.6	72530.5	71536.2
SUPT5H	O00267	71776.4	71826.1	89106.6	52953.3	47809.1	87938.7	71415.6
GGH	Q92820	73666.3	84098.5	64306.7	63540.5	57215	68196.4	71403
TRNT1	Q96Q11	64215	68587.8	100209	50282.8	56812.9	46414.4	70823.7
ATP2B4	P23634	71725.2	63929.7	67956.1	79467	70250.5	53739.2	70769.5
DPF2	Q92785	77078.6	76117.3	68340.1	61234.7	62914.3	61750.2	70692.7
IQGAP2	Q13576	71186.3	67186.1	69660.7	74628	64492.8	37754.5	70665.3
MPC1	Q9Y5U8	72492.1	71829	73819	64340.4	69643.9	47618.2	70620.1
HMBS	P08397	70817.8	83803.5	58604.3	68439.4	50338.4	62210	70416.2
ERGIC1	Q969X5	73007.4	57211	57177.1	94114.4	76657.6	238557	70377.5
SMNDC1	O75940	70906.3	74374.8	68174.1	67619.1	59409.8	73931.8	70268.6
CHMP4A	Q9BY43	113875	47674.8	61902.1	57602.2	51970.9	597421	70263.6
MSI2	Q96DH6	80236.8	56184.8	63791.1	80711.8	79935.8	86213.9	70231.1
QDPR	P09417	68586.5	58900.1	62096.8	91190.7	79441.6	80250.4	70193.5
STAT3	P40763	75447	70497.8	63503.7	71306	49526.9	66232.7	70188.6
ATP6V1F	Q16864	91578.5	43685.9	73168.7	72306.5	55054.7	37017.6	70184.9
USP10	Q14694	69789.5	73054.4	63486.8	73964.6	69157.1	81203	70073.8
TBRG4	Q969Z0	64769.3	74670.6	67844.8	72805.8	44361.7	70343.2	70022.6
MYO1B	O43795	63222.9	57697	81578.2	75962.2	77576.3	43030.7	69615.1
MAPKAPK3	Q16644	80248.3	70067.8	73390.9	54327.9	44407.8	29618.2	69508.7
PNPT1	Q8TCS8	67890.7	71273.1	65550.5	72767.2	69783.6	70145.6	69370.4
WDR74	Q6RFH5	69477.2	67052.3	82133.8	58647.4	57543	105951	69327.7
HDAC2	Q92769	44648.1	81630.1	78637.5	71961.3	56633.2	139240	69219.3
NT5DC1	Q5TFE4	70451.2	76431.1	55791.6	73887.3	46110.4	68236.3	69140.3
PIH1D1	Q9NWS0	70436.6	37263.8	73440.2	95354.9	49433.6	464330	69123.9
PRKAR2A	P13861	78659.6	80351.5	56640.5	60417.5	62848.2	44928.1	69017.3
POLR1C	O15160	63558.5	76050.7	66520	69915.3	56846.9	61720.5	69011.1
CASP3	P42574	70664.3	72427.8	66822.8	65908.7	42283.5	63135.9	68955.9
STAMBPL1	Q96FJ0	128092	23357.9	22353.8	101657	73674.2	56421.4	68865.2
KIF2A	O00139	68639.5	70496.5	64971.4	71253.5	57122.8	82819.5	68840.2
MSMO1	Q15800	62091.7	63509	79471.3	69667.3	69081.9	74431.1	68684.8
HSPA14	Q0VDF9	70805.3	69727.8	56839.4	77201.8	63417.3	76277.1	68643.6
EXOSC7	Q15024	70092.2	67261	67194.5	69818.4	62571.5	65705.7	68591.5
NNT	Q13423	72974.6	67394.6	64558.8	69424.6	74215.3	71263.8	68588.1
UBA3	Q8TBC4	76311.5	64619.2	63543.1	69814.7	67442.1	61181.4	68572.1
ATG4B	Q9Y4P1	71145.5	80842.8	69988.1	52274.7	57932.5	58994.2	68562.8
SCO1	O75880	63325.3	104597	49024.5	56444	81031.4	56228.8	68347.6
SNX1	Q13596	80566.6	54212.8	61386.6	77087.9	74745.8	80269.7	68313.5
APBB1IP	Q7Z5R6	69318.4	58918.5	74550.6	69916.1	80592.3	70075	68175.9
RRP7A	Q9Y3A4	75264.8	79834.3	57309.9	60243.5	75487.2	64228.6	68163.1
PGRMC2	O15173	71203.4	56579.9	73366.1	71450.5	61243.2	86015.7	68150
THOP1	P52888	64653.8	70930.2	60960.3	74315.9	69206.5	71843.9	67715.1
MFF	Q9GZY8	71347.2	64782	64749.6	69669.3	59291.7	38611.1	67637
GNAS	Q5JWF2	61574.3	53436.5	77517.8	77637.1	75616.2	74388.9	67541.4
SYPL1	Q16563	73592.5	60810.6	74920.3	60821.8	62857.5	54231	67536.3
PFDN4	Q9NQP4	75738.3	60700.6	47478	86206.6	80502.7	61541.8	67530.9
SNX5	Q9Y5X3	80696.3	66317.3	59669.6	63371	70564.7	76250	67513.5
DHFR	P00374	85614.9	56915.8	73148	53685.3	64411.4	79566.6	67341
SPR	P35270	71503	73061.5	50830.6	73355.3	52077.8	66425.9	67187.6
TACO1	Q9BSH4	66884.2	81588.8	62250.5	58018.3	47920.5	66347.1	67185.5
MMUT	P22033	73679.1	69890.7	67589.6	56824.7	39133.2	48960.7	66996
FAH	P16930	69881.4	63035.7	64677.4	70371	48164.3	44555	66991.4
NDRG1	Q92597	81845.4	81887.8	39064.9	65034.6	132620	26825.4	66958.2
SHISA6	Q6ZSJ9	67045.5	90448.4	56131	53984.8	102589	9303.99	66902.4
NDUFA9	Q16795	60511.4	74353.8	51690	80712.1	61172	89441.9	66816.8
GPD1L	Q8N335	61430.8	73404	68738.4	63545.1	64796.7	58131.6	66779.6
PWP1	Q13610	67884.8	78983.6	51951.2	67838	63258.3	70875.3	66664.4
VASP	P50552	59987.7	62538.7	64572.1	79487.4	51572.5	21550	66646.5
SMARCD2	Q92925	61483	74283.9	58832.5	71801.3	70125.4	52242.1	66600.2
GCRG224	Q8WZA8	65257.8	69508.4	57099.9	74196.3	62806.6	61945.8	66515.6
SSR3	Q9UNL2	61095	84528.3	59258	60719.2	59854.4	65435.2	66400.1
SEC24C	P53992	70656.7	64090.6	63188.5	67576.7	67157.5	56168.1	66378.1
MCMBP	Q9BTE3	74254.8	60545.6	57962.9	72595	68148.7	52998.7	66339.6
MTX1	Q13505	53365.5	95619.1	72634.2	43644	44917.6	52598.6	66315.7
ITGA4	P13612	56676.8	74152.7	70959.1	62925.3	32918.5	39258.2	66178.5
NOMO2	Q5JPE7	67310.1	68225.9	57825	71010.2	58066.8	55467.8	66092.8
COMMD9	Q9P000	70653.3	65624.3	58215.2	69809.2	48662.9	74151.2	66075.5
TIMM9	Q9Y5J7	79772.4	70024.8	53378.5	60336.1	86118.3	108574	65878
SMC3	Q9UQE7	65081.3	61749.7	66953.5	69423.9	73246.4	79156.8	65802.1
PDE6D	O43924	66372.4	64340.8	79192.2	53266.9	64161.5	63232.9	65793.1
C20orf27	Q9GZN8	71229.2	73734	55009.8	62968.8	54498	91917.7	65735.5
EXOSC8	Q96B26	73069.9	56925.5	61204.2	71699.9	64451	58669	65724.9
GABPA	Q06546	57005.7	88315.3	70907.1	46524	51043.1	41989.5	65688
MAD2L1	Q13257	74463.5	69330.6	69629.4	49223.2	52180.9	52659.5	65661.7
VMA21	Q3ZAQ7	76467	62060	50822.6	73258	56033.9	44222.7	65651.9
MRPS7	Q9Y2R9	65879.7	68425.5	55852.5	72265.9	45836	81724.7	65605.9
SPN	P16150	53814	38858.6	67964.3	101400	69554.4	92189	65509.3
STUB1	Q9UNE7	47621.4	74504.4	80921.6	58879	27167.8	7567.68	65481.6
NIT1	Q86X76	51484.6	69610.7	90561.3	50132.3	52206.8	49738.4	65447.2
EIF2B4	Q9UI10	66536.1	70927.3	62102	62091.7	58712.5	52372.5	65414.3
DERL1	Q9BUN8	64509	75715.4	55127.1	66037.9	48281.2	49690.7	65347.3
PDE12	Q6L8Q7	68010.6	61443.7	64289.2	66308.9	68419.5	57520	65013.1
GPKOW	Q92917	64450.9	67420.8	62674.4	65433.3	67098.9	66233.7	64994.9
NDUFS7	O75251	67159.2	72001.3	62263.3	58546.2	75916	23727.8	64992.5
GBE1	Q04446	51453.1	57162.8	78611.5	72267.1	60196.3	53129.8	64873.6
OARD1	Q9Y530	74975.2	64654.4	59216	60604.5	56032.5	60458.7	64862.5
TTC9C	Q8N5M4	77206.2	68632.5	72118.4	40552.2	43965.2	39412.7	64627.3
PIP4K2A	P48426	61634.6	63437.6	66174.3	67244.8	58814.7	46450.5	64622.8
ATP6V1D	Q9Y5K8	66499.3	65332.2	60996.2	65385.4	62485.4	52073.2	64553.3
COMMD3	Q9UBI1	62045.9	56856.1	77073.7	61026.8	63337.1	65737.9	64250.6
UAP1	Q16222	61262.5	63706.2	66819	65166.4	39735.4	40971.3	64238.5
UBE2A	P49459	67285	55082.3	54698.9	79561.4	37768.8	58926.7	64156.9
BAZ1B	Q9UIG0	64478.4	59995.7	63417.6	68672.4	68949.2	72264.2	64141
PPP1R8	Q12972	69103.3	67572.2	64393.2	55472.6	60911.1	40113.5	64135.3
NOB1	Q9ULX3	78233	69629.7	48762.5	59468.4	47703.7	66769.7	64023.4
MYO18A	Q92614	67734.9	38283.6	75496.7	74318.5	69544.6	70279.7	63958.4
AAAS	Q9NRG9	64635.5	66819.2	61289.7	62695.9	62376.7	47373.6	63860
ZW10	O43264	61700.9	50088.9	52585.3	91010.2	86874.7	34007.3	63846.3
NDUFA5	Q16718	57094.1	80539.4	63587.9	53868.9	59672.1	88838.4	63772.6
LMAN2	Q12907	63160.7	67887.1	61554.9	62409.2	47138.1	149853	63753
EXOSC10	Q01780	65611.7	58672.4	65094.4	65591	66904.2	53506.8	63742.4
NDUFA12	Q9UI09	60520.9	73678.5	54684.7	65991.2	93990.1	77416.9	63718.8
ELOVL5	Q9NYP7	54308.2	61895	71000.6	67532.6	53713.8	45784.3	63684.1
RPS4Y1	P22090	76233	54032.2	67157	57278.1	87291.2	173662	63675.1
AP3D1	O14617	62768	70954.9	52853.2	67115.7	57438.9	44613.4	63422.9
ABCF1	Q8NE71	67076.6	65369	56686.1	64171.5	61163.4	56042.1	63325.8
ZUP1	Q96AP4	22461	148904	NA	18485.1	18644.7	9819.06	63283.2
CPSF2	Q9P2I0	60645.2	72775.3	53854.5	65775.6	55418.8	54589.4	63262.6
DTYMK	P23919	67581.7	53700.1	53668.3	77854.5	90842.2	80956.7	63201.1
ACOX1	Q15067	61314.4	61806.2	71548.2	57255.9	52818	51467.5	62981.2
FAR1	Q8WVX9	70358.5	67134.5	40061.2	74080.2	86986.3	21915	62908.6
WDHD1	O75717	67250.3	57545.8	55606.2	71170.1	64502.4	67870.5	62893.1
MAP4K4	O95819	63326.7	69241	56567.4	62409.3	58869.2	65704	62886.1
HK1	P19367	64593.5	56562	66523.9	63390.6	58476.4	39363	62767.5
NDUFS1	P28331	51990.9	67880.5	56669.4	74044.2	68429.4	98507.6	62646.2
RAB1A	P62820	66425.8	51887.5	60804.1	71362.1	51248.1	77268.2	62619.9
ARMC1	Q9NVT9	58769.3	60907.2	70229.8	60020.5	57838.1	61740.1	62481.7
SNX6	Q9UNH7	66057.1	70327.1	51872.1	61411.4	64238.5	69021.6	62416.9
PDCD4	Q53EL6	55636.6	57995.1	80697.4	54842.1	61087.6	35093.9	62292.8
TIGAR	Q9NQ88	56461.8	70781.2	56357.6	65367.4	52684.3	49065	62242
APIP	Q96GX9	69459.4	58913.5	53911.4	66625.9	60567.9	54177.2	62227.6
PELO	Q9BRX2	56846	61187.2	68651.1	61251.2	59327.2	56044.5	61983.9
XAB2	Q9HCS7	61287	57351.8	54866.1	74288.6	58969	71515.9	61948.4
ARHGAP45	Q92619	52514.5	56111.9	66059.3	72785.3	71975.8	47280.7	61867.7
CAMK4	Q16566	57106	81647.1	41315.3	67316.4	50776.3	88998.9	61846.2
MAP1A	P78559	62824.3	53774.4	63112.9	65825.3	89269.2	59769.6	61384.2
CD99	P14209	100471	39340.9	49414.6	55674.2	95864.7	92052.3	61225.3
URM1	Q9BTM9	66831.6	58901.1	63534.7	55572.5	62867	71771	61210
NIPSNAP2	O75323	64351.8	63090.1	58930.7	58260.8	54408.6	71587.5	61158.4
PPP6R3	Q5H9R7	63881.4	55396.3	63803.5	61413.5	68748	53914.1	61123.7
FRG1	Q14331	60468.6	53397.5	58165.7	72214.1	71567.2	82028.8	61061.5
PNPO	Q9NVS9	45886.7	76305.3	78736.9	43218.6	57796.9	42727.9	61036.9
NUP133	Q8WUM0	63864.5	53755.5	59680.4	66491	56689.4	56496.9	60947.8
RAB5B	P61020	54763.8	59820.6	67151.6	61761.9	56094.8	25881.9	60874.5
ECHDC1	Q9NTX5	72035.2	68741.4	53008.6	49368.3	57353.6	50607.4	60788.4
CDC73	Q6P1J9	63511.6	64744.2	55022.3	59791.7	65756.8	47034.1	60767.4
RAB35	Q15286	57383.8	60392.6	65730.1	59340.8	65931.1	56123.6	60711.8
DPM3	Q9P2X0	68992.6	52136.4	47893.6	73653.4	55242.4	75790.7	60669
PLCG1	P19174	54068	62687.1	53135.8	72242.2	78492.4	57858.1	60533.3
UROD	P06132	72078.2	58809.8	55208.4	55968.8	63714	31769.1	60516.3
HUWE1	Q7Z6Z7	59659.2	57247.7	58728.8	66340.2	62578.5	49594.5	60494
PTPN7	P35236	60576.3	55436.2	59448.2	66314	55054.8	51533.6	60443.7
RANBP2	P49792	61395.4	52153.1	59612.8	68466.5	66228.7	54946.3	60406.9
EIPR1	Q53HC9	58604.2	52776.6	67626.5	62384.1	45510.8	47306	60347.8
HSPA4L	O95757	56672.3	64910.9	50244.8	69285.9	30929.1	51077.5	60278.5
SPC24	Q8NBT2	69921.9	49159.5	50000.2	71891	64376	121548	60243.1
TMCO1	Q9UM00	53111.7	59878.6	66927.3	60045.2	59475.4	62672.5	59990.7
CHI3L2	Q15782	51536.3	73461.8	66121.3	48639.9	42812.5	27940.6	59939.8
HIBCH	Q6NVY1	66534.9	62426.4	49519	60985.1	43564.1	50781.1	59866.4
H1-0	P07305	54597.7	53903.1	81367.6	49531.6	94272.6	90410.1	59850
PDXK	O00764	56921.7	64083.4	56635.4	61643.9	47354.5	44731.9	59821.1
CHAF1A	Q13111	54857	58479.3	46261.3	79670.9	56365.2	45471.1	59817.1
RRP1B	Q14684	49424.5	69879.2	55234.4	64624.4	61309.9	68051.2	59790.6
DCP1A	Q9NPI6	55944.4	58329.7	59445.3	64159.1	66793.5	48390.2	59469.6
COX7A2	P14406	46688.3	66524.2	54277.7	70128.2	76783	150228	59404.6
NDUFA6	P56556	74075.2	60911.9	26592.7	75522.4	52565.5	33477.5	59275.6
DNTT	P04053	79092.1	63293.4	48276	46138.8	81737.2	64781.4	59200.1
KIF11	P52732	54328.2	56442.1	65425.7	60603.9	57541.7	64681.9	59200
DHPS	P49366	64815.3	62053.8	49324.1	59367.6	52683.8	109836	58890.2
THEM6	Q8WUY1	63387.5	63579.7	53711.2	54340.1	57338.4	59077.7	58754.6
SEC23IP	Q9Y6Y8	54427.1	70808.5	56251.4	52764.2	44095.3	32067.1	58562.8
POP1	Q99575	34944.1	26912.5	47524	124787	51925.6	59558.8	58542
STXBP1	P61764	56483.9	55568.4	60111.2	61579	55001.9	44283.5	58435.6
AP1B1	Q10567	62232.6	52945.4	51945.2	66590.6	62369.6	55104.1	58428.5
FMNL1	O95466	54080.3	54027.1	56423.8	69164.4	56047.5	45776.4	58423.9
EPB41	P11171	49642.1	65349.2	44894.2	73769.4	87392.9	63372	58413.7
GTPBP1	O00178	53764.9	63677.9	62597.6	53381.6	59324.9	60587.1	58355.5
NUBP2	Q9Y5Y2	52032.9	74869.7	50562.9	55773.6	52369.3	80767.9	58309.8
SEPHS1	P49903	52679.5	56871.1	62755	60705.2	66810.7	78434.2	58252.7
CLTA	P09496	49704.2	64995.9	50807.2	67430	85044.9	50114.1	58234.3
PUS7	Q96PZ0	66360	73167.3	38022.3	54734	48318.6	53134.1	58070.9
TBCD	Q9BTW9	61834.3	43304	56306.2	70642.2	64257.9	79540.9	58021.7
C9orf78	Q9NZ63	57768.7	63946.8	61587.3	48677	62741.7	54420.8	57995
ATG3	Q9NT62	63221.7	53827.3	58156.1	56193.3	55606.6	59417.4	57849.6
NR2F1	P10589	43168.6	74008.2	41628	72226.9	88750.5	NA	57757.9
RBM12	Q9NTZ6	60028.3	55089.3	55576.7	60155.6	50935.2	56786.1	57712.5
CSTF1	Q05048	64034.8	58484.6	47049.6	59938.6	57329.1	48646.4	57376.9
UBR7	Q8N806	58183.6	49745.2	63016.5	58552.8	66466.3	61549.7	57374.5
CXorf38	Q8TB03	50932.1	70980.5	34298.1	72994.9	88491.9	39571.3	57301.4
CD5	P06127	48968.4	66033.6	56438.6	57730.6	47108.3	32857.9	57292.8
POLR2J	P52435	78115.1	59671.5	51684.3	39679.4	74415.9	39627.3	57287.6
GYS1	P13807	56774.2	58771.7	58074.6	55440.5	55717.9	36322.3	57265.3
NEK9	Q8TD19	55622.1	55747.4	53574.3	63267.5	64574.9	47331.3	57052.8
TRAPPC5	Q8IUR0	67180.1	56746.3	49610.7	53679.5	41819.5	79036.5	56804.2
RANBP3	Q9H6Z4	57007	50233.5	54305.8	65634.9	53909	77740.9	56795.3
PTPN11	Q06124	61535.5	61407.9	52142.8	52030.8	54385.3	55408	56779.2
DYNLL2	Q96FJ2	60534.1	61688.7	55389.8	48656.2	60506.8	56196.6	56567.2
MTX2	O75431	68569.6	54069.4	48394.3	55145.6	54150.4	50549.1	56544.7
TBPL2	Q6SJ96	52617.7	56474.6	58159.9	58740.9	57024.1	34852.5	56498.3
ACOT8	O14734	59617.3	60491.3	51598.5	54198.3	66113.2	26737.9	56476.4
COPG2	Q9UBF2	48990.5	61040.9	59787.6	56005.7	60756.9	62752.2	56456.2
RING1	Q06587	51481.7	65057.5	52705.5	56457.8	60330.5	54660.6	56425.6
PPP4C	P60510	67877.5	50000.5	50457	57298.4	43780.8	51371.2	56408.3
IMP3	Q9NV31	59363.1	56997.8	52409.1	56774.3	57353.2	45594.8	56386.1
NDUFB9	Q9Y6M9	54700	61462.9	49562.4	59790.9	58003.2	77530.7	56379
AKAP2	Q9Y2D5	60436.1	43601.3	46226.7	75062.4	65609.8	58225.9	56331.6
COMMD2	Q86X83	55611.4	54086.4	53749.1	60444.9	56523.4	43409.3	55972.9
ABI1	Q8IZP0	71654.8	46893.9	51729.6	53534.2	39380.8	58927.6	55953.1
ABCF2	Q9UG63	62101.9	57539.3	48630.1	55521.7	42139	58488.6	55948.2
BAP18	Q8IXM2	56943.2	59807.4	39456.6	67457.3	56748.9	19653.6	55916.1
SEC31A	O94979	57189.3	51609.9	48185.5	66401.3	54009	46640.8	55846.5
UBE2O	Q9C0C9	51176.7	56370.4	50842.7	64723.9	52967.6	57591.9	55778.4
BIN2	Q9UBW5	54591.8	53350.1	53837	61012.3	64509.4	22512.7	55697.8
KAT7	O95251	52399.9	60272.1	56172.5	53241.5	57616.5	57288.5	55521.5
LSM1	O15116	58399.2	59822.1	51732.1	51948.8	57401.5	52495.5	55475.5
DNAJC2	Q99543	54627.2	58296.2	46930.6	61559.2	49297.5	49933.5	55353.3
TPR	P12270	54974.7	43753.2	59702.9	62761.4	68778.7	62113.4	55298
PITRM1	Q5JRX3	52313.9	52903	55664.6	60125.9	57073.1	74330.6	55251.8
FNTA	P49354	55162.3	52980	57196	55188.9	45568.3	40560	55131.8
TCOF1	Q13428	48751	51515	68754.1	51437.8	66951	58274.5	55114.5
RAB2B	Q8WUD1	51769.4	63900.7	53643.6	51089.2	47334.3	23936.3	55100.7
UBE2G1	P62253	69831.2	61348.3	28067.7	61094.8	24598.5	42083.8	55085.5
TM9SF3	Q9HD45	56902.9	55200.1	49844	58207.4	56334.6	41472.3	55038.6
YTHDF3	Q7Z739	54113.8	55748.7	62098.8	48114.6	60000.8	48339.9	55019
MPRIP	Q6WCQ1	26313.3	66230.8	69227.7	57947	NA	8855.55	54929.7
MPHOSPH10	O00566	49770.2	55950.4	49780	63427.1	51867.5	44935.5	54731.9
GFM1	Q96RP9	51011.8	60998	49622.5	57175	56340.5	27671.2	54701.9
OTUD6B	Q8N6M0	53494.9	57410.2	50956.7	56831.2	53088.7	21861.7	54673.3
EXOSC1	Q9Y3B2	64868.7	43520.1	48924.3	61377.9	50052.1	41316.9	54672.8
SARS2	Q9NP81	51125.8	59593.7	59839.1	47983.9	52346.5	53791	54635.6
MRPS22	P82650	53262.8	60177	52540.8	52474.5	48274.5	65688.8	54613.8
KIF2C	Q99661	54841.2	56887.5	48047	58427.5	49137.6	62485.6	54550.8
HDLBP	Q00341	52924.8	51906.9	52338.7	60593.2	48325.4	68384.7	54440.9
GMFB	P60983	53132.4	58386.1	50499.3	55664.2	56939.1	56404.7	54420.5
EMC1	Q8N766	54355.7	49855.8	56648.9	56507.1	56340.6	41090.5	54341.9
TCF12	Q99081	62066.9	45753.7	47250.4	62209.5	75910.3	74346.9	54320.1
SLC25A4	P12235	44734.6	76901.4	34586.2	60553.8	50171.2	55299.8	54194
NLE1	Q9NVX2	52615.1	58125.5	50467.3	55462.3	49356.8	52989.3	54167.5
DCAF7	P61962	57546.4	50464	65909.4	42675.6	50649.5	41149.4	54148.8
CCDC33	Q8N5R6	56153.8	NA	51731.1	NA	NA	NA	53942.4
PDCD11	Q14690	49567.2	63637.2	42967.6	59503.2	48343.3	52103.6	53918.8
ZC3H14	Q6PJT7	57282.5	53957.5	52317.2	51910	60442.1	53175.1	53866.8
THOC3	Q96J01	55049.7	52725.8	51439.1	54798.2	56165.3	126817	53503.2
NDUFB11	Q9NX14	54327.5	51337.6	45612.2	62716.2	40415.4	56264.8	53498.4
TMED9	Q9BVK6	56118.3	66012.2	43978.1	47305.2	49832.9	85132.4	53353.4
CHMP7	Q8WUX9	61574.6	50689	41704.4	59353.7	48263.5	36540.2	53330.4
HEATR1	Q9H583	47318.9	60831.4	49886.7	55023.4	47193.3	48106.8	53265.1
DCAF13	Q9NV06	67029.9	51687.9	53862.5	40393.3	51502.3	34591.7	53243.4
UBQLN1	Q9UMX0	53917.6	57493.8	38146.9	63008.1	64259.8	55624.4	53141.6
DYNLT1	P63172	56665.2	43811.4	60680.2	51195.1	53096.3	40476.8	53088
PPIL3	Q9H2H8	56080	52114.5	51477.7	52608.9	44472	52764.1	53070.3
WBP2	Q969T9	59050	51431.9	46590	55140.1	36561.8	35043	53053
GIPC1	O14908	50363.8	55226.6	50383.9	55436.1	49467.5	31110.9	52852.6
CNOT1	A5YKK6	44347	56047.7	49630.7	61183.3	63163.8	47891.7	52802.2
C4orf36	Q96KX1	54259.3	27948.3	35785	92662.7	82388.5	35731.3	52663.8
PCYOX1	Q9UHG3	23545.7	38554.7	130765	17753.3	56609.6	15777	52654.7
CDK5RAP3	Q96JB5	51382.5	48910.5	52593.7	57101.5	57932.3	58102.8	52497
RTCA	O00442	51870.6	53280.9	51518.6	52731	50769.4	44885.9	52350.3
FAM111B	Q6SJ93	44977.3	60917.6	NA	50940.1	63782.3	2282.02	52278.3
NUP58	Q9BVL2	54534.1	50579.1	49475.6	54160.4	50146.9	50379	52187.3
NOL6	Q9H6R4	49192.6	56985.1	44525.9	57704.6	45931	45329.9	52102
KRR1	Q13601	48924.2	49904.1	53230	56162.4	59180	49784.5	52055.2
SEC23A	Q15436	54269.4	46743	57114.2	49684.7	50745	36877.3	51952.8
NXF1	Q9UBU9	55810.5	52963.1	50655.8	47938.8	54835.6	45593.7	51842.1
HIBADH	P31937	54186	66472.1	54698.4	31836.5	27484.4	29242.9	51798.3
LSM12	Q3MHD2	54637.8	58980.9	63217.4	30071.4	39105.2	58902.8	51726.9
MRPS11	P82912	89336	45737.7	36449.5	35253.6	30195.9	39739.6	51694.2
MVD	P53602	49458.7	42534.7	61401	53216.3	64562	100691	51652.7
CXCR4	P61073	40832.3	32396.4	81518.5	51456.3	69021.3	42290.1	51550.9
MRI1	Q9BV20	55653.9	55808.2	48011.1	46233.1	45392.1	39142.3	51426.6
RECQL	P46063	46693.8	54360	47059.3	57499.2	53494.3	52568.9	51403.1
FANCD2	Q9BXW9	48025.2	47267.8	61373.6	48851.4	52961.1	39108.8	51379.5
TRMT6	Q9UJA5	54919.5	54237.9	47048.7	49236.7	48464.1	40592	51360.7
PSMG4	Q5JS54	45754.1	23338.6	NA	84952.4	NA	40287	51348.4
ADK	P55263	57270.3	48669.4	46154.1	53241.3	52589.7	33352.3	51333.8
SUMF2	Q8NBJ7	65458	57168.4	41656.1	40732.1	50706.2	26239.7	51253.6
ATAD2	Q6PL18	49276.3	43666.1	49633.5	61980.8	64136.7	47549.5	51139.2
HGH1	Q9BTY7	58002.7	57463.1	36900.2	51506.1	41295.3	63227.4	50968
RPF2	Q9H7B2	53259.6	63331.4	43514.8	43467.3	44661.9	59948.6	50893.3
SERPINB8	P50452	58605.6	45447.2	50645.9	48660.5	28035.8	43533.1	50839.8
ACBD3	Q9H3P7	54061.1	47724.9	47917.9	53308.8	53209.3	40064.9	50753.2
ATG5	Q9H1Y0	2690.14	37758.4	157436	4438.21	7831.11	8768.59	50580.7
CLPTM1L	Q96KA5	49497.1	51200.5	48312.4	53310.4	48253.3	46494.9	50580.1
REXO2	Q9Y3B8	57354.1	46891.2	48815.5	48363.3	44951.5	27657.9	50356
CPSF1	Q10570	46457	53169.2	47556.2	53879.4	47558.8	44552.4	50265.5
PPM1A	P35813	49093.7	40112.1	66289.1	44846.3	45136.5	52591.5	50085.3
MIS18A	Q9NYP9	51852.7	43207.6	43788.3	61336.6	60111.9	63906.7	50046.3
PRIM2	P49643	56840.3	44177.6	41569.1	57588.2	56653.9	66943.8	50043.8
SYNGR2	O43760	64656.6	57298.3	45201.2	32750.7	50043.1	59835.4	49976.7
RFK	Q969G6	53618.2	47828.9	43707.7	54704	44735.1	49550.7	49964.7
SMARCD1	Q96GM5	48667.1	49892	41196.5	59920.5	45328.1	70041.4	49919
PTPMT1	Q8WUK0	5562	NA	64728.3	79447.1	30215.7	96305.6	49912.5
VPS26A	O75436	52225	48363.8	49298.4	49505.7	47464.8	37035.5	49848.2
CWC15	Q9P013	52316.9	44794.9	50555.4	51536.9	51797.7	49153	49801
STAT5B	P51692	45925.9	57461.2	37944.1	57802.4	45143.7	24743.3	49783.4
SUPT6H	Q7KZ85	47202.2	50206	42141.2	59471.9	55699.7	52975.3	49755.3
POLR2G	P62487	64871.3	47657.2	40169.3	46046.4	45425.9	65247.7	49686
CSNK1A1	P48729	49018.9	43348.2	66418.5	39958	46088.8	46604.9	49685.9
FXYD2	P54710	46903.1	58668.4	43356.6	NA	58273.7	64302.4	49642.7
AHCYL2	Q96HN2	51147	40521.3	66399.6	40004.7	46677	31548.4	49518.2
MICOS13	Q5XKP0	51824.2	43975.2	60391.9	41872.8	52617.2	54485.9	49516
HDHD2	Q9H0R4	53907.8	40380.5	58701.6	44992.3	55874.1	35077.8	49495.6
WBP11	Q9Y2W2	59549.9	45873	42989.4	49510.9	47303.9	53336.1	49480.8
MRM1	Q6IN84	38052.4	53117.2	40303	66401.5	87909.5	9397.17	49468.5
POLD2	P49005	47313.1	50832.8	48935.6	50483	47738.1	58978.3	49391.1
NAPG	Q99747	53261.1	52100.1	48508.6	43483.2	46165.6	47766.4	49338.2
JAGN1	Q8N5M9	38852.2	58490.8	69803.9	29738.8	43080.1	26248.4	49221.4
MAB21L3	Q8N8X9	51279.1	63166.6	41488.2	40672	27918	53969.1	49151.5
SBDS	Q9Y3A5	49197.8	49509.7	53005.9	44883.3	48821.1	32550.2	49149.2
WDR18	Q9BV38	51525.8	52049.3	51429.3	41351.3	38044.1	52299.1	49088.9
MBD3	O95983	46873	51953.1	46078	51425.8	45909.8	65323.5	49082.5
ITGB2	P05107	49836.7	37444.1	50725	58293.4	48231	42508	49074.8
RNF213	Q63HN8	58336.8	49175.1	32291	56382.6	41038.9	47802.9	49046.4
EMC2	Q15006	50637.3	43588.7	50773.9	50890.6	39661.8	40286.9	48972.6
PAF1	Q8N7H5	47289.7	53250.4	46619.6	48629.8	40396.3	44530	48947.4
STAG2	Q8N3U4	43710.1	48786.9	47859.1	55367.3	54706.9	55701	48930.8
OSBPL8	Q9BZF1	49886.4	45675.3	47758.7	52318.3	58382.3	56729.1	48909.7
RBM10	P98175	50022.8	53753.7	43281.5	48387.6	48815.1	44169.6	48861.4
RCL1	Q9Y2P8	48963.1	47082	50976.3	48386.8	44244	46525.5	48852
GLUL	P15104	42953.5	48563.6	50994.1	52742.8	46943.7	62609.5	48813.5
[truncated: 2,708 more rows]
