# Supplementary material for: Mapping the SLP76 interactome in T cells lacking each of the GRB2-family adaptors reveals molecular plasticity of the TCR signaling pathway
Source: Front Immunol. 2023 Mar 15;14:1139123. doi: 10.3389/fimmu.2023.1139123 (PMC10057548; doi:10.3389/fimmu.2023.1139123)
Supplement: Supplementary Table 2 — List of the SLP76–prey interactions identified in the present study. each line shows an interaction between SLP76 and a prey and includes the corresponding enrichments and stoichiometries before stimulation and at each stimulation time point. [file Table_2.xlsx]

## Sheet: Description
Column name	Legend
bait	name of the bait
prey	name of the prey
Protein.IDs	UNIPROT AC/ID of protein group
max_stoichio	maximum stochiometry between bait and prey across all stimulation conditions
max_fold_change	maximum fold enrichment of the prey between WT and OST samples across all stimulation conditions
min_p_val	minimum p-value for the enrichment of the prey between WT and OST samples across all stimulation conditions
is_interactor	1 if protein is identified as an interactor (fold-change>=3 and p value <=0.01 in at least one condition), 0 otherwise
n_success	number of conditions of stimulation for which enrichment criteria (fold-change>=3 and p value <=0.01) are met
is_changed	"yes" if stoichiometries of PPI were significantly affected (fold change >2.5 with p-value <0.05) in variant Jurkat cells as compared to WT Jurkat cells in a least one experimental condition, "no" otherwise
Copy_Number	Number of copies per cell of the considered prey
p_val_(condition)	P-value for the enrichment of the prey between WT and OST samples in the corresponding condition
fold_change_(condition)	fold enrichment of the prey between WT and OST samples in the corresponding condition
stoichio_(condition)	stochiometry between bait and prey in the corresponding condition

## Sheet: SLP76 interactors
bait	names	Protein.IDs	max_stoichio	max_fold_change	min_p_val	is_interactor	n_success	is_changed	Copy_Number	p_val_US-5-	p_val_ST-1-	p_val_ST-5-	p_val_US-5- GADS	p_val_ST-1- GADS	p_val_ST-5- GADS	p_val_US-5- GRB2	p_val_ST-1- GRB2	p_val_ST-5- GRB2	p_val_US-5- GRAP	p_val_ST-1- GRAP	p_val_ST-5- GRAP	fold_change_US-5-	fold_change_ST-1-	fold_change_ST-5-	fold_change_US-5- GADS	fold_change_ST-1- GADS	fold_change_ST-5- GADS	fold_change_US-5- GRB2	fold_change_ST-1- GRB2	fold_change_ST-5- GRB2	fold_change_US-5- GRAP	fold_change_ST-1- GRAP	fold_change_ST-5- GRAP	stoichio_US-5-	stoichio_ST-1-	stoichio_ST-5-	stoichio_US-5- GADS	stoichio_ST-1- GADS	stoichio_ST-5- GADS	stoichio_US-5- GRB2	stoichio_ST-1- GRB2	stoichio_ST-5- GRB2	stoichio_US-5- GRAP	stoichio_ST-1- GRAP	stoichio_ST-5- GRAP	stoichio_bio_20190821_US-5-	stoichio_bio_20190821_ST-1-	stoichio_bio_20190821_ST-5-	stoichio_bio_20190821_US-5- GADS
LCP2	LCP2	Q13094	1	8790.55570635777	5.04946652348402e-06	1	12	no	34386.5403675	0.000203547518401933	0.000276931101749071	2.70799615287966e-05	4.42657655127885e-05	0.000481535558403161	0.000347192633398405	3.70214796586461e-05	0.000142154911128832	5.04946652348402e-06	0.000432467477940419	0.000831104954295815	3.72516539585999e-05	8024.05205801729	5905.7156152498	8638.02170110303	7023.26574646928	6382.52327246572	6445.98985773127	6650.75623745299	5424.68192073786	6281.47690865772	6800.03964888539	5253.88140527185	8790.55570635777	1	1	1	1	1	1	1	1	1	1	1	1	1	1	1	1
LCP2	ACTB	P60709	18.4047239412603	44.1872260835182	2.70413670011124e-06	1	4	no	328786.854675	0.164314622259273	2.70413670011124e-06	0.143058799403852	0.121250956037643	1.55934116996602e-05	0.0902620868119948	0.135246152381856	0.000191904443346607	0.146736656004057	0.0271490147599069	0.0010067921707198	0.114494128908191	10.1404230831147	33.7639437457216	7.03754472188092	8.49596798588028	44.1872260835182	7.92058877309095	7.58237388123775	36.1474821392646	7.61333734323289	11.6967598619555	32.5108482704711	7.94991734683543	3.35959799469519	15.1986709880893	2.16586734130107	3.21587190433691	18.4047239412603	3.2665764277589	3.03081299524012	17.7144939118741	3.22209456075228	4.57276733331646	16.4502692882738	2.40420368673021	20.3494991619637	42.2531732838599	19.6048272504293	11.822352983352
LCP2	ACTC1	P68032;P68133	1.24598999864897	54.7891725369806	1.23022320007591e-13	1	4	no	2818466.44525	0.131860147824355	1.23022320007591e-13	0.17825875066219	0.119499072572611	0.00437552870324263	0.0815311278398398	0.113946372832633	4.90999850256987e-05	0.133982771743954	0.0242354757945087	0.00118443649564949	0.121587978098975	10.4753997164559	40.8736828718197	6.70481961446378	9.24155818033108	54.7891725369806	9.24321447157217	8.60438411652873	45.1990013262386	8.3538118260258	12.555125038943	48.879665060935	8.59304209726237	0.174841074301048	0.926910584227097	0.103953569790284	0.176227102520293	1.14965871217014	0.19204367698095	0.173266802059606	1.11588942352781	0.178110499279179	0.247272715204545	1.24598999864897	0.130917351047809	0.828692269669294	2.1630753796023	1.04218567066602	0.642100095685084
LCP2	SPTBN1	Q01082	1.16623282101115	9.20947154475324	0.00609132877488635	1	2	no	660005.192	0.153649298152276	0.00644800768862835	0.54650205710159	0.262885513378117	0.0230337074024298	0.243357037501106	0.277295906681746	0.00609132877488635	0.310704133863653	0.149302894816891	0.0282566474375089	0.292349901834036	4.40749910796383	6.93541202263973	1.78486577331016	3.15237043068628	8.47146401319507	2.94469165652886	2.91113980935847	9.20947154475324	2.85294773718936	3.93151674789706	7.36462241313816	2.30238414416988	0.377331726540505	0.806723232587395	0.141943692303814	0.30833510319899	0.91178174024973	0.313815965926137	0.300688528746415	1.16623282101115	0.312001639149121	0.397167325543184	0.962930731650545	0.17992283379154	1.66541476639766	2.49420776302044	1.22045581202795	1.08051832929517
LCP2	GRAP2	O75791	1.04186099638991	1500.88377282977	1.32802005262719e-06	1	9	yes	134573.953016667	0.000482141785261427	0.000615365522053288	8.06710958579706e-05	0.015493716974184	0.187031812579189	0.0196882211593265	0.00014868842511757	0.000144746468599603	1.32802005262719e-06	0.000190834552248598	0.00154719623995282	0.000324083218587405	1438.88696942315	1166.78350520407	1500.88377282977	3.55454810356909	2.67586690251119	4.58641193307959	1186.89164637878	1159.48566026273	1164.58095149837	1067.01865135754	1064.82366970768	1442.02211285796	0.874080875392367	0.963022484161294	0.846937665451385	0.00246697058060625	0.00204357592129041	0.00346818389327187	0.869878744250198	1.04186099638991	0.903704803638034	0.764855232401195	0.987907101127621	0.799602725633986	1.08999602235671	1.20811836323049	1.044248325039	0.00296697107416388
LCP2	ACTN4	O43707	1.02602422095203	94.7122015241245	0.000236611787683887	1	4	no	758306.9176	0.140839200310675	0.00226986519173103	0.166737236222266	0.102704734732224	0.00229952614677893	0.0776837812190118	0.111697960693537	0.000236611787683887	0.109748657666594	0.0329693020348085	0.00463031434946765	0.112736931473376	22.7750991436186	75.9753916616582	11.5752750466024	17.9597672510589	94.7122015241245	18.0502828577338	17.2886422781939	86.9396651111799	17.1826561193675	24.6837013686288	61.8272696386504	13.6763932863381	0.181710685562078	0.823596222198896	0.0857888718702344	0.163710121525152	0.950008416517606	0.179270290562819	0.166419336518536	1.02602422095203	0.17512270596546	0.232387501620534	0.753379382766742	0.099602256841709	1.90673410310677	3.59260519542312	1.47300737020562	0.818805485199203
LCP2	DBN1	Q16643	0.731966507601376	93.6373396816185	1.1777599480065e-16	1	4	no	300324.4376	0.140132641186939	5.32006153990985e-05	0.1440653486142	0.0702957631725013	0.000476323455419997	0.0528690597280995	0.0761573168931878	1.1777599480065e-16	0.0860990863229712	0.0261946142414744	0.000153032752946244	0.0661049920225288	23.4741268542435	75.5707154635978	11.5113168911271	16.8556570588035	88.2416547862131	18.7758678378699	20.956778311818	93.6373396816185	19.4081733903061	25.3411204367344	61.5776880539154	14.2965576501933	0.124054388077402	0.542622034185828	0.0565102384847509	0.101770757327494	0.586269981812582	0.123517025067934	0.133619520869768	0.731966507601376	0.13102051951527	0.158026815797567	0.497003600718664	0.0689654494263138	1.16631170844311	1.87749162595324	0.870968458653272	0.265478832961138
LCP2	YWHAE	P62258	0.685696405146275	21.1297655472206	1.08129427660586e-26	1	11	yes	2963371.944	6.97738299654725e-07	4.65666747981492e-07	1.08129427660586e-26	5.27438240951226e-06	5.46782055579818e-22	2.1624112254499e-06	7.32896892508266e-16	0.00359243908856286	0.000199624353086783	2.5278350426826e-06	0.000591757583317001	1.75774287206056e-05	5.76512764739998	14.889208071821	21.1297655472206	1.77579444632416	5.62595695829937	7.58213654515598	4.71669880305153	6.30029330527649	10.833367036964	4.00916160164011	8.80974244877931	19.6903872786853	0.195410543908148	0.685696405146275	0.665293363148511	0.0687680002592244	0.239737957974039	0.319915135172251	0.1928856492922	0.315877937450901	0.469066582045469	0.160352199294147	0.45605345511603	0.60921520107024	0.352392833757374	1.24700739992549	1.1314024361366	0.138913258669818
LCP2	MYO1G	B0I1T2	0.554023842269655	122.082830774753	0.000916575946653439	1	3	no	408260.804425	0.120419731691799	0.00471036065553664	0.161796030813522	0.101778899523161	0.00746064518661718	0.0722657482613371	0.119734443202777	0.000916575946653439	0.116846905782871	0.112656718986173	0.0117891441112271	0.103393012852709	30.8888529008861	81.180915849189	11.9033579264729	26.6115269128408	122.082830774753	25.7797940230175	22.0362909203984	101.910112265405	24.4070312018964	27.9235662104319	82.5705461195092	17.3018859787474	0.111499857909182	0.398150886968971	0.0399136526035646	0.109748088208639	0.554023842269655	0.115839345826462	0.0959696117560827	0.544138271746238	0.11254325190398	0.118939390537611	0.455209338330096	0.0570089951697706	1.48982496435524	1.96457088591174	0.729448667248626	0.885712800317185
LCP2	FLNB	O75369	0.531646439953531	39.989335037619	0.00364120311647045	1	2	no	342418.886375	0.183325327864505	0.0099304667049687	0.292990093757447	0.15611828513657	0.0106844821672094	0.142920650232127	0.176960524627138	0.00364120311647045	0.17129460565688	0.114509286954057	0.0188380464450535	0.147129525183111	9.95792363880244	26.5689211707831	4.45218085665827	8.86654641257585	37.9924525709141	8.73272506618222	7.73424375909324	39.989335037619	7.8220813043958	9.60120706676485	27.6397864867634	5.97214030793882	0.0895010354395364	0.324454943749369	0.0371716220629166	0.0910475776819414	0.429297074213866	0.0977041869916521	0.0838686844558424	0.531646439953531	0.0898076978835735	0.101828042903046	0.379408821447343	0.0489966827403285	0.736036544792205	1.31143377094332	0.547645618837999	0.431435102345461
LCP2	VIM	P08670;P17661;P14136	0.302705059574388	13.9317428669536	6.36681669062982e-05	1	4	no	4489929.1455	0.162561495768917	0.00562621527503152	0.2485923622228	0.177106618303276	0.00549314049738202	0.146351860335382	0.145565230506979	6.36681669062982e-05	0.138618389676262	0.0960347761526175	0.00888248309488557	0.0155557503025661	7.40801110102444	12.3684354102825	3.17592471485686	4.20484832641436	13.4491191101036	3.62084780881942	5.08529112168645	13.9317428669536	4.18593785726423	4.73131026775934	9.41062231378533	3.26722420601894	0.108816911364612	0.24684864258151	0.0433355603058692	0.0705666890939205	0.24836474063153	0.0662078006122124	0.0901225139768628	0.302705059574388	0.0785451759775284	0.0820084289222706	0.211118643340153	0.0438077668941739	0.509148839177813	0.680736623607365	0.33177447510115	0.148803256379386
LCP2	YWHAZ	P63104	0.283512974299078	25.2351161314022	4.10852482707802e-24	1	11	yes	6118802.95925	0.00392522922877913	2.13534066441686e-12	0.000199424974358069	0.00934064492260367	6.51437484552016e-21	6.70926612021839e-18	1.50746141687686e-21	0.000710200701709432	6.75416489065563e-05	4.10852482707802e-24	0.00151750525686941	0.000228158208742662	5.77058795420026	15.4722978149657	25.2351161314022	1.91960010500015	5.78158356849596	9.09949563841752	5.08118287215955	7.03074021330151	10.7325673643882	4.17074832340357	10.7145474466676	23.0363096893261	0.0697924185606798	0.254251900219726	0.283512974299078	0.0265248895812143	0.0879096035750748	0.136996548153291	0.0741439494967915	0.125779161171186	0.165814985280525	0.0595229518033016	0.197913531494919	0.254318819590813	0.108606879055558	0.480090317888475	0.506339777261218	0.0552465601396967
LCP2	MYH10	P35580	0.181736329754645	31.6465289555897	7.94343899105617e-05	1	4	no	202636.459675	0.126954935009299	7.94343899105617e-05	0.232588435561281	0.12438504820587	0.00900523142859379	0.116438031290105	0.151887452095839	0.00212094077893244	0.103112286333954	0.149369655758787	0.00737955442996621	0.183358754201168	9.53414832702063	16.7452771490253	3.89121488418071	6.85709185604401	21.795489961355	7.9721377266803	6.53372559307563	31.6465289555897	7.88328345587016	5.25293180890897	15.4318670427578	3.64354371087816	0.0370150307860802	0.0883303107337479	0.014033334333631	0.0304152096260243	0.106381026767717	0.0385278809692633	0.0306041138385874	0.181736329754645	0.0390962698279108	0.0240646897217699	0.0915014878528793	0.0129121214401967	0.143497885986898	0.253398999701705	0.128043481911914	0.0838046904351081
LCP2	YWHAG	P61981	0.136297063460279	23.3079751007758	1.31082600119142e-28	1	11	yes	1099451.88525	0.00106110173243995	2.52763550721982e-07	2.0475353767111e-06	0.0173381321578534	1.85520599680093e-05	1.87258161682761e-10	1.31082600119142e-28	0.00388253160753756	0.000372522772168752	1.50556736262053e-07	0.000535623909604244	0.000135806381636077	7.64175824656071	16.9512391002454	23.3079751007758	2.05758080466012	5.94241407892057	8.35119898040704	7.08122280676811	8.96613704731559	14.2199062493822	4.82684052003416	10.9533216903617	21.390661188977	0.0452227674632662	0.136297063460279	0.128129117235218	0.0139115454016795	0.0442107704477381	0.0615200660452409	0.0505585730833222	0.0784853634829581	0.107496059579082	0.0337061449614087	0.0989972559375018	0.115548804841913	0.0770611715905195	0.266345394153023	0.251134812506677	0.0322663872916003
LCP2	CAPZA1	P52907	0.135928360571606	17.937325935809	0.00505266898033114	1	2	no	1188895.31275	0.208411779417884	0.00726960034364837	0.378956155839039	0.212220288989564	0.0209617525775347	0.160590314097467	0.20446515566186	0.00505266898033114	0.232041386480515	0.166551942920207	0.0282249582879167	0.201076160993399	4.97607511897971	13.5913665929147	2.73854337608232	3.38793756918545	14.3784975508415	3.86898400053265	3.98558215782216	17.937325935809	4.33887083737893	4.21816266003209	11.4896078464535	3.34436876407519	0.0254929355273589	0.0946056892186363	0.0130326277514663	0.0198300109783005	0.0926078407171935	0.0246736825778699	0.0246347065305462	0.135928360571606	0.0283949829155803	0.0254999034076827	0.0898983246001441	0.0156395583773613	0.153729903247085	0.311204936808044	0.141921559228051	0.0668759813251119
LCP2	CORO1C	Q9ULV4	0.117312867852796	102.440094274062	3.61734522064934e-05	1	4	no	211144.242175	0.23405064207204	0.00265475399315725	0.251668984758691	0.175729866102408	0.0018547709684423	0.136216606146912	0.185373778844143	3.61734522064934e-05	0.173162453616176	0.0691217430368021	0.00327195575348657	0.116369938190017	13.746807525701	71.8501873282	7.93279564202667	11.7793037846643	94.2555950098462	11.5350538738751	12.4663192954575	102.440094274062	12.1910144251992	19.9970321931972	77.1426838528444	11.6791483171977	0.0106428532733774	0.0755797298370455	0.00570508259382955	0.0104191065935745	0.0917412583560749	0.0111168045408321	0.0116444016240518	0.117312867852796	0.0120566884309109	0.0182685492899939	0.0912146170939543	0.00825362634451081	0.138914322391941	0.32453577315835	0.125376777253573	0.0621549199235746
LCP2	YWHAQ	P27348	0.116747898132529	26.7532089373413	1.21163621980763e-26	1	10	yes	2082413.73825	0.00115931243443862	3.07758545350586e-06	2.18483004365229e-05	0.0114679875464588	0.00208390901348742	1.38053579997616e-05	1.21163621980763e-26	0.0187754604798839	0.00593768201491468	8.38720296736423e-05	4.56595799423625e-15	7.20629162403251e-06	5.66656746380929	19.9534432298999	25.5807576051173	2.02500235177636	7.5282343450055	9.35792879421702	4.55947681952275	8.98448161459654	13.3623989311254	4.05901270041889	12.2572226855128	26.7532089373413	0.0244022615032766	0.116747898132529	0.102329973703946	0.00996300116664046	0.0407572124761561	0.0501641975233616	0.0236890547934588	0.0572298354166397	0.0735066137730929	0.0206258908922755	0.0806149449573155	0.105163081097921	0.0414942794155841	0.237651765441973	0.189901889521977	0.0220230847279209
LCP2	ACTN1	P12814	0.102659204419377	92.0011718299621	0.00332894769888582	1	3	no	393918.2053	0.310115767946856	0.0125166098434179	0.289151018765547	0.281009327833829	0.00332894769888582	0.270930926801608	0.335460127487324	0.00869451154261941	0.251147119661906	0.0688982769167152	0.00719071100378551	0.386178674826659	9.14774598814831	53.4509897517768	7.35364128565797	8.84209872068991	92.0011718299621	7.28466409191811	7.10708584273618	74.0151330720312	8.70186140581878	14.5984095704085	65.5088365095669	6.07736898330187	0.0081192759382147	0.0644584953621405	0.00606296543652108	0.00896629864697146	0.102659204419377	0.00804853533302392	0.00761057504856758	0.0971724579889954	0.0098661414290808	0.0152894210708482	0.0888007355298134	0.00492375252896992	0.11831979069337	0.356847920258398	0.131134684983532	0.0868599931910144
LCP2	ACTR3	P61158;Q9C0K3	0.0936150570100227	48.5236757198022	0.00114465892302403	1	3	no	660928.447175	0.247840610224777	0.00347935688360744	0.444210645654794	0.279558278423248	0.00589747564579064	0.172323921247524	0.237370528105899	0.00114465892302403	0.194455402708718	0.189081068562686	0.0196005128863196	0.182810657878166	8.18776233221047	33.4429492667179	3.8222174702766	5.90011413251462	34.2130671524878	7.22677272840427	7.8450452984082	48.5236757198022	8.63722146017805	6.29873014906165	25.8651001638835	6.33000742870986	0.0106791769527763	0.0592650059777918	0.00463092124173039	0.00879199846864645	0.0561003919298548	0.0117333242276548	0.0123449892974649	0.0936150570100227	0.0143905893428565	0.00969410792150579	0.0515228872154138	0.00753623065097163	0.0906453425930617	0.260844107732417	0.0904543092116418	0.0565926847284849
LCP2	PPP1R9B	Q96SB3;Q9ULJ8	0.0911028621100012	294.633342481995	2.42759750407264e-21	1	4	no	7065.294429	0.109129206776405	4.10292020876951e-07	0.107429179372072	0.0955147656276124	0.0001375669437981	0.0747631479430656	0.104311819982033	2.42759750407264e-21	0.0602280080725786	0.0793361665917336	0.00268734511145984	0.0639688391941134	73.0308865744526	241.662144875413	29.9662276559693	59.106682573773	279.511807453599	67.2732366378745	53.1371694516162	294.633342481995	65.1806017476072	71.6589670365415	231.076147356993	40.6065301781624	0.0152664212522004	0.0686373491598482	0.00581891737301701	0.0141163328415643	0.0734568258581459	0.0175056044717248	0.0134014500670899	0.0911028621100012	0.0174052796129928	0.0176759801494808	0.0737733082862194	0.00774825592150449	0.193982064602625	0.215659302494061	0.129418734464799	0.0959514419121125
LCP2	YWHAB	P31946	0.0833181946070401	24.3328715294977	5.88968309303648e-09	1	11	yes	1306652.7355	0.00220921674602915	5.88968309303648e-09	4.45770079586796e-05	0.000446759915922636	0.00394128036235952	0.000749711969606279	0.000460658417276199	0.000155966701290756	2.70224997922405e-06	0.000556496062577867	0.000845770337151801	0.000362365821461925	5.16633789861962	16.1395995081746	24.3328715294977	1.8730621451611	6.05201227611661	8.23617566502145	4.8650023489651	7.55314944867313	11.4823584148461	4.14756374800156	11.5215672534702	22.9688895753164	0.0190436349620395	0.0808315677596829	0.0833181946070401	0.0078881264449413	0.0280458218908839	0.0377917289797978	0.0216357922320485	0.0411826774190753	0.0540667307345043	0.0180402438375691	0.0648622593364409	0.0772830846141618	0.0313059050204143	0.147897672320132	0.147864661104929	0.0161237988374347
LCP2	EFHD2	Q96C19;Q9BUP0	0.0782462229854241	90.2523608521868	4.44441175644336e-08	1	4	no	241177.282375	0.171085929733508	3.30245855585811e-05	0.208455790368651	0.216336129246299	0.000697266989229993	0.0986507634215682	0.120884693234282	4.44441175644336e-08	0.149313917681928	0.0566689898325304	0.00126105192253562	0.126360640037011	14.0650418726543	75.3159852502391	8.20914914290513	8.09537317331901	79.7966054296298	12.5594412075191	13.4021357629555	90.2523608521868	12.0401975510945	14.9712066664224	55.1464814562214	9.79507260099838	0.00824377978055403	0.0599782405446449	0.00446954120201296	0.00542096822489472	0.0587991569984829	0.00916346635024178	0.00947724422856182	0.0782462229854241	0.00901469287325819	0.0103543883738691	0.0493647148551515	0.00524047216874315	0.0782304287372406	0.20369960516614	0.0826871827171686	0.0281912505334371
LCP2	LMO7	Q8WWI1	0.0711130065271911	271.071623828806	2.35521704594908e-05	1	4	no	5850.55482075	0.287504433208202	2.35521704594908e-05	0.162858559334744	0.200016054691972	0.000750485469371888	0.114901504241198	0.265491384957886	2.63766997384867e-05	0.0673330803949496	0.11106767823369	0.000542809550454534	0.263498257974166	25.198699214028	142.41904296353	17.3785979640868	23.4328384925875	181.818093725792	36.2999088177834	20.9228080050477	271.071623828806	50.3593707109611	30.1436952002155	136.476977974223	12.427345853764	0.00446913677280173	0.0343190133750526	0.00286312102773393	0.00474815686849344	0.0405400195725871	0.0080141077504016	0.00447701140149365	0.0711130065271911	0.0114092681638217	0.00630847383000545	0.0369673562660578	0.00201187648921909	0.0853745606234818	0.107480089763786	0.0744309603223201	0.0367390631166084
LCP2	CAPZA2	P47755	0.0692936627957957	16.098289426972	0.00227028483569149	1	2	no	264465.076725	0.195657761088306	0.00620106521943862	0.37605891456948	0.162129133395724	0.0211708123080347	0.143504508645892	0.164589577966012	0.00227028483569149	0.215858296517009	0.167911241970421	0.0256553299571227	0.171685729028431	4.62011017247794	11.2402347001829	2.59101020130325	3.472235187434	12.1012255104944	3.69264572822188	3.9461018230284	16.098289426972	4.20623089714315	3.84753689111451	10.4973217943713	3.26297348080359	0.0134445620442679	0.0444417257288313	0.00700394774765761	0.0115440473017974	0.0442715790614565	0.0133763027880917	0.0138543234356265	0.0692936627957957	0.0156357748062977	0.0132117215822917	0.0466537234472291	0.00866732893856931	0.0748958565450857	0.139531084999957	0.0662441155492664	0.03374185739219
LCP2	LIMA1	Q9UHB6	0.0692513951432613	128.934062625518	2.45858740335461e-06	1	4	no	35788.2307825	0.198243802871966	2.63819670760781e-05	0.21507276914181	0.152834191442444	0.0021137105209393	0.0738447249816038	0.196618952066858	2.45858740335461e-06	0.122071370753313	0.0345850268381982	0.00104230043027233	0.0701693793072829	22.5782556487455	94.5419708429897	10.1823308770773	19.9550664143119	128.934062625518	27.305266762681	16.8208552753996	120.888027542769	21.153932583272	37.5684179668563	99.1417131626662	17.8181062925853	0.00874412107342714	0.0497475429007146	0.00366313081754199	0.00882944874393098	0.0627761639695878	0.0131636497924444	0.00785952966681094	0.0692513951432613	0.0104652320394565	0.0171684455661119	0.0586402303584019	0.0062989002188781	0.114180330386028	0.163717357539252	0.0894752505261166	0.0513509858509459
LCP2	AKAP2	Q9Y2D5	0.0636954633287711	31.174455699708	0.00059717532128335	1	4	no	56331.5943425	0.145344738741118	0.000979038174270026	0.229306589108044	0.0949467106759676	0.00316811041354334	0.0758659304429488	0.0999079977552835	0.00059717532128335	0.134428032090596	0.0559377245191559	0.00379183813987238	0.076355160325336	11.9389285079473	18.1908207257096	4.68907766684457	9.70207693689397	27.8917438738395	9.42982221621712	9.82171889013211	31.174455699708	8.34277548595487	10.9015648102851	20.1945293827787	5.67507005581859	0.0164913236004291	0.0341400115334573	0.00601668167865811	0.0153112099758327	0.0484358762761954	0.0162142844175995	0.0163681791298393	0.0636954633287711	0.0147208432566579	0.017768930790925	0.0426027242497917	0.00715548039801934	0.10666765029721	0.0976098245406599	0.0669287838422512	0.0407651781424539
LCP2	APC	P25054	0.0625991212865935	5.8611297959013	8.20492578518136e-05	1	2	no	NA	0.00299305037380117	0.8900190192246	0.0144099482938573	0.916349877463169	0.506816363243034	0.804743705199043	0.878866185251919	0.0809246822545459	8.20492578518136e-05	0.716627077230022	0.194246178608568	0.0595952091542833	3.7217751088748	0.677274400874559	5.8611297959013	0.760094782046663	2.22523129518465	0.50817620193305	0.682005480504938	4.65337223751209	4.64561857412177	0.432952085336354	2.36671938681161	5.6421128505281	0.0338478517440722	0.00836887057285648	0.0495155684185741	0.00789774978327132	0.0254423646491404	0.00575306692108176	0.00748327240899325	0.0625991212865935	0.0539705075792581	0.00464625574960965	0.0328731425993858	0.0468381959001594	0.0535939881413839	0.0791028476820335	0.0723421091604653	0.181597690311835
LCP2	SIPA1L1	O43166	0.0587226970407311	148.643715298186	3.39769527714008e-07	1	4	no	NA	0.289004409637241	0.00154416582198061	0.549206923099634	0.221377947106932	0.00565807632067141	0.165873131876414	0.152939332591384	3.39769527714008e-07	0.160478721830784	0.277090362649995	0.00666366104836171	0.18847856877794	20.0287442482873	98.984391322245	3.87135096018423	19.9480106190158	112.101066653376	24.2762279828407	26.3440813756088	148.643715298186	22.3709350547775	15.6667983656981	86.8105737039078	10.7832977554381	0.00534925995448415	0.0359193035132506	0.000960465951584465	0.00608687256347425	0.0376401250939798	0.00807096213286682	0.00848878919944802	0.0587226970407311	0.00763231154420255	0.00493744793706561	0.0354100125914384	0.00262886925395949	0.131396372748899	0.136941918442014	0.0758475309519245	0.0648757833041703
LCP2	ARPC2	O15144	0.0567187562894993	28.5608750591296	0.00293429904521052	1	3	no	644224.0954	0.204467331498821	0.00399913449088187	0.276299923083462	0.509559215844616	0.00584427225093078	0.148823485683948	0.327668574770956	0.00293429904521052	0.308935553738304	0.251651813136724	0.0318268281744733	0.1550487426324	6.86069419788119	21.2042522527194	4.1375959110191	2.95638436564934	21.0112762053197	5.04548458318075	4.74645169809849	28.5608750591296	4.96713164742702	4.12935878781977	15.9880131035352	4.76876589007026	0.00921093658485588	0.0386794152656989	0.00516016098976459	0.00453472821731613	0.0354641449045307	0.00843223562402873	0.00768825011183009	0.0567187562894993	0.00851870091854755	0.0065418509080786	0.0327826229124176	0.00584412020260594	0.0584624009386544	0.154742307426253	0.0589688424276051	0.0309708219539429
LCP2	SFN	P31947	0.0562254383531409	19.1785907824635	1.31920518041695e-31	1	11	yes	654833.8743	0.00255302329636175	8.05794794118328e-08	7.39563472754651e-07	0.00990305599698873	3.07978891215008e-06	0.00115538520812569	0.00035151841723323	6.06808207733384e-05	1.31920518041695e-31	5.32108451656105e-05	0.00392021667614822	0.000703455574524607	5.18878267639584	12.1163308888145	19.1785907824635	1.72426965779944	4.68129643988614	6.89057165758233	4.46948291622803	6.02768803702434	8.85359663140928	3.64115000808758	8.11421156840801	17.4659088655525	0.0163757874195205	0.0519552026665392	0.0562254383531409	0.00621722425381945	0.0185739462549478	0.0270704879337049	0.0170183205414653	0.0281388884188925	0.0356934405458405	0.0135599339658372	0.0391107829509553	0.0503159072053129	0.0268823124149141	0.0950276501406238	0.0921857596400491	0.0114209647301641
LCP2	MYO18A	Q92614	0.0525348960729	9.45377553805626	1.67780134383085e-09	1	5	no	63958.4412725	0.00385400780172858	6.02193318123421e-07	0.106743002062173	0.235889089374901	2.23417089694339e-07	0.156224803537674	1.67780134383085e-09	9.33505928371701e-08	0.158250974675918	0.160022697380927	0.0243133690711503	0.216775445225987	5.33148102652365	6.32119659874028	2.68725403770472	2.73019887342625	7.73691242303602	2.9522979924761	5.06985472210084	9.45377553805626	2.79593366412484	2.93603957608292	5.43266255537003	1.97644842373507	0.0200295411087743	0.0322658890967433	0.00937802319043893	0.0117185007072944	0.036541985667512	0.0138066222404815	0.0229795411896028	0.0525348960729	0.0134178200957607	0.0130156939893739	0.0311708994192658	0.00677775747001764	0.0292478935431861	0.0611260996603057	0.0307596747736016	0.0224806255310954
LCP2	ACTR2	P61160	0.0454687383729447	34.5343076477678	0.00224425588254994	1	3	no	316313.68605	0.353439234358732	0.00470046305051376	0.302447164822865	0.279363954952538	0.00502724945560549	0.24759730738733	0.29981317741862	0.00224425588254994	0.203101375081151	0.207363813298174	0.0239118838955907	0.248744466632448	5.45701975899132	26.5009792364655	4.62729488495814	4.91910487550937	29.1720496705181	5.28276083342907	5.61681943490793	34.5343076477678	7.13389748826213	5.27300933804584	20.9702259759392	4.75191534148692	0.00485733679332313	0.0320498366452627	0.0038260383121723	0.00500245751329612	0.0326445710122026	0.00585339402597472	0.00603192399852487	0.0454687383729447	0.00811150658908573	0.00553838986682538	0.028507509233688	0.00386090213054478	0.0447716636295799	0.133750825323973	0.0486954491115674	0.0257568472978819
LCP2	YWHAH	Q04917	0.0439279322257107	21.7226673053426	1.40052017551323e-28	1	11	yes	698400.8877	0.0064634371722187	1.29480515170726e-05	3.44200192645927e-05	0.00244892446996258	1.94727791677232e-06	0.000287425214171719	1.35648400619996e-06	0.00148371729148437	0.000171425322008671	1.40052017551323e-28	0.00298182584782286	0.00345023767470309	5.99617384926136	13.3846512144258	21.7226673053426	1.82828232484283	5.24782491097154	7.88187264662667	5.23508253889351	6.64519173279418	9.48944583378641	4.19462220302556	9.19460407746333	18.0802942440738	0.0130533619059378	0.0395891729557738	0.0439279322257107	0.00454722097737763	0.0143624599400969	0.0213590383814038	0.0137497373914348	0.0213980963435547	0.0263888815781522	0.0107751495625859	0.0305699457791897	0.0359278363815052	0.0195351997464196	0.0701063764453764	0.0738690026378888	0.00959801670006723
LCP2	ARPC4	P59998	0.0435938389058647	40.6787407201609	0.00056864486565826	1	3	no	1014628.6079	0.348696262847908	0.00354565919681414	0.378325587349398	0.429589993097922	0.00056864486565826	0.111519484945104	0.186979504678882	0.00129748001835071	0.191650490740079	0.169443258780523	0.0242705556022495	0.20022449424548	5.97168375665122	30.1038742063463	4.16223805609835	3.81146479214261	31.024920419809	7.18955564230798	8.03393897882766	40.6787407201609	7.35199628796117	5.8476345041609	22.5079708707408	5.42175890155393	0.00432648254668163	0.029633418439603	0.00280120258199781	0.00315489350392326	0.0282585687769092	0.00648401968091285	0.00702246189552529	0.0435938389058647	0.00680417389717609	0.00499920180067972	0.0249050817792082	0.00358554984081046	0.0399370089785974	0.118783158933898	0.0426372963343292	0.0222884492341044
LCP2	CCDC88C	Q9P219	0.0411333450177174	86.69431468381	1.22432471708182e-19	1	3	no	NA	0.152762720139625	0.00108179476525872	0.332024749631852	0.129479963781649	0.000469605333380044	0.321621822901743	0.365071909335181	1.22432471708182e-19	0.260542976676938	0.173527254397434	0.0159975413963012	0.370638672583192	19.2437120086203	40.9691695334866	5.7622235130076	18.9291234607924	68.302002268692	11.2464765713542	9.63163697701227	86.69431468381	8.33223207642698	17.2661607795814	45.1274119483071	5.78549490472605	0.0061726663091405	0.0178551013321221	0.00171693359363625	0.00693695841274676	0.0275434740490087	0.00449060187817091	0.00372740654607647	0.0411333450177174	0.00341410818554567	0.00653524727027861	0.0221074092443684	0.00169395501780224	0.0435500200726191	0.0500794117230868	0.0416144203522194	0.0342564291815058
LCP2	ARPC1B	O15143	0.0400448024451836	47.4897737026243	0.00143698129149539	1	3	no	689649.979275	0.350024496447274	0.00507688311168829	0.304767506004955	0.295693390344083	0.00289186483694556	0.177514648606418	0.14038949449051	0.00143698129149539	0.152052199808943	0.110398907614822	0.0380503741762297	0.303824349426077	7.72310054988554	38.8322579919339	5.67647115917094	5.53934299806503	39.7103776431658	7.75636914858422	10.2375969884423	47.4897737026243	9.36348636458968	8.30987590287369	27.5125555134999	5.14325346546818	0.00440269180288245	0.030077410824736	0.0030059688680894	0.00360777537234934	0.0284598065489445	0.00550413637710522	0.00704121057098012	0.0400448024451836	0.00681861466727384	0.00558989212451576	0.0239536114209731	0.00267634397786745	0.056641553530704	0.137890157703459	0.0498329817888295	0.0222802783461765
LCP2	FAT3	Q8TDW7	0.0351247351880621	46.5765161520535	0.0061635802210864	1	2	no	NA	0.20368109758875	0.00750503278186484	0.207458619746496	0.112389423663982	0.0061635802210864	0.11215297387886	0.1508906985543	0.0108226006836416	0.152568964960623	0.0370806136839629	0.0141607391369157	0.0367367207460313	11.8575172128928	42.4120442659384	7.30096389516815	11.6021526726846	34.1665444153437	9.24136595103026	9.90579275452591	46.5765161520535	9.9815719142088	16.1129395443651	32.2841680561473	14.2085666479082	0.00604533486073285	0.0293790001836509	0.0034576915290358	0.00675802525556849	0.0218992371001042	0.00586498473962098	0.00609310332939264	0.0351247351880621	0.00650066084498866	0.00969356816621557	0.0251379391151906	0.00661232626414307	0.0691116766192524	0.151621042908943	0.0502637180097094	0.0321582245310035
LCP2	CTTN	Q14247	0.0329869384014278	206.190902695137	2.46335446845793e-08	1	4	no	12141.57681725	0.136173465070408	0.000160927396228158	0.145746514027282	0.0751413956983304	2.46335446845793e-08	0.0770129424924618	0.0852028985913299	0.00173744521133339	0.0871065776672731	0.0156438970638518	0.00113965507285827	0.149095021443133	31.7109478458036	119.389609347964	16.7979948782024	33.254057734292	206.190902695137	27.4760855210377	33.3714861161584	142.930413444019	32.4726928979968	21.5813897268976	80.8980437198672	15.5300418606164	0.00403534250844817	0.0206423395546971	0.00198567455325192	0.00483471036175118	0.0329869384014278	0.00435241359518147	0.00512353176907151	0.0269039029917256	0.00527863282753886	0.00324065560143727	0.0157225386442186	0.00180393636095009	0.0304939184815927	0.0692032540915418	0.0265545654863601	0.0229344959883378
LCP2	HCLS1	P14317	0.0327177986043664	69.7183403437729	0.000990027278438339	1	3	no	75376.0840125	0.253187866715746	0.00325539366512223	0.327281143983233	0.208833282521168	0.00182966972262303	0.21433149914768	0.208293958301011	0.000990027278438339	0.197871819836727	0.185201849898155	0.0153499370835231	0.414800925056618	11.2439059102866	52.2606609928754	5.74227034437501	8.53333767857603	61.5138602770424	8.16178926361924	10.0911371305453	69.7183403437729	10.3201002444654	9.58493649555005	52.6966531460579	5.40737111882273	0.00356726011396693	0.0225275354174126	0.00169231286951987	0.00309307992994717	0.0245353290970463	0.00322334708454331	0.00386260581811704	0.0327177986043664	0.00418247603364812	0.00358830299592788	0.0255337193623694	0.00156596178487357	0.0333053673596419	0.0853451416090784	0.029297075808654	0.0158791315688603
LCP2	PPP1R12A	O14974	0.0311961377134818	123.268769548863	0.000312227301329655	1	4	no	46569.3669325	0.228628686745029	0.00556534018792455	0.34331346855858	0.21111356229148	0.000312227301329655	0.0792711492761914	0.14524898507727	0.000578170618054789	0.143137116549131	0.0964685962532191	0.00509303635179469	0.133891504599524	17.906093459541	73.2681330112219	6.70940263381237	14.0961112402536	123.268769548863	20.5343052497869	16.5501543828713	90.576600581752	16.9177924877295	20.7085830190963	78.0457132907738	14.1244681724037	0.00360451871080406	0.0200393102940312	0.00125461287206753	0.00324190580225749	0.0311961377134818	0.00514553540455919	0.00401949223322828	0.0269700600841119	0.00435032898619378	0.00491902594691068	0.023994348577843	0.00259535009115263	0.0446777404618109	0.0815576651869902	0.0358047971655409	0.0229420104345831
LCP2	TMOD3	Q9NYL9	0.0242901110199574	42.9385723265386	5.46775236075766e-06	1	4	no	108938.7654	0.0738808203488365	0.000396655220891555	0.326778575632518	0.0452729229815009	0.000346410087281491	0.0711594845185281	0.0423276673410892	4.73293816574618e-05	0.116534242638194	0.0497155756035784	5.46775236075766e-06	0.071734051240621	13.443716008419	34.0144328033061	4.30421110059721	8.4734859773642	42.9385723265386	9.29142849539329	10.1615575664204	39.3526043622358	8.59137970053171	8.92387325942413	29.1584492068734	7.60608913347204	0.00560990995799595	0.0192850603378032	0.00166843607286355	0.00403973904724349	0.0225260732482675	0.00482639841621399	0.00511587058888648	0.0242901110199574	0.00457964110065462	0.00439412338249223	0.0185829413235015	0.00289717933408453	0.0252522190147595	0.0637036870558179	0.0277488806328194	0.0106673460309213
LCP2	TWF2	Q6IBS0	0.0236917589407515	63.1437224249157	0.0039493560292214	1	3	no	345952.9502	0.416406341995029	0.013806769228885	0.372386121453503	0.369838707176245	0.00410795591253429	0.408739037571881	0.368720803835083	0.0039493560292214	0.589264348199257	0.199501514198753	0.00412630388912237	0.408282605757822	5.865155762785	44.4171659667195	5.07413201274333	5.20525149221567	62.1979748737837	4.50795103331456	5.63653724325891	63.1437224249157	3.24180968326829	7.20809027880688	58.8906215138073	4.7807509533023	0.0014877406012425	0.0153080445532354	0.00119560816935869	0.0015084954979575	0.0198346819141446	0.00142341315346686	0.00172497479300016	0.0236917589407515	0.00105043008122661	0.0021574968736177	0.0228143066705115	0.00110693263711025	0.0239667347854382	0.0754016694769523	0.0244592652716099	0.0116500868389441
LCP2	VAV3	Q9UKW4	0.0225323031158357	29.6825591970349	2.79974570524687e-10	1	6	yes	42483.7206675	0.540252348109401	6.27666077753429e-06	4.44955902572189e-09	0.511127713171165	0.0072197255279607	0.368223684534597	0.30017085894058	0.000916407227223374	5.76740612817501e-05	0.161680860231263	8.34810582013727e-05	2.79974570524687e-10	1.27660422038018	25.7046681717723	9.64481386644148	0.504314575495061	2.77908825763693	1.61805564423685	1.7259581633849	12.0144910985582	3.73869825797674	1.63782488720686	29.6825591970349	13.5853290855874	0.000634522528100164	0.0173589710726632	0.0044531166078916	0.000286382796914511	0.00173657857991562	0.00100112508271837	0.00103500808331248	0.00883315008185375	0.00237379469914016	0.000960595457888901	0.0225323031158357	0.00616365526196786	0.000960411780312261	0.0279833832425194	0.00647011630204702	0.000535120091282267
LCP2	SYT17	Q9BSW7	0.021894646554429	172.521364295816	1.32788246966802e-07	1	6	no	NA	0.00503922121545904	0.0211191287633423	5.31852397325468e-06	0.0204913812185101	0.00958819417321472	0.0132894022679239	0.00472882941786186	1.32788246966802e-07	0.0522279603444841	0.00302019176292657	0.0174369079557706	0.247904765965979	128.567946301003	55.7795842411847	18.3501391382676	142.566414439337	110.45608578786	91.0112814293264	146.864102429083	120.080988529194	19.0390885659851	172.521364295816	78.7927653937569	14.9961856189639	0.0138275573665957	0.00815096902339572	0.00183329169332614	0.0175180041724733	0.0149349489321935	0.0121846234161639	0.0190568504052942	0.0191032155525999	0.00261571779141612	0.021894646554429	0.0129423332351221	0.00147221411334871	0.0121904266282845	0.0059069899254191	0.00389447963530735	0.00664886814483179
LCP2	AIM1	Q9Y4K1	0.0217275581187501	17.6806227358418	2.69493097828698e-05	1	2	no	NA	0.341395396482978	0.00637929843324332	0.742494836790459	0.5268318768216	0.0209279231514145	0.218356692996735	0.304118379260508	2.69493097828698e-05	0.352171629571782	0.204011790769342	0.0192766909360897	0.398745604326359	4.85939368273696	14.0321788673276	1.61128387185639	2.43502085618559	12.0640186128655	4.01718788072286	3.93147839401569	17.6806227358418	3.57752672299299	4.6117488392626	10.0591801317732	2.19052556801512	0.00403716024702397	0.0158394545833656	0.00124349891401373	0.00231127288757834	0.012600484155872	0.00415451342816174	0.00394069210600753	0.0217275581187501	0.00379672166026716	0.0045210763704285	0.0127635052382062	0.00166119125923326	0.0387036218672483	0.0598066250754284	0.0279265241709395	0.0121212196431552
LCP2	PPP1R18	Q6NYC8	0.0209749138192137	127.388529506835	4.63090348961626e-07	1	4	no	18788.5062255	0.211714850704941	0.00146784984958894	0.371401521438397	0.238140284085394	0.00120080102973984	0.212981000169968	0.198764390854207	4.63090348961626e-07	0.225092300185079	0.0986126463650202	0.00479653196587997	0.13461363551798	21.7477077344706	91.0851882853979	6.11217827603888	12.7202270264107	113.660989774821	13.6022833381625	15.1179392735825	109.351737458237	12.1720227876368	32.3014864944379	127.388529506835	14.9428197377299	0.00234460602305903	0.0133421357893238	0.000612113345437309	0.00156677230790589	0.0154052642610863	0.0018254600176086	0.00196639921463599	0.0174381952350946	0.0016762975688134	0.00410923699919923	0.0209749138192137	0.00147050448339081	0.0334945363758887	0.0501047363976159	0.0247856182949583	0.0114190947310644
LCP2	PLCG1	P19174	0.0201559728235979	111.937144312782	8.41983788437243e-21	1	6	yes	60533.27839	0.662222032767524	3.27149623665817e-07	0.00103428385673078	0.0894651779744758	0.0160107820804008	0.118640241734848	0.422575892409229	1.39272889443654e-09	5.79606296827988e-16	0.228623491333556	8.96470920313776e-05	8.41983788437243e-21	1.24640537908782	111.937144312782	11.3496919085884	0.677385925222389	3.14682975607173	2.20529511966426	1.60222147051754	53.703592988474	6.14994139936908	1.46610996992612	111.467528760852	16.3126506933735	0.000147571072474983	0.0180068335330567	0.00124826110493266	9.16289528830101e-05	0.000468399580727115	0.000325021997517554	0.000228869106055249	0.00940512822970887	0.000930132600779173	0.000204828676426989	0.0201559728235979	0.0017629656997234	0.000330381186402894	0.0321059131410679	0.00273735079158463	0.000170129158904022
LCP2	C17orf59	Q96GS4	0.0199742096703842	8.74583578902445	0.000352505510876563	1	4	no	NA	0.0961969546992863	0.553922816938468	0.899386484305033	0.000352505510876563	0.00102789401858522	0.00105311952163972	0.582950006159016	0.947196175260417	0.938172679132844	0.945994358291138	0.0366416218726827	0.00135117750834192	4.75395871625676	0.300086865908174	1.27493316083415	5.80041405566062	8.74583578902445	7.47844674912722	0.27856152576456	1.09200027366281	1.08505579150118	1.09168932439693	7.41630796195763	4.86389316124937	0.00838346938055339	0.000719012717278266	0.00208850365938634	0.0116864339494085	0.0193896971530459	0.0164166259076319	0.000592669006151067	0.00284846300385673	0.00244428822643331	0.00227169348517616	0.0199742096703842	0.00782942395867625	0.0053127247298764	0.000404803782462309	0.000130296710151065	0.0264272590530278
LCP2	ABLIM1	O14639	0.0196237601942494	46.4594118925524	0.000688250549415483	1	2	no	6795.72546	0.13663633529204	0.014063408328592	0.37782655986769	0.203673697492969	0.00384595914861631	0.332690880628962	0.147121169334723	0.000688250549415483	0.136312064745786	0.203231430190256	0.0251478787189369	0.412037907577937	20.4142506128789	31.1353866120631	4.48548083551658	11.2466065338203	46.4594118925524	7.50847260907004	11.7737342153699	35.7408442052818	10.7023696184987	13.9289457929895	43.9966797523773	4.31298789394719	0.00596186715283913	0.012354475794122	0.00121685072382709	0.00375253705974318	0.0170578342870879	0.00272963496789991	0.00414844930540429	0.0154394959648782	0.00399264565241445	0.00480009014450861	0.0196237601942494	0.00114975286064269	0.0488937128063699	0.0555300012314943	0.0318736377118714	0.0206478701796859
LCP2	LUZP1	Q86V48	0.0195710352094984	122.555213642159	0.000285635841472258	1	3	no	10705.731558	0.281047944933086	0.00655452226798956	0.393234937286817	0.140270400695095	0.00491563293946513	0.270582840659658	0.230494849867768	0.000285635841472258	0.221886695834569	0.291358255015854	0.0121750097585626	0.401498867985276	17.1442874188356	80.2627348142747	5.92472201440603	21.3178195416983	113.59224357054	13.5755653289201	16.2018741167246	122.555213642159	13.6636725156853	15.2765845039681	99.0376702069471	6.04335077853263	0.00185089586995569	0.0117732863887275	0.000594168977020875	0.00262942001847054	0.0154174502408223	0.0018244190200251	0.00211033065758802	0.0195710352094984	0.00188435169200194	0.00194612668132967	0.0163296334038923	0.000595549353690221	0.0389286749948053	0.051670996621113	0.0258004034111561	0.0156852348849553
LCP2	NADK	O95544	0.0195117372285837	66.7484183776238	0.000130963816185135	1	2	no	NA	0.723194053809369	0.00253064151965182	0.275411973363126	0.00589694713241323	0.00923857436829903	0.000130963816185135	0.781941222070066	0.953593302928104	0.000632894893672511	0.853757026877752	0.443943276611851	0.763713416032858	1.92256975520336	48.7610806228747	10.1650853064837	0.284542683895759	0.305424777506565	66.7484183776238	1.76577060478114	1.10238257302354	0.216134478345269	1.43296633947738	4.59784074958814	1.84963402619338	0.000451474208514847	0.015557699137279	0.00221738606454968	7.63401306707833e-05	9.01688303429742e-05	0.0195117372285837	0.000500273881063229	0.000382915227926686	6.48346038505101e-05	0.000397071869767511	0.00164899081519154	0.000396473397765012	0.0248189392177927	0.0210192379664967	0.0161811007753822	0.000138308737992216
LCP2	ARPC1A	Q92747	0.018134844188428	75.3662342624255	0.00135150085101	1	3	no	79263.64302	0.093131714208128	0.00436165618321968	0.48625411212013	0.330631222235316	0.0064098369818429	0.228354461568534	0.364059604211168	0.00135150085101	0.303269552289417	0.203759582014834	0.0416280918132724	0.324201413913051	12.7423177646419	42.358627028227	3.13497268374143	4.60865081890519	41.5190605889652	5.81709746058902	6.73225040729043	75.3662342624255	7.56469631010826	5.02945691930754	24.7029008797881	4.14731893188977	0.00207284097203172	0.00936225865955182	0.000473729861201018	0.000856536734986741	0.00849114783742939	0.00117795313690444	0.00132129722119094	0.018134844188428	0.00157195829893561	0.000965430329570603	0.00613732301345831	0.000615832202087168	0.0116184378409219	0.0387758374989647	0.0118407523164825	0.00551817163199025
LCP2	CD6	P30203	0.0166292762041985	171.179231917999	1.65757841547968e-30	1	8	yes	122018.1575325	0.0115419239695337	5.77255871283279e-12	0.0112353012833968	0.231140982566891	0.00863933735606423	0.0296425330564829	1.65757841547968e-30	7.9784272850188e-06	1.80017226491206e-05	0.00205939402688352	0.00159358752378015	3.74667584546927e-15	18.7159268790713	77.7532775167862	40.3711293898273	2.69817329851062	15.2542663041246	8.75974474720137	48.4905712079771	171.179231917999	113.016482432347	27.6189402748176	125.759705967421	77.339301392095	0.00122917623157282	0.00693813468689245	0.00246293618786837	0.000202454432774588	0.00125949215992667	0.00071614074721966	0.00384222524530869	0.0166292762041985	0.00948148953457735	0.00214038607835719	0.012614144437956	0.00463639539631869	0.00353846939573958	0.0121478302871778	0.00616454000634834	0.000390594921349359
LCP2	MYO1B	O43795	0.0155890990610652	73.6363148230004	5.23808064152483e-09	1	4	no	69615.09035	0.118937228422563	5.23808064152483e-09	0.151459587987829	0.0402825271050282	0.0034869783646851	0.0574590861813003	0.044478702101403	0.00460160133033224	0.0360506757953468	0.110999453828924	2.07215605354542e-05	0.0769494776110009	16.889106496115	56.9533554148303	8.66650663762209	18.6046491136264	73.6363148230004	17.6721401742924	16.9758345163296	62.3103589045301	24.0758520458251	15.1515314619583	57.901814778779	9.77093144726604	0.00284403092584138	0.0130307125209163	0.00135566118371987	0.00357934664452586	0.0155890990610652	0.00370442586461577	0.00344890697469877	0.015520558768715	0.00517894472932542	0.00301069294595927	0.0148913231588114	0.00150189998811855	0.018310298931132	0.0358646151102889	0.0144269426728494	0.0108838613457888
LCP2	ASH1L	Q9NR48	0.0155156389825046	11.904241149367	1.14814627846156e-07	1	5	no	NA	3.43048552816309e-07	7.87196485603313e-05	0.00143501152044234	0.616804126725395	0.476758824485415	0.115284282364906	1.14814627846156e-07	0.058939297779314	0.657030050914689	1.7386032063377e-07	0.0786735053977426	0.255558838522044	8.40850281370368	11.904241149367	8.82756679329056	2.31492839131487	3.0093829564823	4.52997949177859	8.16415330852507	5.05771080444433	2.18829972918921	8.29319320006213	5.60521645189928	3.79497054386804	0.00806613369665705	0.0155156389825046	0.00786624016000033	0.00253710791237894	0.00362932223945279	0.00540937510494005	0.0094488858182674	0.00717662402963186	0.00268154765224748	0.00938751876054148	0.00821206924389414	0.0033230169676094	0.0137445006567863	0.0357829584177818	0.0211155155943444	0.0189910380386026
LCP2	RAB11FIP1	Q6WKZ4	0.0148341514543154	59.3792712348803	0.000295594492431103	1	4	no	26747.2097025	0.144383681675011	0.000720300674556455	0.125497848684918	0.106607452648475	0.000295594492431103	0.306906066928797	0.284611944353711	0.00256536851928039	0.391717035707192	0.0264773577221581	0.0027736307840237	0.382008284392735	14.8429323344901	47.0056536863808	9.1586917605364	11.8470968625331	59.3792712348803	5.84181543441075	6.65412239774314	45.205406075878	5.22928303794131	15.2557482809386	39.5712074362873	4.97543671163202	0.002949485209081	0.0126910577161803	0.00169059431709883	0.00268963340705477	0.0148341514543154	0.00144503533404157	0.00159529133892493	0.0132872880282356	0.00132739639534083	0.00357719258584569	0.0120093441194913	0.000902474892842192	0.0203924231877199	0.0438329967404432	0.0171874163891285	0.0114771421542598
LCP2	OCIAD2	Q56VL3	0.0134318626649392	69.9667420342628	0.000585446594515585	1	3	no	439224.344975	0.164849272314774	0.000585446594515585	0.0968513919492193	0.237537369707173	0.00113325146769418	0.0970865792152377	0.0894101837425799	0.00405303861083818	0.111857038011698	0.190314776786887	0.0120387324836733	0.0874808546531302	14.0576282188725	63.2497178983628	12.7892051207937	8.24162427858921	69.9667420342628	9.76313378881278	12.7072966950228	58.0016125408798	11.8554634035826	9.10305058749407	48.8715869518951	13.3313903184808	0.00214662070406355	0.0131226957805892	0.00181412103952375	0.00143784048689998	0.0134318626649392	0.00185582329084969	0.00234109554070685	0.0131009499563124	0.00231256402152023	0.00164025930178281	0.0113975937808914	0.00185821564206197	0.0199327498493962	0.045427799377638	0.017696934993015	0.0131434936234224
LCP2	ARPC3	O15145	0.0127407068231466	47.7710699254954	0.00245515884587994	1	3	no	475001.673525	0.231814203669629	0.00562099619675449	0.38240506343295	0.342639390720873	0.00305333695971357	0.23822688042421	0.387491946676252	0.00245515884587994	0.288052180349853	0.438202887718466	0.0209168174836806	0.390918637975932	8.11191923351665	34.0276039595331	4.2762006568582	4.40726414737607	37.7154909693352	6.25325636290915	5.71854285610946	47.7710699254954	6.7321792840714	3.9594718867079	28.5197361564311	3.80642233480797	0.00146262405751708	0.00833607611864047	0.000716220285354916	0.000907889118994049	0.00854929279000566	0.00140352272224184	0.00124399083833951	0.0127407068231466	0.00155058913909524	0.000842419965063557	0.00785358720196725	0.000626474610431647	0.012360180104067	0.0317237803805411	0.012020787251882	0.00557144229779141
LCP2	POTEE	Q6S8J3;A5A3E0	0.0126556626962089	31.3710329944751	0.00358166934775775	1	3	no	NA	0.358245412496527	0.00358166934775775	0.0898940074000263	0.402760263555468	0.00854186890905617	0.143943954187792	0.113457875057408	0.0119277937744923	0.530145267374466	0.00665390501323486	0.212014174445644	0.679827226465395	10.6085196337767	9.91330579549911	5.19969562646536	4.15429241711681	7.98817621662734	2.78632350425952	8.82357481269304	31.3710329944751	4.4421961063022	19.895875435158	14.0173039822744	0.758168568548158	0.00289328620834046	0.00367346852422419	0.0013173281772964	0.00129445903553677	0.00273895930508576	0.000945958906586862	0.00290338007354327	0.0126556626962089	0.00154762704147483	0.00640297724245775	0.00583867869232772	0.000188746886080561	0.0276037107398802	0.00702006251699933	0.00115359372307158	0.00543091965625324
LCP2	CGN	Q9P2M7	0.012290655721125	75.2785360335885	2.19039820400913e-06	1	2	no	2421.131516	0.0824671553289155	0.0142230701186283	0.175576447145486	0.296345741288801	0.00990577435095718	0.0909874148867763	0.244826697233789	2.19039820400913e-06	0.25112020767688	0.14168168619655	0.0143878605798636	0.13949238529523	18.5082056290496	45.3608553666619	8.48692765645539	6.79031526687555	58.3879225590143	13.1325121113919	7.76549312318448	75.2785360335885	7.46217977896468	12.1536252996992	57.6610342420392	7.30004460122123	0.00204290770065194	0.00680278699108792	0.000870190577896402	0.000856306033705458	0.00810230865473223	0.00180441471170833	0.00103413247412382	0.012290655721125	0.00105216077583454	0.00158296956508253	0.00972031479108286	0.000735507914377921	0.0143626473396003	0.0340766297253018	0.012540394338346	0.00463024191762666
LCP2	PLEC	Q15149	0.0109808434462863	8.03744590708768	2.29939333030519e-06	1	2	no	32779.909915	0.110210149187117	0.00138229683505873	0.0222729163528679	0.294382368173608	0.0135991184704249	0.121476834612009	0.0719998983697278	2.29939333030519e-06	0.192494295347109	0.260406953114635	0.0644522398964325	0.00151700067483081	4.5974812795883	6.19635531923825	3.42167798018722	2.41512261804542	8.03744590708768	2.66724668925133	3.21444596612622	7.89202594027105	2.98224779580775	2.1474635451091	4.66773138334436	2.26699750524182	0.00432461754446888	0.00791927196027791	0.00298982878036376	0.0025955031337873	0.00950489076318092	0.00312316580388805	0.00364801464662072	0.0109808434462863	0.00358346719145888	0.00238361345954093	0.00670574545831938	0.00194650796753937	0.0166431379018363	0.0259950694664034	0.00918546299341726	0.00831742320266415
LCP2	SREBF2	Q12772	0.0100828974169635	73.767637173677	0.00471873206677283	1	2	no	NA	0.207901674105423	0.00471873206677283	0.348631308279766	0.104754473630159	0.00634040132831917	0.0616177691788878	0.112089017713917	0.231028250511275	0.288803202409978	0.226461756399284	0.013529806149909	0.0901508432885136	15.3525384782145	46.4668550687941	5.10228553919409	17.6364373267241	73.767637173677	18.9883385676491	15.0600439892085	13.8152657707286	8.45749693330909	12.8219787474908	50.4890507907777	13.4307908385071	0.00166916142614167	0.00686408468084455	0.000515302620969379	0.00219070369434717	0.0100828974169635	0.00256985862159763	0.00197545478029708	0.00222175849149705	0.00117460532185492	0.00164496056345961	0.00838356668925851	0.00133289868085761	0.0248027795283325	0.0288180171189692	0.0123827922326569	0.0146408365624247
LCP2	MRPS16	Q9Y3D3	0.00947799717596037	84.6946419616049	0.00374128648873206	1	2	no	47385.92086	0.44821864404128	0.00831862406735299	0.48039032063934	0.200918064455298	0.199594556992114	0.18094943399674	0.506991670592735	0.00374128648873206	0.207245273692972	0.676532161197928	0.191855007846778	0.455329288379417	5.00111051399219	65.4967562128094	3.98260018849649	16.0332610167395	16.0944323268622	15.6361901154464	2.69417345479842	84.6946419616049	3.65390663515267	1.21896862463096	23.3229045368283	4.08432836007668	0.000378362103048229	0.00673259016525233	0.000279889970199427	0.00138585463270607	0.00153079901035993	0.00147257099196684	0.000245917502231261	0.00947799717596037	0.000353126731892829	0.000108821823525657	0.00269486668833728	0.000282058528754607	0.0248027795283325	0.0312452932291929	0.0123827922326569	0.014661236163883
LCP2	NUP210	Q8TEM1	0.00938822610816305	10.3358768748571	1.04811649104826e-19	1	11	no	224953.288175	5.94052248303085e-05	0.0260535328270792	1.89562794930369e-08	1.26958242996054e-09	3.84109319378472e-06	6.88867997758569e-14	1.29680131548072e-06	4.23371021364838e-05	3.76827885530554e-17	1.04811649104826e-19	6.54370258049143e-08	0.000628130036419446	5.0942132897877	3.64843141382048	4.25641100344613	5.63175697221669	5.21482723474109	5.45674953442898	10.3358768748571	8.70102981973564	9.18890741965336	6.2747543412433	5.15912304132152	5.21517141964251	0.00371595587811045	0.0036159366919263	0.00288414060086358	0.00469344751442245	0.00478227647106575	0.00495486200871059	0.0090962724246381	0.00938822610816305	0.008562276930384	0.0054009784516854	0.00574755031831068	0.00347247733202582	0.00647141976580226	0.00678038177053631	0.00468374375189356	0.00799430672544402
LCP2	SPECC1L	Q69YQ0	0.00850769079984337	83.9790910833847	0.000483072909280775	1	2	no	NA	0.165450684179931	0.011781585203852	0.596195657214682	0.34278851546218	0.00948120660348777	0.15315002506194	0.175475834652701	0.000483072909280775	0.473214056651258	0.309968050723666	0.0116575997546599	0.209895748408011	18.7093336706902	53.4355358354871	2.98456824366077	7.52107317128073	70.0996746540689	11.9848816206411	13.3218368366926	83.9790910833847	4.93700231789284	9.52878619016166	62.8722411957866	7.62714123846518	0.00128138427124068	0.00497247312594369	0.000189881226755515	0.000588512264991435	0.00603584948413289	0.00102178362113942	0.00110079864352302	0.00850769079984337	0.000431932983826348	0.000770089041291042	0.00657647967856891	0.000476826368849549	0.0132779343667423	0.0208114402952154	0.0114464525169378	0.00415192303557806
LCP2	UBASH3A	P57075	0.00846027224159421	43.4025208687388	4.19998944279347e-15	1	6	yes	8229.93273766667	0.0595508546391835	4.19998944279347e-15	0.00435696114040111	0.748451657380748	0.229209047846634	0.411685763264528	0.0451489365652239	7.42916814060684e-05	6.87102377219852e-08	0.125003705250986	4.55527119368214e-05	0.000979109892761283	4.48081088754608	30.936454571956	20.3020869007378	1.21497745279588	1.6587560844876	1.30746575532133	6.35243968270675	43.4025208687388	23.8246858855042	3.8995875636749	36.9191886830199	23.5282338933892	0.000590481831327035	0.00553913146063504	0.00248524983452669	0.000182924880026985	0.000274810792041644	0.000214478797913487	0.00100998094828369	0.00846027224159421	0.0040105974908728	0.000606388412413529	0.00743045734187071	0.0028301969613082	0.00212079370368443	0.0103287321384795	0.00638651846892856	0.000170098326082691
LCP2	MYL6	P60660;P14649	0.00801988762443761	9.36370805902142	5.19009920134746e-05	1	5	no	1266153.027	0.108200273923249	0.0191778987801444	0.247897156039228	0.0866211166177745	0.000329386516273962	0.0443491482559427	0.00551658134756059	0.0013143221252011	0.0982701557222806	0.110087662806456	0.00552428540849145	5.19009920134746e-05	3.84997666039918	4.93971292111228	2.44684174960093	2.50132852053912	7.02726970073775	2.86672923916005	3.84190436326282	9.36370805902142	3.62648827734267	3.30995145461724	6.5007271964692	3.06246267724272	0.00222925143752506	0.00388618862462594	0.00131609211627308	0.00165472691023054	0.00511550968167397	0.00206629228645005	0.0026839240106783	0.00801988762443761	0.00268237323256763	0.00226154313500275	0.00574878904378535	0.00161863590736277	0.00589921331174579	0.0126764905716219	0.00720252573332336	0.00320202699301525
LCP2	TWF1	Q12792	0.00801264153320263	22.0920168308448	0.00322516942367524	1	2	no	NA	0.432143401882934	0.00322516942367524	0.690356854990347	0.543487777601474	0.0131100141135845	0.0131298363979946	0.0613172790638897	0.00364125141361104	0.148918953954386	0.516213255968178	0.0125572891925209	0.487211985562476	3.33384559285197	16.6098192279261	1.68507597902589	2.24812154706389	18.8348603029185	4.15437542944283	5.17169889282249	22.0920168308448	5.55749367831451	2.59810195592453	13.7432949845515	2.48887375015329	0.000817459735840946	0.00553359031313291	0.000383813126423615	0.000629789351297064	0.00580610149000952	0.0012680335657152	0.00152994855433073	0.00801264153320263	0.00174073169258838	0.000751725653879445	0.00514665704685592	0.00055705895927492	0.00717804649794831	0.0183522643152163	0.00691567956704112	0.00337128820990243
LCP2	GRB2	P62993	0.00770980781852349	10.2275557063859	4.79230986008718e-18	1	5	yes	364574.9383	0.0571311575721163	1.18411324725189e-06	0.000995936585897009	0.539660987037073	4.79230986008718e-18	0.0263883731629054	0.00851676151391217	0.036423121105386	0.00274384934775136	0.0872968225352378	0.000300877371608108	5.86992258714754e-05	1.68053106872252	10.2275557063859	3.56023085282343	1.18186712529088	4.25696092482031	1.7701174305611	0.119013273920166	0.108217312029849	0.137557005429711	1.79909890486056	9.82967469660661	4.21313009123193	0.000863053028071525	0.00713647906271163	0.00169843347558951	0.000693448516382926	0.00274847587396207	0.00113161092900372	7.37410036493398e-05	8.22066852104158e-05	9.02413570447675e-05	0.00109025545079028	0.00770980781852349	0.0019750277918993	0.00197184073130149	0.014515548732325	0.00398271861866223	0.00171632799519751
LCP2	CLINT1	Q14677	0.0074589346731494	10.9939453861297	2.25957222352495e-08	1	3	no	126194.17995	0.0788171760359415	2.25957222352495e-08	0.279052862403261	0.10345808138026	0.0245352050943548	0.0566556355679425	0.0509420746851991	0.00448537436394249	0.0586894101336717	0.103794272278431	0.00485416446255035	0.115636062354611	5.82685135990456	8.63803177805647	2.92429071691296	4.90080404262315	10.9939453861297	4.82286036457185	5.47847342244783	10.8281175045844	4.98555201486157	5.04862287113124	9.70553164895114	3.39853112314887	0.00271355309507297	0.00546563202132182	0.00126504034543892	0.00260751225257757	0.0064366410385501	0.00279584565142096	0.00307812782230398	0.0074589346731494	0.00296585289052282	0.00277433951210236	0.00690298908208856	0.00144468459800579	0.00662686181277953	0.0134462889483101	0.00992336099007605	0.00687822448896141
LCP2	MPRIP	Q6WCQ1	0.00708321214686413	37.0856073376449	5.33477205318877e-18	1	3	no	54929.702465	0.280640050379413	0.00105399886694353	0.407414596695636	0.287169952159536	0.00410645761007104	0.120446287383263	0.23107850684789	5.33477205318877e-18	0.309289486588303	0.23849803424922	0.0231700596428867	0.356424146493054	9.04599995165082	30.949529975547	3.36162372056095	6.79550357758755	25.030442584764	11.0165889066588	7.57920191091817	37.0856073376449	5.87801778619955	7.38461927579516	25.1778446372956	3.23554325162793	0.00116805145664715	0.0054297603233052	0.00040321245678281	0.00100249375471194	0.00406326599517343	0.0017707475830789	0.00118073266541929	0.00708321214686413	0.000969545645441947	0.00112516391757544	0.00496520765067384	0.000381355497254423	0.0125457641022618	0.0160634688137339	0.00703507265489112	0.00598859684274023
LCP2	TAGAP	Q8N103	0.00673566228254872	17.5964388290439	2.35848304300814e-06	1	2	no	NA	0.263112436837471	0.497882497990905	0.382172163403248	0.417600383166388	0.879150941156959	0.899281122033707	0.195955089186094	2.35848304300814e-06	0.432096380883677	0.409684024818446	9.47409059000328e-06	0.85826579782593	7.54856608956524	2.85711589325978	3.12046948402135	5.58949284039802	1.31993542137374	0.977726866165469	5.77867755719145	17.5964388290439	3.93933641930533	3.96183191038871	15.3950397291053	0.836327160139238	0.00195344200560066	0.00100458138211324	0.000750128121845498	0.00165258231460298	0.000429427719554776	0.000314961687947197	0.00180421059892687	0.00673566228254872	0.0013022402115098	0.00120980228061218	0.00608457637464114	0.000197555747271251	0.0154675906016672	0.00885914138704031	0.00434913459544949	0.0317203901459022
LCP2	KLC4	Q9NSK0	0.00659344716721028	22.4143986969421	2.75989318371435e-06	1	4	yes	31818.14234	0.0109762132565935	0.000612543181800793	0.232854479891511	0.00684884354630042	0.130894516270302	0.00146254486084655	2.75989318371435e-06	0.0359547338914966	0.0353684111150778	0.007839982955509	0.0885258352488143	0.0285496052364833	8.96626747046134	22.4143986969421	10.9219524600908	2.78074258582192	2.97179780530943	7.35415837816063	8.65121936661459	9.48162955804267	7.04990906174465	7.15769756399367	4.22468200452705	19.7834418092092	0.00194122519950921	0.00659344716721028	0.00219656449275256	0.000687827688414575	0.000808881343136415	0.0019819894051895	0.0022597701204642	0.00303645377035717	0.00194975352997725	0.00182860484895271	0.00139692061792726	0.00390970047792653	0.00668600363713007	0.0171453112484253	0.0141842509832434	0.000956996447128543
LCP2	FAM101B	Q8N5W9	0.006555657469247	65.2337108164013	0.00481554273069898	1	2	no	NA	0.236254967512855	0.0348028328812938	0.261416026779583	0.168196889886373	0.00481554273069898	0.148673418512125	0.212314632925907	0.00509037730580307	0.218563928802483	0.172792785284264	0.0404065298975599	0.243244832200059	10.2767510579282	31.7459747823772	6.04808238298768	8.97673516775842	53.8932590021879	9.81401670001298	8.71845230553524	65.2337108164013	8.33642651842331	9.16750102829057	33.1932109145039	5.41957093219773	0.000698201128867178	0.00293045181520559	0.00038169973225154	0.00069678334144486	0.00460320681632355	0.00082999528009596	0.000714639164981906	0.006555657469247	0.000723496786868588	0.000734950297915781	0.00344419274884871	0.000336098846705836	0.0092651687045458	0.0135439210399458	0.00605159502943318	0.00354406099919022
LCP2	ZNF780B	Q9Y6R6	0.00650456045005131	42.9297157793203	2.05286762252915e-06	1	2	no	NA	0.135598957111988	0.00576367126913045	0.351246370801221	0.54116791223932	0.0334967480646999	0.0759516997202169	0.202769989479917	0.0686858561123146	0.132797471668878	2.05286762252915e-06	0.0308254241293532	0.0583832148415978	4.35836078985971	25.1093312353384	4.28769078912271	1.62140289483772	42.9297157793203	9.49111317739291	4.74212840861988	21.4286283702334	8.86932807701623	6.07848823111396	22.3349663681482	3.70080248704373	0.000525269022391781	0.00411163887655382	0.000480022412702828	0.000223256540345897	0.00650456045005131	0.00142390128630103	0.000689532319871858	0.00382007986736048	0.00136546728738059	0.00086444324155443	0.00411109379648574	0.000407128893467341	0.00102888130404768	0.017313135022922	0.00968951550656598	0.00143403501851043
LCP2	PRSS56	P0CW18	0.00613712026549836	15.3162219671096	0.000216159012266124	1	2	no	NA	0.033661564833444	0.524161855230702	0.000216159012266124	0.78397422160149	0.583713871651287	0.000288283541918036	0.647165919139295	0.635108869583082	0.731749237871054	0.710150941905262	0.585249643442239	0.552537123109827	15.3162219671096	0.484302273092603	6.5564281814865	0.667036937460992	2.41971571694464	7.86221142951363	2.11545705118394	1.94484459162841	1.69711176208695	1.79249343875272	1.94976293023441	2.34130702295391	0.00613712026549836	0.000263663915572416	0.00244039281413098	0.000305363765404608	0.00121892969795216	0.00392158669750249	0.00102268032801901	0.00115270279255131	0.000868671145288295	0.000847525647740971	0.00119318631523966	0.00085634498230899	0.00354093121436787	0.00308222764259472	0.00291351070418934	0.000138194894835687
LCP2	SUCLA2	Q9P2R7	0.00597921733261964	10.5602737717105	0.000299548517602537	1	2	no	123347.716975	0.307316960040479	0.244459327833744	0.925701958841366	0.76468217269611	0.340457766099973	0.244639573930541	0.566447783879295	0.000299548517602537	0.0521479834676808	0.528378466841876	0.000518917156962481	0.333934848993206	4.89380283781773	3.48013017203065	1.0048575165573	1.53186000516468	3.39351110229144	5.17638586410689	2.23695266497635	6.07853516216833	10.5602737717105	3.17931603952886	9.66610837654218	3.55698733766141	0.00198210052000026	0.00191511961019955	0.000378062097358136	0.00070884767710716	0.00172794459047364	0.00260981648069949	0.00109309701540281	0.00364164493900129	0.0054636938248993	0.00151948074393932	0.00597921733261964	0.00131503990993877	0.00929876802869804	0.00547482149438538	0.00177682165652863	0.00179083876346865
LCP2	ARPC5L	Q9BPX5	0.00580868352774081	53.0176953166467	0.000523819503218533	1	3	no	83704.211855	0.193928842562196	0.00139688503460557	0.305314060744812	0.246807653737247	0.00542960221054374	0.301286018318267	0.223347018615482	0.000523819503218533	0.18137845005606	0.135151168259973	0.0329245663487938	0.185863570462739	4.94808350657803	25.6435070727211	3.05045231653033	3.85396709884193	37.9937213428179	3.74952791559349	6.09132112498702	53.0176953166467	5.5953289934739	6.48900395454264	29.5597194950742	3.59958496793894	0.000366500381962674	0.00258069118810374	0.000209884853575115	0.000326136983494604	0.00353794090823596	0.000345714919594726	0.000544341710682048	0.00580868352774081	0.000529413496129602	0.000567149746991002	0.00334388391330223	0.000243370115311118	0.000792968269482602	0.00559062201308871	0.00180801256085572	0.000473574109743184
LCP2	OTUB1	Q96FW1	0.00565442744123019	11.5460883636633	3.7315012699436e-07	1	3	no	NA	0.736187723662069	0.000558516027701573	0.558449970017715	0.721195464446877	0.743350173604594	0.00625458954847184	3.7315012699436e-07	0.565698097352053	0.0405489619980631	4.92691782503868e-06	0.849772424498917	0.943923050231265	0.618142885918164	0.129598955518037	2.08494764415239	0.563279181488411	0.61461277203335	5.23050318809112	11.5460883636633	0.451450256833962	5.81160649142997	6.83447299831529	1.091926387477	1.07493975763257	0.000250911130284871	7.14749335719525e-05	0.000786150422160895	0.000261221781935121	0.00031364181826453	0.00264288728971402	0.00565442744123019	0.000271056867654765	0.00301341691417885	0.00327354545797652	0.000676920840434786	0.00039828374727628	0.000146101928235489	0.000142432046735694	0.000144414340938173	0.00691440052159438
LCP2	ARHGAP11A	Q6P4F7;Q3KRB8	0.00519139920071702	51.9065229028026	0.00454778167549875	1	2	no	NA	0.168448595537969	0.0274355606563216	0.107327177912228	0.161240457709494	0.0212593519695969	0.0326126858601382	0.0473138020205738	0.00454778167549875	0.180474491108061	0.00846178903768007	0.110693517990097	0.0160057639362011	13.3888316895069	33.2363906011883	11.5476029168975	7.65063275842986	42.0909851763607	11.879334866666	17.6352216961456	51.9065229028026	11.785632597968	27.0093561705817	20.6866001627861	15.4006653704339	0.000905285805948023	0.00305336055476548	0.000725294388443414	0.000591010260519798	0.0035779432711127	0.000999860182050161	0.00143862187543658	0.00519139920071702	0.00101795340030112	0.00215496168855457	0.00213621825316758	0.000950517070140877	0.00971619884097279	0.0184693088985009	0.00767482296401587	0.00276084574766457
LCP2	MYL12A	P19105;O14950;P24844	0.00500798897953403	10.6321670194574	3.37900773829083e-09	1	3	no	590629.67315	0.209017489865465	0.00197299376378906	0.287240865164513	0.0855019785159078	3.37900773829083e-09	0.0869403231603425	0.0376385762498375	0.000312275254142185	0.178559447714534	0.167718956118326	0.0127255633909774	0.0239922534314843	4.14824285284801	5.95538504245045	2.24393957048981	3.04072188048431	8.85078418268176	3.41962967612043	4.07570854497621	10.6321670194574	3.33902982039594	3.38706944185316	6.42262471641174	2.56912891718932	0.00132094972376565	0.00257663658048328	0.000663762509101081	0.0011062504237536	0.00354327774451594	0.00135551807142918	0.00156584201477731	0.00500798897953403	0.00135823332681254	0.00127270722079163	0.00312354763433245	0.000746767518223899	0.00383921935715736	0.0070057693402048	0.00367134941142863	0.00143610187269637
LCP2	ERVK-7	P63135;Q9QC07;P63136;Q9BXR3;P63133;P63132;Q9UQG0;P10266	0.00466286793318007	26.768513935491	0.00349012126820726	1	2	no	NA	0.00386201152566652	0.561951678455986	0.0103919199347805	0.629689643570765	0.432766934092383	0.733260831878199	0.00349012126820726	0.0660908871016503	0.846917997271048	0.0794439941402537	0.131606899445612	0.169494901682767	6.53358520748409	1.81425774025047	6.64667827023057	2.20479000006197	0.732008425807237	1.09136884600471	3.19847994810721	0.508858347189357	1.01239650054727	2.09614796738925	26.768513935491	3.3896753587125	0.000745189866101193	0.000281148372045132	0.0007042056176156	0.000287301072657084	0.000104962167775537	0.000154949811789588	0.00044013075877018	8.58483086680235e-05	0.00014750202623865	0.000282110733369305	0.00466286793318007	0.000352899379220238	0.00268633275449331	0.00329989096641207	0.00219000164836315	8.01845348147542e-05
LCP2	FLII	Q13045	0.00458976009679057	21.027735447149	3.4536807357162e-08	1	4	no	72374.1790075	0.175217013785401	3.4536807357162e-08	0.468993858535113	0.0783086119139257	5.41331338592816e-05	0.120075646801222	0.229685905358248	0.00421812231336314	0.134273493014643	0.0417598966650651	0.000347002479368344	0.189030975042912	8.39439308451877	13.6866201524302	2.06792164543398	6.48967333152516	19.9842565526884	5.65316081624782	4.22461048533019	21.027735447149	5.44020597047966	5.12620212740547	13.8166514793709	3.1567742681656	0.00123870338405222	0.00274407163064147	0.000283459846704225	0.00109409616169614	0.00370738210209695	0.00103842104670873	0.00075212045790025	0.00458976009679057	0.00102547560812936	0.000892598270827863	0.0031138256877206	0.000425205581822989	0.00929884911402734	0.0061241404050782	0.00262046294203363	0.00245888794619015
LCP2	VAV1	P15498	0.00424659624789554	36.5390535137932	7.30792337056669e-10	1	8	yes	140241.0594	7.78766072096812e-05	0.00087674896921141	0.000376508494211277	0.202700823906297	0.269210274633029	0.0882288077000661	7.30792337056669e-10	7.05164510743584e-07	0.00191112628067795	0.0146792629363064	0.000774074187238906	0.00450999441859465	8.1053363592579	28.5062109434541	15.7287351667466	2.00176537916154	1.89856402592491	2.91101128421734	13.2766697185024	35.9653813067155	17.5683079285327	6.95933070521033	36.5390535137932	21.7330723030291	0.000616795573194026	0.00294734454614183	0.00111184296586776	0.000174035568317361	0.00018163384814011	0.000275751710237561	0.00121893925855287	0.0040483153430865	0.00170778073816485	0.00062491359541866	0.00424659624789554	0.00150962381353349	0.00123949738679547	0.00476923744860584	0.00174882286805491	0.000680855669612154
LCP2	KIF11	P52732	0.00388396295359915	8.9457697482056	0.000194134319710066	1	2	no	59199.980425	0.104745483734901	0.00740358958321398	0.363802147429375	0.430220642753389	0.0200521633085874	0.0895811728607465	0.0894471368053037	0.000194134319710066	0.211575186241037	0.0844523405660065	0.0162607831910689	0.0122113135847382	5.41330616499022	5.25391193887346	2.19208924205867	2.59841161852474	5.1281754786891	4.89710997587655	4.14616771183175	8.9457697482056	5.06056085520593	3.90413344162976	4.28486879850846	3.6795493488991	0.00158891437479977	0.00209527919345759	0.000597689437688505	0.000871365757108658	0.00189235282039383	0.0017892947205509	0.00146827524262933	0.00388396295359915	0.00189744206924681	0.00135221219851626	0.00192082988630357	0.000985847961230592	0.00650487751551237	0.00635520892218485	0.00416770891131821	0.00331488046423534
LCP2	UBXN1	Q04323	0.00365815839474752	19.3617112641316	5.06809777495497e-20	1	8	no	100137.0542425	2.21512260793752e-06	2.33633039003038e-19	5.06809777495497e-20	0.329550473363172	0.048809921024523	0.173446079861102	0.0092927881374723	1.15024082479403e-06	3.25617351513449e-08	0.0124528560396985	4.62022986152476e-06	0.000290766423024311	6.12732382830043	12.8505429934787	19.3617112641316	1.71369805861616	4.02109162764142	4.02380251260461	4.31648816180549	6.91793054520161	9.6518996018561	3.40891686177334	8.88666788042926	17.6442426308943	0.00124626429628271	0.00355125621227571	0.00365815839474752	0.0003982247613806	0.00102821662094001	0.00101877926477272	0.00105923563092741	0.00208130140228732	0.00250774911436956	0.000818159584109984	0.00276052536433302	0.00327581787491133	0.00214147969162087	0.00661382957188047	0.00662592833137548	0.00131614374887445
LCP2	BAG2	O95816	0.00342443176834465	19.8795860146474	0.000346049604336541	1	2	no	141307.730275	0.174458913701521	0.0732936677676884	0.267679595022327	0.137860338895734	0.00626194099240837	0.0699953015838094	0.0724831228095102	0.0135776942390839	0.141200551301263	0.0582135821628609	0.0595713367001349	0.000346049604336541	4.72758571875094	11.2975041957641	4.48103124990174	4.63414598503338	19.8795860146474	6.80625230880405	7.54269975769333	15.2438135556457	7.78667853381853	5.36963648538311	10.5509590567615	4.43021077559601	0.000647767661117498	0.00210321451097723	0.00057034451602887	0.000725444508486722	0.00342443176834465	0.00116089252510815	0.00124689355025223	0.00308953371181839	0.00136290023445254	0.000868174506882968	0.00220792979778677	0.000554091702804863	0.00284288300844572	0.00943782206012082	0.00690844340600931	0.00288959439467204
LCP2	LRRFIP2	Q9Y608	0.0032776780899176	43.4414145490278	1.22480373886646e-19	1	3	no	4347.90120225	0.193629845629547	8.3738856340288e-05	0.397741306684966	0.235946818122277	1.22480373886646e-19	0.219679233288098	0.0249478313925601	0.0108181205378527	0.147101785409296	0.143381190935832	0.00151031564404732	0.0676000467331676	7.71535546279909	8.87247081884559	2.20345241377395	4.296109450497	27.603760129536	4.68034667814476	8.90747063299668	43.4414145490278	6.66157474790138	3.32131457540322	13.5911019372494	3.89296819634485	0.000393549006080176	0.000614905910321151	0.000104406131126827	0.000250364560275584	0.00177015972585345	0.000297183725591724	0.000548175960920577	0.0032776780899176	0.000434061988418595	0.000199910306131285	0.00105879290468472	0.000181259652528993	0.000584823243260258	0.00167801647811235	0.000719192789481707	0.000280993608373686
LCP2	UBR5	O95071	0.00324947637593719	6.54711841762206	9.61342818570584e-08	1	2	no	21323.9530225	0.040323777986065	9.61342818570584e-08	0.0604234228057396	0.0613730115801749	0.0213615600167624	0.00041052398778272	0.08485384249714	0.0177276314815608	0.0101364427774637	0.0327038437381976	0.0216228594641027	9.98033270328909e-05	4.77676407825302	6.54711841762206	2.85067804678203	3.5536938690869	6.41727753165241	2.67069292963746	2.89176274972622	4.92563808565884	3.33923448078989	3.78345037957601	5.56354610287051	3.46970225058622	0.00174492101275859	0.00324947637593719	0.000967318733005154	0.00148312115408674	0.00294709498063314	0.0012144232041316	0.00127446333725883	0.0026614844822753	0.00155819162789486	0.00163084360695428	0.00310389587551152	0.00115694202107352	0.0050362155744655	0.00823581958333208	0.00334656235414722	0.00309969765483386
LCP2	MAP4K1	Q92918	0.00300140103145735	30.2121787673148	0.000280663411157061	1	2	yes	NA	0.137155026020245	0.00609087934828792	0.0570676147485118	0.192109837194624	0.121545029975579	0.238720366745323	0.200966785704267	0.000280663411157061	0.0878059738095211	0.429673598018537	0.0175401348632363	0.0307312546011203	0.703485941251431	30.2121787673148	7.72552240083264	0.830285565291959	1.71403603339654	1.17176208096349	0.733736555053652	13.2220672363863	2.83314393274207	0.664955114805756	24.2098636147211	6.92378384284621	5.14370670224087e-05	0.00300140103145735	0.000524720554793188	6.93590119554384e-05	0.000157558577922304	0.000106650853094955	6.47267256267113e-05	0.001430011713414	0.00026461921864696	5.73713933782613e-05	0.0027035013405737	0.000462106079584214	0.000105465138272619	0.00373072878650095	0.000327583680023787	9.09841596425468e-05
LCP2	RLTPR	Q6F5E8	0.0028147707237495	3.64218418114756	0.0005065986043766	1	2	no	NA	0.0977296966914776	0.399127685611634	0.140849461888377	0.119067327776167	0.0005065986043766	0.794421797102489	0.00135278170981165	0.0660768330114125	0.0892456141890098	0.00432485105807077	0.00572992245557422	0.626996319927468	1.9837392645562	1.65950365199531	1.88646247377927	2.00633650519762	3.64218418114756	0.75982898836593	2.45202429278166	2.55224991543863	2.65110266780832	3.43258735990835	2.71585121384596	1.6743162630193	0.00121945107371749	0.00138605100148905	0.00107722744165521	0.00140908827828432	0.0028147707237495	0.000581433123154978	0.00181855846023216	0.00232071841537148	0.00208179666128658	0.00248991018975611	0.00254975960786309	0.000939495477340748	0.00273578199900035	0.00625180818275778	0.0029891816199149	0.00365238185451495
LCP2	SMARCA5	O60264;P28370	0.00252761784515855	18.7480145696041	3.03669328073291e-12	1	4	no	200566.886075	0.625827407114433	7.93090985942162e-09	0.334162087835816	0.817679100496213	3.03669328073291e-12	0.610513434249525	0.00160335816876507	0.0614551341244443	0.620898444648228	0.0211619372623461	0.00122972688164461	0.0757187768222802	1.77310767094089	11.9197644276573	2.89161574126821	1.22118285297466	18.7480145696041	1.55905670883145	5.85388018445476	9.49901054328001	1.30107083211243	4.79227870668794	11.9774917913678	4.83826927954211	0.000190147188611775	0.00173677548350005	0.000288054608015722	0.00014962016645543	0.00252761784515855	0.000208123361660132	0.000757393086032215	0.00150678965233548	0.000178232833207549	0.00060642788107171	0.00196170705564499	0.000473611504155343	0.000135001701537671	0.00438628667456808	0.00231391507201832	0.000126650286303841
LCP2	FAR1	Q8WVX9	0.00252391297595218	9.84297831135397	1.4864472465719e-15	1	10	no	62908.5876625	0.000186168823000642	1.14214382017303e-05	2.3448376607292e-05	7.82075063701202e-06	3.2016057792908e-05	0.000804100648963957	0.000503162246441134	5.61679149160776e-06	1.48970527745014e-06	7.42453267124045e-11	1.4864472465719e-15	0.0031249447179552	7.32271358073679	6.78275735091753	6.71513269019394	7.36107144387764	9.84297831135397	6.38663367121613	3.40281533331564	2.91301728119287	2.90505165000589	7.26205030761289	7.50855932494665	6.73220320731354	0.00149354587000541	0.00187963708924465	0.0012722737396891	0.00171530829024927	0.00252391297595218	0.00162152124749157	0.000837351120855248	0.000878838427230143	0.000756889265592557	0.0017477852243057	0.00233892667233762	0.00125337532712717	0.00221600630230721	0.00325455697703099	0.00203017557753848	0.00257830839078512
LCP2	ARHGEF2	Q92974	0.00232763925483873	5.47702521923646	0.00523298746894988	1	2	no	187021.507025	0.0158135817724852	0.0521216617891043	0.075344522578922	0.0702742173040397	0.0318036251492935	0.00523298746894988	0.120860890274798	0.0160272660694013	0.0334176978826266	0.0488551146329809	0.00784589709235464	0.101422679057644	3.74023289758232	3.49168072877939	2.70494349096091	3.37448802655836	3.87171373487423	4.48418710754987	3.56733529047852	5.47702521923646	3.88115183281238	3.27020497222417	4.02777497767704	2.51918226603103	0.00107460812148341	0.0013630356228128	0.000721920070784326	0.00110767919908795	0.00139847929999793	0.00160375978140479	0.00123656830314766	0.00232763925483873	0.00142443972100227	0.00110868645035608	0.00176738084812251	0.000660675908037418	0.00254783607827604	0.00545647351717323	0.00245926209030949	0.00329942586523227
LCP2	UBASH3B	Q8TF42	0.00226947858239802	14.2223727315448	2.46406710941147e-11	1	6	no	29350.3388125	0.205741049042605	1.35646718040587e-06	0.0044877232255038	0.646342671693156	0.39622553185051	0.866370788088633	0.440740360625227	2.61252726566867e-07	0.00499794234140061	0.106490087467814	2.46406710941147e-11	0.000522738781903975	3.85845874586061	7.62900013228498	5.08543522175241	1.71819020153717	2.25699310234653	1.01339187594979	2.40803191471023	14.2223727315448	8.74225723947993	2.98604414695235	10.2225170039745	5.25649617404234	0.000416244429138085	0.00111821008017991	0.000509614934133956	0.000211768054593666	0.000306101977541357	0.000136086834166199	0.00031341481289139	0.00226947858239802	0.00120473110713628	0.000380113321161987	0.00168424740481678	0.000517616763307554	0.00136219927830612	0.00257935362690947	0.00154164147051724	0.00319573478009684
LCP2	ITPR3	Q14573	0.00214093193027366	18.3004810535369	3.23904892904105e-07	1	2	no	NA	0.251031312817961	0.453079483819268	0.000420767611749875	0.342437398702221	0.488238094050167	0.54148075335644	0.631766671791885	0.653139456915403	0.0517984124580816	0.283569710205352	0.760736034965827	3.23904892904105e-07	3.57137275600883	1.75933825092149	9.40071045993753	4.67895316612226	3.00691418498073	2.04816332721022	1.95228817306944	2.84816804091485	6.09321354028268	3.91110783973344	1.5306114314352	18.3004810535369	0.000457718143291589	0.000306361014436979	0.00111918806397629	0.000685119423957796	0.000484490550161242	0.000326762079910373	0.000301876688174622	0.000539943123641252	0.00099756525599922	0.000591486762733478	0.000299599697899295	0.00214093193027366	0.00175869753912386	0.00018625087191318	0.00133732151700069	0.000137906468053793
LCP2	ANKRD17	O75179	0.00182526372140883	12.8011129644398	0.000663660387126374	1	3	no	2183.92203525	0.240157060107904	0.000663660387126374	0.306780191580047	0.255915516911388	0.00789430157184553	0.0501325433176257	0.0552393642247862	0.00659542353014935	0.208858440111768	0.103136933205564	0.0282966422643989	0.0970559985414095	3.72609004992459	11.4366368403372	3.25139771124973	4.25129317497202	8.38523303591975	4.94780033255139	5.69941303024217	12.8011129644398	5.2362069562869	6.528446881271	12.4375154566509	4.59167006999241	0.000358040259009324	0.00149313148883682	0.000290220481757355	0.000466717631424692	0.0010129662678474	0.000591827036751364	0.000660741149145381	0.00181947337875869	0.00064272810275603	0.000740236820331546	0.00182526372140883	0.000402741699199815	0.00115052649996583	0.00411462398585298	0.00286774168612933	0.00170193069543776
LCP2	FXR1	P51114;Q06787	0.00181353249527154	4.29372045304203	0.000362778102797099	1	2	no	85783.077815	0.158129750586474	0.00131250641054682	0.171971804000561	0.545963662990312	0.161715966994692	0.090376675901397	0.303761619545376	0.000362778102797099	0.060020749076641	0.12277986352202	0.0241199660273079	0.0589356454537313	3.19045319973061	3.41218678165044	2.30238457309879	1.66157039552613	3.39759769478275	2.63466487507267	2.72664570691342	4.29372045304203	3.55292945109474	3.46321560275152	4.04230806734909	2.50807683501002	0.000911012833356455	0.00132381141094282	0.000610702123306465	0.00054205767530011	0.00121967859003008	0.000936486708372354	0.000939341552691727	0.00181353249527154	0.00129595723467594	0.00116690080265154	0.0017628485271117	0.000653717875521967	0.00327997412647597	0.00325763012620025	0.00252798636403144	0.00122850754403863
LCP2	TOP2A	P11388	0.00171904854777928	9.00567936677677	9.44212552848793e-06	1	5	no	330897.619625	9.92987028077199e-06	0.128460481432463	0.00660473572787956	0.0912752274747732	9.44212552848793e-06	0.000219961087565696	0.0724014126700963	0.000240376669545059	0.00178713674430231	0.093152646225916	0.0663166313472344	0.027494869219706	5.31361642258729	1.85653906096744	2.2791374996026	3.03616742761496	3.11364295978947	4.60610433467202	9.00567936677677	6.16133023370678	4.84602580353485	5.65875397933145	4.95001849758243	4.72336081068795	0.000840696335941067	0.000399093130772053	0.00033496461213929	0.000548819213294295	0.000619325690289722	0.00090716616752447	0.00171904854777928	0.00144192575872735	0.000979414763941054	0.00105645757070857	0.00119610484131911	0.000682146229967955	0.00143456310810792	0.000881726638688927	0.00079642881598613	0.00165510395248355
LCP2	ABRA	Q8N0Z2	0.00170159096489054	17.6071373300386	3.57975604434846e-11	1	2	no	NA	0.192139947594186	0.0044575931659498	0.324671496802157	0.326302786929234	0.150925100611137	0.181213930446986	0.0388761135776183	3.57975604434846e-11	0.252473958656047	0.666563046848487	0.238934299085434	0.0712166587846245	7.68686380947273	17.6071373300386	3.79026926747281	3.60715511972584	5.05656904968703	4.05546378635495	1.1969678071437	10.964477069849	5.05421862907708	1.6976715072228	3.98544974202455	3.84157246644953	0.000546757058425149	0.00170159096489054	0.000250434826005871	0.000293132968871056	0.000452170769878183	0.000359078877727267	0.000102718906860127	0.00115359295410687	0.000459231009329896	0.000142488942772026	0.000432948282249041	0.000249420214809883	0.00320138321629308	0.00568753477871885	0.00355578535136664	0.000309060167028405
LCP2	DNAJA3	Q96EY1	0.00165878637002249	5.56229412377753	5.21059857933369e-10	1	3	no	32425.720895	0.0655651112099676	5.93938431861169e-05	0.236708873473256	0.148088483611675	0.0395804788971	5.21059857933369e-10	0.365309345044974	1.71619023672667e-07	0.189056520223954	0.0301993166940647	0.0137962949588902	1.0345411869186e-06	2.98575572905834	3.93013961420348	2.22524820570396	2.02279339134224	4.48055369632077	3.13562123417452	1.31452061520876	5.56229412377753	2.17529345635109	3.2950283588102	4.49281951988821	1.77824950289109	0.000601965114166573	0.00107657982023006	0.00041674937315642	0.000465932721399859	0.00113566454082388	0.000786945697841421	0.00031974749995377	0.00165878637002249	0.000560230659188956	0.000783896090121222	0.001383405487967	0.000327255649072564	0.00153566105144558	0.00245689699152595	0.00194403201851919	0.000510147625698082
LCP2	CNOT1	A5YKK6	0.00161144673602258	4.37902192937045	3.41152387440855e-09	1	7	no	52802.1801375	0.000223056469082804	0.000234944909957078	0.0449500190913023	0.359612024278461	3.10126473807342e-07	0.0869026624738866	0.000175691880199636	0.00143857146739602	3.41152387440855e-09	0.00640588743729919	3.30031246609575e-05	0.0883830269408039	3.73287833541187	4.04396011195985	2.27924869078242	1.85006547176333	4.37902192937045	2.52263689983719	3.21834137562439	4.2051025635825	3.41911717830485	2.76775662492711	3.96035776026047	2.67621535503666	0.000967082975799163	0.00142346886901706	0.000548518227190121	0.000547597727005417	0.00142625885410373	0.000813539729475669	0.00100594611727723	0.00161144673602258	0.00113152943996876	0.000846116364102159	0.00156699566486469	0.000632875623446147	0.00160435171476409	0.00307407159542808	0.00127038119669389	0.000634517917256575
LCP2	MAGI3	Q5TCQ9	0.0015698826027903	17.6696705043456	0.000659888016621534	1	2	yes	NA	0.269507468917793	0.0037789029335916	0.311277943229912	0.0196794822238658	0.000659888016621534	0.120229715489626	0.42441558716454	0.547129095833919	0.317816364577105	0.185780167737592	0.390257351393459	0.408415988720773	2.57425083179015	17.6696705043456	4.71395964776627	2.19276603234249	7.05926909408067	6.48813216622652	2.07761764454816	1.93597375902159	2.83982253804263	2.07576154844583	1.74560409239453	3.28631231617694	0.000168332657516719	0.0015698826027903	0.000286340530658173	0.000163819067366549	0.000580334762391684	0.000528130593399604	0.000163910150939	0.000187256302595701	0.000237214203658695	0.000160168560908855	0.000174331851152163	0.000196156976892888	0.00113547254631447	0.00193446309700737	0.000509168972828053	0.000298308269996264
LCP2	FYB	O15117	0.00156134292627713	10.1909066578951	0.000133545353234929	1	2	yes	NA	0.0186048446053944	0.934766716445477	0.605300351040884	0.591365240642507	0.134087440061409	0.0158568492194295	0.000133545353234929	0.142430929259195	0.0153330892338159	0.0488504225425123	0.000630882982444323	0.0384816377759093	8.06239578452386	0.995355018201224	1.54227269111224	0.699525992778569	0.537888516485673	0.643658544505368	10.1909066578951	2.35319447287073	4.12332900770867	5.77613295189356	3.31572078358172	4.6688284790893	0.00102382771804321	0.00017173625454023	0.000181929608332458	0.000101489534753509	8.58729479557172e-05	0.000101747190874653	0.00156134292627713	0.000442018094637768	0.000668871556882358	0.000865530233740374	0.000643063993040651	0.00054118792195832	0.0015101805135166	0.000357481072785429	0.000115888584109991	0.00017934839879448
LCP2	MAGED1	Q9Y5V3	0.00154959551750108	13.4648620085649	0.00192110824521361	1	4	no	6080.6224475	0.00192110824521361	0.00274178361787748	0.38339099556498	0.143595457131325	0.0305642892401477	0.0019587011903878	0.0275896459899958	0.0211439112126474	0.170512223393916	0.121870654041333	0.00768489288407771	0.0860786271807061	11.8633061524936	13.4648620085649	2.73142385074849	3.41319081407447	12.8090334751098	6.47782461016825	5.0589478359194	9.50067886026451	4.74797760451555	5.12016181065024	9.50672297586092	3.4350485870719	0.00100484939439357	0.00154959551750108	0.000214913541597012	0.000330301420211002	0.0013639954703084	0.000683012326779459	0.000516985241495566	0.00119033535951492	0.000513731113053477	0.000511753964260297	0.00122981432653058	0.00026558621422214	0.0020521314239726	0.00497854081235474	0.00235399945692562	0.00117690032156549
LCP2	GLCCI1	Q86VQ1	0.00154450698862388	23.2211186244015	3.78478922678208e-05	1	5	no	NA	0.457266276795269	0.0019883209170622	0.182959195785155	0.00332151260507575	0.0597827056713992	0.117290328004199	0.4290744696244	0.233959732483576	3.78478922678208e-05	0.0523984356382774	0.00979981182032655	0.0022117335985214	2.0529368321248	11.9580682252922	7.80567793755069	17.3520940342708	13.843370590131	13.1436903351835	2.54060872446459	5.9575380636128	15.3828467459478	9.27984027445842	10.0687985212624	23.2211186244015	0.000149590812158427	0.0011838905882041	0.000528347198123329	0.0014445609215473	0.00126815549918301	0.00119220454149285	0.000223351989775087	0.000642119145018628	0.00143185162543844	0.000797906728466665	0.0011205221771411	0.00154450698862388	0.000133842451828113	0.00176766316779574	0.000135885364989741	0.00208344578178933
LCP2	AMOTL1	Q8IY63	0.00150651224238942	9.7979195624907	6.67949970151314e-08	1	2	no	NA	0.232703567564473	0.131183675828447	0.736313922681599	0.243488326676879	0.393982308417063	6.67949970151314e-08	0.287125352713668	0.00176956423655968	0.725098441038699	0.242878581303669	0.162965427208973	0.649225878358241	4.47507857239565	5.06191677422645	1.52727927489268	2.35854436612645	3.00391626755919	5.6128704830296	4.01244020977708	9.7979195624907	1.72821005006243	3.74981958362767	5.58885197848924	1.46626927191231	0.000465178893183183	0.000714916867914398	0.000147474604904586	0.000280103168915897	0.000392562209556259	0.000726287344731424	0.000503211569079512	0.00150651224238942	0.000229481580559255	0.000459951459832574	0.00088726921994498	0.000139126697598482	0.00319932834320603	0.00426098271970983	0.00246126002800255	0.000884983103816093
LCP2	KAT5	Q92993	0.00138379860139006	13.498389495533	6.10688058575368e-06	1	7	no	NA	0.03324178028883	0.000111498456123018	6.10688058575368e-06	0.0464284603416007	0.243425796504262	0.00574766367010233	0.00550998525285995	0.0611150048278005	0.00488455267971093	0.0730935094302175	0.00384261910639962	0.00124114777342317	3.44754512307863	7.64729747842147	13.0899147874217	2.71375612823269	1.95794006969592	5.06363911385554	3.07632558179174	4.10413402380715	6.51124529314118	2.82160599132432	6.46913105944234	13.498389495533	0.000387189421863111	0.00116692438863118	0.00136561975560391	0.000348208186914571	0.00027644850749705	0.000707913819167694	0.000416839176026881	0.000681796109366981	0.000934134799235691	0.000373931615740682	0.00110961660349757	0.00138379860139006	0.00051777357136492	0.00184985809950323	0.00204799741475448	0.000505693123341233
LCP2	HAUS4	Q9H6D7	0.00134797082317559	7.53550729869408	2.46617623229069e-09	1	5	no	9913.0783215	3.73334969709363e-05	2.46617623229069e-09	0.0784181469014301	2.17162338650359e-06	0.0268709627339845	0.00094328167941324	0.00212645739047944	0.0218052558212713	0.16310262533228	0.346160996225964	0.0150689538622953	0.219662916241675	7.53550729869408	5.78692750994877	4.05543284130725	5.60379272816123	6.98480341108692	4.43018799528806	3.62950609763175	3.89326354533148	3.68952150895753	2.46004200544389	5.01875966538233	2.67384050549436	0.00115674456848597	0.00120696374224771	0.000578284610346605	0.000982792137708212	0.00134797082317559	0.00084654734075958	0.000672194897757042	0.000884012155617698	0.000723480767521503	0.000445604727369705	0.00117661625914453	0.000374660474965304	0.00321184522213083	0.00293756334123156	0.00247536333698358	0.00146854517280152
LCP2	ZC3HAV1	Q7Z2W4	0.00133790574808129	7.78278016266545	0.000215300607478605	1	4	no	123440.3512	0.0595120294190928	0.000215300607478605	0.0104374356110184	0.0126994117007699	0.00203981338141052	0.00506806565867273	0.197864032252472	0.000756230496569301	0.0108833168693729	0.0949077402353214	0.0927073778737156	0.0641197726281356	4.9534168892673	6.85659907923869	5.25058485844821	5.16080383965721	7.78278016266545	4.95633308534681	3.85648448273652	6.32741392886032	6.18452639009558	5.23226970625671	6.05678492849876	3.01837670423145	0.000677320634225862	0.00127385322046847	0.000666924319648274	0.000806234565870381	0.00133790574808129	0.000843633915029578	0.000636214731875952	0.00127977944764952	0.00108025887458339	0.000844232060326519	0.00126486754883573	0.000376738733352443	0.00213939466618616	0.00265686689630531	0.0020274099363963	0.00102557573716233
LCP2	SKAP1	Q86WV1	0.00133673109019487	6.17446804125421	9.79422913063463e-06	1	2	yes	7525.639456	0.00363792428214269	0.171935418835317	0.76391482166224	0.00790637990043599	0.00468378992898512	0.864945864711182	9.79422913063463e-06	0.00357219996663362	0.0919327332138749	0.0921026720264502	0.669223762368691	0.605747838514126	5.34945687116159	0.605055477726373	0.907515820494324	0.431748866108887	0.349905675150813	0.90846744982691	6.17446804125421	1.74096569066321	2.26290627035727	2.66186045363997	1.07487416299965	1.34182415276602	0.00095991214248055	0.000147515684740032	0.000151270919387081	8.85131173758854e-05	7.89358176377029e-05	0.000202924874434304	0.00133673109019487	0.000462095210151538	0.00051870487624961	0.0005636238623002	0.000294572968271851	0.000219783359221272	0.0015443315319859	0.000290460698575177	0.000147427237006421	0.000225273053105659
LCP2	IKBKAP	O95163	0.00124576103598198	4.85937839928436	1.19017975239332e-05	1	4	no	NA	0.00792517300937708	0.000188855315123531	0.0943880270432892	0.261444144057268	0.246638819526062	0.123479041244662	0.213415051414529	0.00324382812434416	0.00994140009275894	0.0361652825566342	1.19017975239332e-05	0.0100944530752425	2.81956771987118	4.19491697440125	3.05429134392344	2.12929410265763	2.23439768204969	2.62573355608684	2.30373855328142	3.57739565864395	3.96405067403212	4.04849890459331	4.85937839928436	2.84448421558538	0.000473285372154273	0.000956720609037189	0.000476245034112537	0.000408348382237287	0.000471522427984545	0.000548649927548797	0.000466548126277743	0.000888233169554993	0.000849985896496734	0.000801893828030902	0.00124576103598198	0.0004358343816204	0.000967489599391038	0.00217727369054453	0.00113690329580463	0.000811514118225919
LCP2	DHCR24	Q15392	0.0012197278434033	4.63206829244701	9.63594886017949e-14	1	2	no	121596.19408	0.0893295315763975	0.0481673730617182	0.0252462702966746	0.0379095850057711	0.0137395569485226	0.121440588642482	0.000135283794390404	0.000164953762841875	0.0768096937175198	0.0169639510907187	0.0440446957978652	9.63594886017949e-14	2.00758608330477	2.2754832321139	1.86198936052942	3.3483927304513	4.60196561135212	2.06510555035208	3.08048031804717	4.63206829244701	2.63390427498317	3.37549670601155	3.87692376469729	2.922244879913	0.0003573902506482	0.000550380922415763	0.000307910973306804	0.000681019505587087	0.0010299430805438	0.000457630433475352	0.000661621592252548	0.0012197278434033	0.000598963670896824	0.000709069011533189	0.00105406952692573	0.000474856665130958	0.000500536092254253	0.0011169181946592	0.000441872638109259	0.000890313264600854
LCP2	DCAF8	Q5TAQ9	0.00117219031346598	5.41952223316625	4.71876527965312e-09	1	8	no	39799.85035	0.000181428699543706	2.39760844503563e-05	0.0377373533524756	0.0307133609338729	4.4229173007693e-05	0.000127920118642051	0.00667520695675957	0.0386158692272561	6.77345292795635e-06	4.71876527965312e-09	1.50260880479767e-08	0.0256201313299516	4.64921696004788	3.76984951767136	5.41952223316625	2.83095722189887	3.49010933053218	3.85345178968677	3.53453661914314	2.70024436567261	3.58737677212707	3.59686850875682	3.53353513289829	3.07893040299903	0.00100984578149912	0.00111255237311498	0.00109349220452868	0.000702527267073515	0.000953049821986759	0.0010419078062262	0.000926254721683634	0.000867556504372017	0.000995369213509403	0.000921896351898994	0.00117219031346598	0.000610453406383456	0.0028602484533252	0.00237468555530208	0.00116270707423009	0.000802333169115897
LCP2	ECE1	P42892	0.00112982590180308	15.9497563349715	0.00182282289637073	1	2	no	NA	0.681996438241866	0.518088410682924	0.130439363629499	0.216740741773904	0.235220650663828	0.0182723961096636	0.050472131712033	0.434238331851213	0.00182282289637073	0.409371016566755	0.308067632838042	0.00713353295206888	0.90590619262979	1.73166595293208	6.39889692425581	5.54661156104722	2.489364190465	10.5470803071298	12.3540254356763	1.64907414423205	9.83134121231639	3.91906379491578	2.72608976926296	15.9497563349715	6.8669448106812e-05	0.000178346936716757	0.000450572715955532	0.000480355444116829	0.000237230266685428	0.000995214514208526	0.00112982590180308	0.000184901302499085	0.000951973957442381	0.000350545950293214	0.000315597790293921	0.00110360024561602	8.19039284534048e-05	0.000170149865475133	0.000166348123348163	0.000973832059229724
LCP2	GRAP	Q13588;Q8TC17	0.00109078904331354	12.38802491383	1.24938255010263e-11	1	2	yes	NA	0.57343029746054	1.24938255010263e-11	0.00585769522026082	0.502779974006483	0.247625213409653	0.372592030748683	0.412923484431517	9.41854673906523e-06	0.0256042802465535	0.60579066457086	0.201832998337538	0.0699730474742856	0.973636132651036	12.38802491383	2.56270115839716	1.20753703764087	1.04976647633246	0.955130597144013	1.28952784953313	10.9938404420033	3.88657052246666	0.879691231908466	0.62177657189858	1.27388046286818	6.30977934204998e-05	0.00109078904331354	0.000154274767750444	8.94072188366858e-05	8.55286307873664e-05	7.70520799716399e-05	0.000100825624891147	0.00105386838979377	0.000321748115371482	6.72713348212468e-05	6.15411086413203e-05	7.53569952806255e-05	0.000127656615958395	0.00195765442781785	0.000334622659229082	0.000158624608461287
LCP2	PFAS	O15067	0.00103045075926354	4.9356500703016	1.75016469387944e-08	1	3	no	169827.990275	0.0113524502856917	0.0204595602858137	0.0145448837317907	0.383181894298792	0.298461957035014	0.42240351681441	0.283437102331014	0.102491588884165	1.75016469387944e-08	0.0010801832213779	0.00643938703535579	0.0305479014672845	2.63513476831473	4.04764599771795	2.72096992920008	1.99509885657522	1.82158430809052	1.84882708921613	2.0299519975717	2.97695316093532	3.53719540340115	4.31017330011491	4.9356500703016	4.03034791815383	0.00036022366550331	0.000751784106674587	0.000345519528971752	0.000311593554694396	0.000313054547593774	0.000314608046143395	0.000334794168968489	0.000601950626727092	0.00061767558033713	0.000695258704596186	0.00103045075926354	0.000502908939115052	0.000653293833679505	0.00228152289629742	0.000932685871971772	0.0019374967734561
LCP2	SAMM50	Q9Y512	0.00100563416299189	5.2091781713337	0.00306052344745432	1	2	no	213411.439625	0.0802286011353711	0.00459993629810906	0.317299453910712	0.18270177823506	0.409156266970209	0.172489004975503	0.0640374896568945	0.00306052344745432	0.318902972236567	0.200246279726946	0.12677926784026	0.101033973618795	4.84080325324408	3.39757882287887	2.07634040823726	2.96367730728014	2.69894744081686	2.76652357031975	3.67783782986383	5.2091781713337	2.12356443812013	2.72684973081264	3.13720916457017	1.78061671865602	0.000631784226621378	0.000602479252471859	0.000251726739101936	0.000441913122460611	0.000442840268003096	0.000449458752030823	0.00057911742147599	0.00100563416299189	0.000354037088888426	0.000419947350548268	0.000625328603524041	0.000212128587963653	0.00223378804625476	0.00159112771042227	0.00136197811469413	0.000920676192051131
LCP2	AKAP11	Q9UKA4	0.000927140325037828	13.9608199046649	1.06167156842407e-10	1	2	yes	NA	1.06167156842407e-10	0.0583271381246391	0.00091860658221806	0.115299350098827	0.475756191947843	0.393125614979927	0.351072210548677	0.497711459263554	0.680660067105543	0.494901551447129	0.143536297832515	0.46869164542067	3.75830165151926	6.49270993159965	13.9608199046649	0.959415892187407	1.06489800426674	1.49560953547702	1.59846468344092	1.24295075482247	1.44005857006064	1.17190384452892	1.19850632606601	2.21544724594029	0.000268687049300895	0.000630670195622059	0.000927140325037828	7.83640085309653e-05	9.57115705799215e-05	0.000133099812695553	0.000137873516246362	0.000131440281645293	0.000131512558029851	9.88619951580565e-05	0.000130860598471284	0.000144575239173798	0.000511844578095628	0.00341905916517488	0.00217380853839634	0.000157414682188708
LCP2	OSBPL8	Q9BZF1;Q9H0X9	0.000918503121864933	3.76807854612071	1.54479047564902e-09	1	4	no	48909.6704825	7.7507901666693e-08	2.94867142618957e-05	0.0548094427329398	0.414899885016535	0.016409879536485	9.79232588294188e-06	9.62340925029162e-05	3.86289793662772e-09	0.179581304440158	0.00727766412109684	1.54479047564902e-09	0.0125587781913765	2.77689245041139	3.76807854612071	2.09003673810512	1.92310965088901	3.35437261477903	2.28641891269475	3.15002075933665	3.28002311998424	2.418813993453	2.93709283443263	3.74441390680848	2.99107552442995	0.000446007718610218	0.000822288979188293	0.000311829129136787	0.000352892150479701	0.000677323196533854	0.000457133699747747	0.000610406905317961	0.000779255146677872	0.000496269697068356	0.000556651368787275	0.000918503121864933	0.000438518683045061	0.000961799486617296	0.00213051362851048	0.000892985965199958	0.00117129683839181
LCP2	ARHGEF1	Q92888	0.000878153642873601	4.12820343212563	2.39252197304642e-09	1	3	no	177015.807975	2.39252197304642e-09	0.00440320814335926	0.111860295787418	0.14623925409199	0.0229262254011779	0.0543046889987437	2.33074184375009e-05	2.93683088846578e-09	0.025225822455007	0.0791813839301812	0.0234696499168935	0.154563104608613	4.02915024235012	4.12820343212563	2.35090958386358	2.20429246706759	2.91285766595997	2.20606484201262	2.76009955736008	3.42414754377058	3.45307669915915	2.47839617883288	3.81842299839293	2.56793186111181	0.000606717413498157	0.000844608204810187	0.000328842825516342	0.000379224904287774	0.000551434066165634	0.000413518925769872	0.000501441706155534	0.00076268451189981	0.000664218844540115	0.000440378412282819	0.000878153642873601	0.000352966835063745	0.00128885783356539	0.00206361722586476	0.00066538202018751	0.000848848563079903
LCP2	HUWE1	Q7Z6Z7	0.00085386635672795	3.18961083008592	0.00035254294461534	1	2	no	60493.9758425	0.036077616570181	0.00358751392458443	0.127292004214405	0.26951149479042	0.00035254294461534	0.215841507811832	0.00255004802800401	0.00118299290023996	0.0950168657511518	0.00848708922470442	0.000421863876229926	0.935231138704096	2.2238162231358	3.13685746107514	1.77632512759932	2.10989406802573	3.18961083008592	2.05124815790945	2.90247174233429	2.57834365395495	3.01096390702649	2.12453140732259	2.7704618382899	0.940990547413799	0.000445525743902728	0.00085386635672795	0.000330579422002595	0.000482935573377289	0.000803365056785353	0.000511559593599947	0.000701559673506469	0.00076407179961539	0.000770568815638483	0.000502249320955822	0.00084769486913506	0.000172082448898594	0.000721662445298585	0.00243687580923768	0.000667426029845962	0.000330487306442464
LCP2	ZMYM2	Q9UBW7	0.000833820733119708	8.01235787954233	0.00127555458171369	1	3	no	22188.08955	0.165662872825036	0.161834428601455	0.00628687286458435	0.00127555458171369	0.58643308762817	0.00167261537489678	0.346845132725718	0.418686862056471	0.881013626729145	0.330176739881238	0.538994802321563	0.288635707740837	3.47485515381404	2.62141539458767	4.17402912445618	7.55189100120053	0.898999696125544	8.01235787954233	2.79154703126342	1.91363459755324	1.20728833268819	1.61141206872453	1.27585138150817	3.55490980712348	0.000290499197423381	0.000297759265071636	0.000324147855418019	0.000721304397342346	9.4486357333503e-05	0.000833820733119708	0.000281563196561243	0.000236639208693425	0.000128929175202454	0.000158963397166693	0.000162900265169711	0.000271277781100488	0.000181898419914155	0.000626535894267393	0.00036592288708843	0.00174121532476022
LCP2	CEP170	Q5SW79;Q96L14	0.000727962045355924	5.67458990244713	8.3087228284351e-08	1	2	no	15504.8876265	0.0728967782166888	0.0211253180892423	0.14193593483089	8.3087228284351e-08	0.0687432097836499	0.111177157226491	0.225523931388232	0.000415042358722951	0.606259784956006	0.13152519420695	0.0559745450245688	0.264291341059065	4.12928198989025	5.46865148140401	3.00980277281474	4.22991294027536	5.67458990244713	2.38503191297242	2.27087895842181	5.58784901855115	1.9238852139803	2.54600398977719	4.3671948085247	2.0734516630643	0.000363679780251646	0.000654404185086358	0.000246241982359869	0.000425628478774452	0.000628319336736077	0.000261482680445195	0.000241302214399638	0.000727962045355924	0.000216449078331457	0.000264597652323155	0.000587436126215173	0.000166692452609873	0.00167192194925502	0.00248926503866958	0.00102678045306357	0.00074819200300987
LCP2	ITK	Q08881	0.000724516087804081	5.20862024617628	0.00449837928126372	1	2	no	33292.29983	0.208482672776987	0.00458344749318816	0.535874258035627	0.557987142191232	0.0233845668861354	0.109705844406196	0.0535257709024503	0.0103914305409218	0.00449837928126372	0.319121099283756	0.0601957101428099	0.046963271288982	2.13018395230482	3.38167019934746	1.81402788660581	1.39700018936258	3.19901766626584	2.84246781594207	3.1541502513542	4.68265944389351	5.20862024617628	1.68736834906955	2.35045723010346	2.35206034271233	0.000222819455480238	0.000480605191638349	0.000176262289066354	0.000166950260481529	0.000420682037790563	0.00037011413863806	0.000398053168018842	0.000724516087804081	0.00069597023251745	0.000208270706939187	0.000375492982724199	0.000224575236978627	0.000657205805696586	0.00133917930347623	0.000758275071888199	0.000436226267923019
LCP2	PJA2	O43164	0.000691333349447194	7.87507163129435	0.000754739101866751	1	2	no	2714.05232366667	0.0532555465075822	0.0324533971056789	0.115325943653092	0.0073401499157529	0.072914737955496	0.000754739101866751	0.217939630998131	0.140548059881784	0.22380710272223	0.143137748366758	0.046523400565626	0.172469354790104	5.03590840740334	5.89155929892816	3.46746473782322	3.70374669492081	7.87507163129435	3.96598109556037	3.08168887034382	4.11713935438405	3.01575662776669	3.74515927843037	6.25015755933898	2.00374469269324	0.000351649080931733	0.000558963082035465	0.00022491745678035	0.000295479650776467	0.000691333349447194	0.000344735829672447	0.000259622998314047	0.000425252318903932	0.000269004735342922	0.000308591705977342	0.000666555170963396	0.00012771780803155	0.00160099953052192	0.00232727083083407	0.00106349265731851	0.000516092118696001
LCP2	CPT1A	P50416	0.00058648133965447	5.15364816856796	2.23434713159045e-08	1	5	no	74116.2262625	0.129101760254646	0.0832910837680744	0.25849221970368	0.140833671628064	0.0206025154830787	0.0139874461286752	0.000632008515699808	1.30847923538858e-05	0.00503393955508169	0.000618663792260884	2.23434713159045e-08	0.110662407488494	4.98277658253782	2.07457793972949	2.79426927956866	1.73062414508316	2.7981184396204	2.62131689639332	3.93058151077109	3.27931182880251	3.0423484367499	3.75512203084694	5.15364816856796	4.2747419043283	0.000371276425607207	0.0002100278674102	0.000193407656449406	0.000147327342199063	0.00026211591059155	0.000243136189623948	0.000353350307603345	0.000361433276383768	0.000289578878253182	0.000330165968794328	0.00058648133965447	0.000290745676480643	0.00286345944696999	0.000634011055543677	0.00104906951031167	0.000206505980142739
LCP2	RASAL3	Q86YV0	0.000434255797407542	3.30622424131004	0.000397123541003484	1	2	no	72474.20469	0.000867354449215827	0.752155623761528	0.965052852612628	0.0610870183669355	0.0160253692618979	0.176509103852523	0.142913194628114	0.501478402119986	0.0280981369989992	0.000397123541003484	0.201051500329511	0.0139065588048279	3.12429206695331	0.952134063743332	1.0076703580761	2.78042272233816	2.59483102112253	1.86804230162444	2.21050228751209	1.17051601872082	2.31076966748176	3.30622424131004	1.56294779758179	1.85958402929122	0.000347762422665589	0.000143995969766297	0.000104190700245098	0.000353587164723696	0.000363112699709007	0.000258834315268246	0.000296855228437618	0.000192720470613203	0.000328563756128938	0.000434255797407542	0.000265698419924656	0.00018894014375285	0.000652509522217119	0.000340015744253604	0.000136674500394518	0.000444881567588819
LCP2	ZC3H18	Q86VM9	0.000425943588470875	4.38511157692593	2.26635088059436e-09	1	2	no	12034.7442165	0.226105499404669	0.0884484382853003	2.26635088059436e-09	0.0113708084237446	1.59098130005718e-05	0.610031638080244	0.35157868476168	0.67554420873498	0.810890516429999	0.575612968774144	0.049223047757963	0.272019450078923	2.75828750765664	2.05991079025191	4.35689930577286	4.38511157692593	3.10031678187425	1.37997249620303	1.88905918556553	1.07187230015331	1.12043298621039	1.46003990425686	3.14794514311765	1.96325720183527	0.000234507282264615	0.000237950390146632	0.000344091362401536	0.000425943588470875	0.000331378404659924	0.0001460465665836	0.000193769345878935	0.00013479671494301	0.000121684330602077	0.000146475105471032	0.000408749683160106	0.00015236015561072	0.000865749975162567	0.000820955846107105	0.000661952146322323	0.000662436628569875
LCP2	TUBA4A	P68366	0.000390094742043962	3.2558098798737	5.45213129970042e-07	1	2	no	37716.17749	0.000178065000320502	0.000389190605782972	0.0282254269458065	0.0358825839420769	0.26225538685161	0.846935997932607	0.0022851709397623	0.0418779729555782	0.0647731488030644	0.00423987275835715	5.45213129970042e-07	0.00182790510638859	2.00679872783932	3.2558098798737	2.13882788214819	1.58135031495138	1.7117211778283	1.0774242063111	1.77690610160441	2.31131287705465	1.80062504668116	1.87337058782394	3.01315973977962	1.83327994178493	0.000170113306244378	0.000374985705465595	0.00016841848338737	0.000153150067945445	0.000182418475876913	0.000113690798483584	0.000181727919326129	0.000289809532761881	0.000194979846997227	0.000187387431534985	0.000390094742043962	0.000141853698122567	0.000346211418236914	0.000892797262268007	0.000443317084701449	0.000226105777180715
LCP2	LAT	O43561-4;O43561-2;O43561-5;O43561;O43561-3	0.000329361245187671	3.59423433763541	9.64175065816564e-12	1	2	yes	4237.853428	0.0707185007650538	9.64175065816564e-12	0.00240017825124396	0.535078344731615	0.266332218069969	0.292805070025957	0.51800524811081	0.00585728090295656	0.4467620953672	0.159601648976958	0.00853891207853421	0.0759430532745796	0.700992548621505	3.59423433763541	1.72025878576934	1.30877027280496	1.04704546928175	0.897225043930814	0.969272556140605	2.54222586811517	1.33544970964963	0.770466302783285	3.06713272356079	1.36593897327829	4.7277913416207e-05	0.000329361245187671	0.0001077750246387	0.000100846993977364	8.87793113354633e-05	7.53269540636937e-05	7.88703054821504e-05	0.000253617076699385	0.000115054711411457	6.13169919247869e-05	0.00031593005365522	8.40917911813182e-05	9.83775378133126e-05	0.000645845266690109	0.000219615387330916	0.000125203577365457
LCP2	MPP1	Q00013	0.000326342736705993	3.33476008836544	3.55071182179606e-07	1	2	no	71935.4712825	0.053488137987217	7.5367319947261e-06	0.000426725901726249	0.0877761566088398	0.132765466708015	0.308927010306422	0.424219677646122	0.0496272914587971	0.000197301803616795	3.47881207724252e-06	0.000204850492870116	3.55071182179606e-07	1.95183143079699	2.49305836985733	2.55341322442445	1.79937386314698	1.14848539183835	1.91737721617936	1.4392679269538	1.87839672682436	2.25694866906519	3.24528031525095	3.33476008836544	2.86287895514408	0.000125065692195801	0.000217044876347479	0.000151983497348536	0.000131726128457743	9.25172446200664e-05	0.000152935238975376	0.000111265426911323	0.000178033883815823	0.000184735149200031	0.000245375044867053	0.000326342736705993	0.000167446578215314	0.000193052403661002	0.000459774680863673	0.000239804000047374	0.000171409819105749
LCP2	SPTAN1	Q13813	1.39186975745222	20.2173191270369	0.00422002070656913	0	1		705682.3445	0.148097944499751	0.0111451287213157	0.251710169395535	0.0956550893701596	0.0113202769796135	0.0862962690734291	0.108715198182421	0.00422002070656913	0.156899320160009	0.0647642366874508	0.0146398055606778	0.0940890883227651	7.85756324045718	13.7440204118596	3.62324654259387	7.18820378106836	19.9407946896927	6.47964631436379	6.70904627768807	20.2173191270369	5.73573464666993	8.23742334671796	15.9423153347618	5.22382972364889	0.365715576210213	0.869141669200136	0.156650904207989	0.38223512137517	1.16680791190537	0.375414457343981	0.376737687349912	1.39186975745222	0.341017443277123	0.45240693295477	1.13323620258695	0.221933055346285	2.09728449067781	3.09603058297115	1.42996823800019	1.18459438601896
LCP2	TUBA1B	P68363;Q9H853	0.969792650298573	2.19795511922212	8.64621514589374e-14	0	0		24201751.26	0.0492334441856011	0.0324369743404284	0.383779716959617	0.216488700496987	0.0792173585620079	0.137703748840382	0.0575086601796394	0.0544317353746203	0.100092528963774	8.64621514589374e-14	0.0171725917385834	0.225531643886703	1.50923918104238	1.92568926942823	1.27508800210497	1.30470387562039	2.19795511922212	1.2898214453547	1.3452636911812	2.14701492567709	1.79746180491715	1.43989852179753	1.73500209969081	1.29915807532308	0.460874242395622	0.798972411410202	0.361696221201011	0.455188156748092	0.84380970514983	0.490295693526014	0.49562647059952	0.969792650298573	0.701158181591032	0.518846084825349	0.809166403095402	0.362129387214832	0.836964457993598	1.45684859329704	0.972768515896099	0.700602561075054
LCP2	HSPA8	P11142;P54652	0.464079857475707	1.95041853570475	8.95806697920769e-13	0	0		11807099.52	0.0329242054303465	0.0105206987735972	0.0689482230092835	0.000346676359642159	0.0199894572697144	1.05750065431209e-12	0.0118578692277963	0.0347546456687848	0.114266043488745	0.00257425264690403	8.95806697920769e-13	1.33727587902088e-09	1.62970597134185	1.57381656034314	1.49869891357397	1.57918359912619	1.95041853570475	1.61035601733541	1.51533292709931	1.61819357444279	1.49344099926229	1.61371192334377	1.6849228511429	1.60458466111201	0.293906021106222	0.385633314278672	0.251068984404132	0.325376727926048	0.442209809914776	0.361514105085868	0.329708386414829	0.431667307357087	0.344048181205084	0.343405721816437	0.464079857475707	0.26414309971717	0.535123625814856	0.888061419124259	0.581194378694183	0.546451761924728
LCP2	TUBB4B	P68371	0.301241220901654	2.34707547563371	0.00688946852712277	0	0		17087266.93	0.0452029261328417	0.0387942012921023	0.421737592788996	0.0369508253753144	0.111474858798091	0.0311340034990699	0.126899391536459	0.11025845913137	0.169929752365298	0.00688946852712277	0.0602392470689448	0.412948945033154	1.46626659392815	2.1192562873407	1.33886508082485	1.40415673082757	2.34707547563371	1.32868665060511	1.2979517493748	2.08793433789202	1.66386428061912	1.50054318492834	1.92682834195798	1.29269635798788	0.143018112821406	0.280855407973004	0.12130937482552	0.156476212352309	0.287810403984544	0.161326159186613	0.152742311360179	0.301241220901654	0.207313685093591	0.172706584033432	0.287034831310396	0.115093828134263	0.28322586539147	0.622062956893555	0.375122548873149	0.273076664160916
LCP2	TUBB	P07437;A6NNZ2	0.206911977706495	2.39179479624316	3.09419608897406e-05	0	0		5958094.36875	0.00138493416427616	0.097637608166871	0.390929148348915	3.09419608897406e-05	0.0792807362589738	0.0274311116189796	0.0113561902490582	0.181004747689192	0.362627826466123	0.0266420049563037	0.00408486799073549	0.442614531759591	1.58124647293087	1.83384873886827	1.36978730417725	1.52683883718118	2.39179479624316	1.37594435042894	1.27442620403597	1.96368024025006	1.51091340635392	1.50651703443782	2.09692614006891	1.26809769050677	0.102161813998542	0.160980675130303	0.0822094247692405	0.112703359084111	0.194273817039027	0.110660853386231	0.0993405192486579	0.187663259546081	0.124698310858665	0.11485379910626	0.206911977706495	0.0747858001618486	0.194704424796985	0.331184225528513	0.223706286643046	0.196670533787663
LCP2	HSPD1	P10809	0.116330780699548	1.25777921430064	7.83675265751041e-05	0	0		6446999.884	0.824858851239043	0.180016246131985	0.431385769927746	0.921979743014836	0.256856743237821	0.39204810042533	0.948100447687277	0.0257859952817704	0.423043497534452	0.109875472032049	7.83675265751041e-05	0.205177122166858	0.95386419194511	0.84236104261725	0.865847117393837	0.988238226234141	1.08599999888137	0.907969619013207	0.993214291687106	0.857807863298133	0.940865139516246	1.25777921430064	1.17092459513677	1.15606671949043	0.0620495716356884	0.0744512035867342	0.0523206227090527	0.0734460640284891	0.0888144022813945	0.0735237549418817	0.0779503212403695	0.0825394792243836	0.0781828665302665	0.0965470365813776	0.116330780699548	0.0686455751587129	0.0910732944032669	0.129817463021486	0.0709269163916801	0.110084608636598
LCP2	CAPZB	P47756	0.0820576207768034	17.7715686515222	0.00498657190251759	0	1		1131051.73375	0.235950568444275	0.0100404783863087	0.391486771458958	0.306996542405225	0.0168155451192753	0.232497558983222	0.238116491978756	0.00498657190251759	0.268927165933237	0.241215656083403	0.0231727809996994	0.252053754834783	4.81691957042639	14.1454415903591	2.74539899843886	3.03418243863553	15.6484411936182	3.61372512619439	3.72907394445102	17.7715686515222	4.09986346058732	3.64501576269993	12.204706386578	3.03872548986177	0.0150363730672078	0.0599944967816471	0.00796083486696063	0.0108210654558188	0.0614109916542585	0.0140421281702797	0.0140442127552615	0.0820576207768034	0.0163483926955724	0.013426270757637	0.0581854645150809	0.00865849825351027	0.0962147345452373	0.214086878436981	0.0929753128855025	0.0438626216452438
LCP2	PPP1CA	P62136	0.0678601800994215	14.5668160099191	0.00693164527007463	0	1		1149987.1895	0.220477049029941	0.0164037802712648	0.346493393657702	0.226000778770502	0.0155591493574618	0.145202347244006	0.202460541009239	0.00693164527007463	0.269011178492736	0.142037816044698	0.0432684137770947	0.196314242610221	5.60075752485272	11.3804904652294	3.08302559581448	4.3519519586978	14.5668160099191	4.79534630411127	4.56625530268815	13.5398407923619	3.89940501495081	5.82553458846339	11.7640047465678	3.66669994313825	0.0189770526178959	0.0523919035062463	0.00970372695733711	0.0168469279809273	0.062050881583779	0.0202258176032417	0.0186665856543549	0.0678601800994215	0.0168776628307351	0.0232916399795694	0.0608766371859809	0.0113405670258342	0.135263053551905	0.189605274639155	0.107967611847466	0.0713499035410823
LCP2	UBA52	P62987;P62979;P0CG47;P0CG48	0.0595339357963015	1.45903053775276	0.000183578287449561	0	0		NA	0.0720788889906845	0.171109845684235	0.208649682937466	0.09779486779577	0.140638151736685	0.0213826267315818	0.000183578287449561	0.0688530967952961	0.195803214147265	0.000997356516759238	0.00080559980437011	0.0743094971964786	1.45264389937878	1.2018851298705	1.26755632798165	1.43409109873407	1.42264957297199	1.4007113193099	1.26689014897593	1.36549127256759	1.45903053775276	1.36907905656177	1.33837198791955	1.32686326992025	0.0423090670363136	0.0475618187691213	0.0342942254637506	0.0477205741704338	0.052092302353131	0.0507840160359877	0.0445180313090034	0.0588278088198013	0.054283849286773	0.0470527600653901	0.0595339357963015	0.0352758805667133	0.0760107182805317	0.0983372914443422	0.0739480125292268	0.0680038033201338
LCP2	NCL	P19338	0.0469843649175709	1.53857758940742	4.34644265426568e-11	0	0		3945933.76375	0.514739215539975	0.5779152217173	0.832875898317938	0.280617928827281	4.34644265426568e-11	0.0684594738007695	0.00422636699106383	0.671949638802596	0.227794440456577	3.57842122043567e-07	0.0999765154410377	0.348421709336641	1.11286563593826	1.11130404390395	1.01980350078758	1.30480686802259	1.53857758940742	1.21324860223256	1.17634017669049	1.06466404290726	1.12637966281332	1.40962664186191	1.3876892266439	1.18608898274775	0.0246712073911672	0.0334735500639443	0.0210011761332762	0.0330482556878246	0.0428813455976252	0.0334812444243039	0.0314632303106304	0.0349124010839187	0.0318980726263561	0.0368751727836171	0.0469843649175709	0.0240017192272894	0.0410665319001997	0.0772211974278546	0.0334423545443029	0.0420524336857843
LCP2	IMPDH1	P20839	0.038982998940452	168.31882469027	0.000703220173184355	0	1		108271.43254	0.642272620952379	0.000703220173184355	0.0689886019445253	0.232176757488284	0.309416526644397	0.335528083933453	0.642969019272018	0.285327149351846	0.298410058360267	0.268300988512674	0.630441432024341	0.301726375015288	3.09703985759323	168.31882469027	30.099660348532	18.0024211118873	18.5011534036879	6.75848347528524	2.44957636190909	27.8947421222171	14.5097049084592	17.5551282756835	3.38120906130536	7.19746471502407	0.000527920033789532	0.038982998940452	0.00476609166044327	0.00350595954986246	0.00396480181305563	0.00143408444305611	0.000503773174833809	0.00703336504770171	0.00315945299599084	0.00353108074328453	0.000880251644364973	0.0011198975646424	0.0763193664711449	0.171198179475089	0.0577990287600126	0.0321570716277487
LCP2	RBBP4	Q09028	0.0367502228698353	1.22230040853651	0.000174673037826204	0	0		2252860.02725	0.872735340051051	0.206972514329568	0.641861973198542	0.58511553800944	0.000174673037826204	0.521315363290696	0.720998143434973	0.815132159042141	0.821123842134731	0.276667145645426	0.0025160015102133	0.120625179593735	1.01827325948367	1.04826344398853	0.947190146583012	0.951798563446121	1.18806901296126	1.06941594882955	0.985775420088009	1.02950052839379	1.01731420748921	1.10473194424169	1.22230040853651	1.13120321237319	0.0200462382217632	0.0280388499487438	0.0173214867655942	0.021407612205435	0.0294043475533054	0.0262071216382304	0.0234136563704592	0.029978823227203	0.0255832448728536	0.0256630194332345	0.0367502228698353	0.0203276224061158	0.0374504537593604	0.0587646983739523	0.0301883221927297	0.036849140460238
LCP2	SVIL	O95425	0.0349262819827384	9.15122022283138	0.0037383332875003	0	1		NA	0.494701908492041	0.0430613087002207	0.367739584232206	0.207612211545911	0.0428614947253833	0.0891147619527016	0.127945192508336	0.0037383332875003	0.252964348303115	0.21907247212291	0.0294109829606399	0.236154851689595	2.75149414288094	6.14901697695948	2.4026113574212	3.23290462349054	7.79686824828181	3.87660098993107	3.90688079725583	9.15122022283138	3.28043455234103	3.50216888907986	7.6115548256467	2.18277557705562	0.00709941367105381	0.021556626129175	0.005758599330341	0.00953018690901821	0.0252915482517647	0.0124511398745321	0.0121620492495466	0.0349262819827384	0.0108122788452466	0.0106628492257549	0.0299944388996156	0.00514091452180504	0.0679646485375071	0.0887648606228018	0.0461214185761503	0.0333793488041958
LCP2	NIPSNAP1	Q9BPW8	0.0252327415864627	2.30766393824032	0.000251360561061604	0	0		378648.872725	0.0437300260675001	0.0800051441146496	0.325141910388593	0.515372499916332	0.657354570148665	0.532877300051037	0.0713088706343116	0.155527860284945	0.804231423754385	0.0314316701996668	0.000251360561061604	0.831254313337266	1.45438491701057	1.95955803744012	1.46265839883727	0.259661344205967	0.636106145482494	0.343659276560908	1.34716259895692	2.30766393824032	1.15148118152887	1.49835583462858	1.95740120727118	1.06040907227541	0.0107510722174586	0.0196812081953419	0.0100437240793768	0.00219297840074913	0.00591157684110495	0.00316231121639939	0.0120147611459341	0.0252327415864627	0.0108732965279411	0.0130698220082522	0.022098649884068	0.00715522440800941	0.0191429746749028	0.0405900198359486	0.0293584859629752	0.0187857567025788
LCP2	HSPA6	P17066;P48741	0.0215769331398723	1.59721705111828	8.92624309994263e-05	0	0		324153.8459725	0.0732265027118209	0.0207573721163076	0.0757306172270391	0.0863577240134256	0.0312603496563106	0.000324853838144904	0.00048490741066443	0.0401437929360656	0.147982534260236	0.00014352961018165	0.00580985775538525	8.92624309994263e-05	1.48155703539016	1.36735358717692	1.33709514105243	1.37118596088848	1.59721705111828	1.42261888733655	1.31553342366549	1.3533936836004	1.31176029522383	1.49362931557085	1.33663436446861	1.40791589245501	0.0156596480171621	0.0196365714845816	0.0131282058692179	0.0165582568514569	0.0212240807577191	0.0187178650182547	0.0167759921742848	0.0211595889002081	0.0177112850371365	0.0186289656817836	0.0215769331398723	0.0135836893022406	0.0291152519120354	0.0456780258827339	0.0287806534054657	0.0244261535267677
LCP2	TAT	P17735	0.0208573511825944	200.040447500397	8.3575410763385e-05	0	1		NA	0.062947444993661	0.409431954284713	0.112541636298734	0.434880064655526	8.3575410763385e-05	0.18880296078902	0.209715615264308	0.404050378219753	0.433134487142187	0.428433175766916	0.424407487906673	0.664822991254247	0.69608369289495	4.80799939429421	1.07023324570828	4.6049118778091	200.040447500397	13.778727595826	14.5251289724539	4.38125957281159	2.61083485358304	3.58492092439199	5.31454749906672	0.85910725105388	5.77299877406964e-05	0.000541783304087207	8.24513726510822e-05	0.000436330895450222	0.0208573511825944	0.00142250315928565	0.00145339181497996	0.00053747522384738	0.000276599491463418	0.000350834164561323	0.0006731622770465	6.50376435327167e-05	0.000142206874709902	0.000386770124387698	0.00013815344114414	0.000192296438780598
LCP2	RPS4X	P62701	0.0166251965643431	1.53599875071187	0.000466787099670438	0	0		2311534.12525	0.000466787099670438	0.138039507543014	0.456880104209144	0.0312653517425772	0.0722815565087069	0.211354397251291	0.00854014505426943	0.0357178576387587	0.186678621892267	0.352679541940102	0.0222451121242694	0.196896859210078	1.41017715033188	1.39645106470687	1.14642087645104	1.21007110146921	1.53599875071187	1.17169648024942	1.3126877108983	1.35295659991188	1.42013393038795	1.18299415009775	1.50236835337833	1.33056100315995	0.0102176391997617	0.013747502860865	0.00771614575173326	0.010017109359248	0.0139916548310091	0.0105680810351831	0.0114752198910977	0.0145004077479324	0.0131443212124999	0.01011443853122	0.0166251965643431	0.00880012999572483	0.0202892465982345	0.0285156008024159	0.0183241668588271	0.0194127574948402
LCP2	PRKDC	P78527	0.0157988857569371	2.47621025935238	6.58184227850031e-07	0	0		327856.7717	3.57011008672054e-05	0.00493621912298532	0.0381027350851926	0.0425350160276085	0.0472301249532817	0.0936763229368895	6.58184227850031e-07	0.0651243686911679	0.00113167636199166	0.00938506553231131	5.19538224847803e-06	0.339852802717756	2.47621025935238	2.02546404085296	1.62812840314431	1.64823880057686	1.91983967706484	1.68193979430499	1.74257095676729	1.63235921648196	1.50825536257619	1.82999443069084	1.99981819255537	1.47617333231595	0.0128088455854347	0.0142353521937724	0.00782331056769408	0.00974085864365785	0.0124850062766477	0.0108302139777528	0.0108751598727531	0.0124898627681186	0.00996619360600709	0.011170034955541	0.0157988857569371	0.00697007151397366	0.0313566941602219	0.0296352573817826	0.0168514073872541	0.0188366230722232
LCP2	LCK	P06239;P12931;P06241;P07947	0.015069574079178	1.52614353387961	0.000994586869200135	0	0		467185.25085	0.597729837862002	0.0120454123052563	0.655264657219971	0.870625908559168	0.203967817180094	0.987337287500779	0.645776909145251	0.000994586869200135	0.349019393136372	0.915649450147214	0.134737936558211	0.966073452285625	1.05990245913678	1.26695217556668	1.08095493599668	1.03141605573566	1.2034339673827	0.997105819547006	1.09054964069816	1.52614353387961	1.22187805815077	1.02440254648303	1.16700533272364	1.00648452551742	0.00707541694139389	0.011491257763096	0.00670306102387028	0.007866375273658	0.0100997292930765	0.00828574394451659	0.00878323056793758	0.015069574079178	0.0104194782731145	0.00806935978114932	0.0118979585123722	0.00613296726493217	0.0151472736103977	0.02352458194483	0.0152926841275614	0.0173056854854358
LCP2	NUDT4	A0A024RBG1	0.0145697409257482	1.61796156625677	2.98741912547822e-09	0	0		83522.11187	0.170284364271448	0.230093782470585	0.158828890540927	0.177462375361866	0.0784200443658787	0.147147193476712	0.172641303736055	0.142426503084582	0.0423493901941959	0.0124865600340787	2.98741912547822e-09	0.0489388966494452	1.33317715972672	1.2222123540827	1.2997120731413	1.55529367975991	1.61796156625677	1.41792762206315	1.3171580861211	1.29424518576341	1.42213204875513	1.477618430473	1.34666490357238	1.45267964880377	0.00944423271336787	0.011763774531446	0.00855274286373173	0.0125876847705336	0.0144094812698456	0.0125036554546144	0.0112574343984937	0.0135617218542792	0.0128691750690009	0.0123516053632076	0.0145697409257482	0.00939347047835233	0.0151050961830342	0.0244151021086571	0.0173381893688615	0.0150266832655778
LCP2	RCN2	Q14257	0.0140231281153221	3.08858687346065	9.93724803588059e-06	0	0		107886.309675	0.0693794542349474	0.00704109481555209	0.0552724746566738	0.433834362973415	0.111364547651372	0.409043668700131	0.0550861016171243	0.0886105276820426	0.150676127370798	0.0598074522999994	0.0243134716324984	9.93724803588059e-06	2.7707610602187	2.69920411615048	1.79658160669805	1.34047889295193	2.4246210422279	1.28900862202628	1.73654648007773	2.24299854765612	1.61325042595136	2.03223669491728	3.08858687346065	1.8265580048595	0.00823703068105624	0.0109025614512599	0.00496132873421751	0.00455288021384244	0.00906184873824905	0.00477014466537373	0.00622846068352868	0.00986325042673245	0.00612640024798995	0.00712899302323544	0.0140231281153221	0.00495658414906017	0.0244626269060403	0.0272972367157917	0.0123503797695425	0.00770288284681238
LCP2	MUC16	Q8WXI7	0.0133506637925673	16.6683059830221	8.19416920274586e-09	0	1		NA	0.177075564984352	0.0906274954510589	0.185623505780649	0.0280187561154914	0.213607819851174	0.21559354622156	0.410591191742391	0.165500297166498	0.345012304036468	0.0218972446741534	8.19416920274586e-09	0.32511067274099	7.117676591385	8.50296711308686	4.08970149167657	16.6683059830221	10.771138453381	4.12981098734576	2.73956607250249	6.47284113391378	2.88367790655917	4.29293360438441	8.71120154892571	2.62071164834125	0.00498993639513107	0.00809931828098769	0.00266334738365329	0.0133506637925673	0.00949335448613723	0.00360405204696634	0.00231718786417537	0.00671229702959457	0.00258247115319365	0.00355134793396944	0.00932713565555236	0.00167707855331146	0.0269122259647338	0.038940662262629	0.0178591792114617	0.0122583514931958
LCP2	RPLP0	P05388;Q8NHW5	0.0120283387155299	1.380555579699	0.000595404437942401	0	0		1828717.0015	0.790255105442362	0.175360505348847	0.81787892192465	0.324739507162831	0.481737585494269	0.436225889486904	0.458782294101374	0.977764394227036	0.195948237968986	0.000595404437942401	0.0399854969490208	0.560985287064486	0.923878585987699	0.770417256426542	0.981401297318394	0.799866383748297	1.16234739920804	0.911408972917504	1.18737079740396	0.996578630540434	1.12958967853997	1.26347359044994	1.380555579699	1.14080152394977	0.00527051656180675	0.0059715282453967	0.00520073057897615	0.0052132717328238	0.00833634270708216	0.00647225621336281	0.00817235741564225	0.00840948327702357	0.00823172715044405	0.00850524332228146	0.0120283387155299	0.00594053804039482	0.00862221367654698	0.0157342504724549	0.00842336082764404	0.0103010202222823
LCP2	DOCK2	Q92608	0.01160359071763	2.69242092808311	0.00735096283441776	0	0		112720.4976825	0.166007567548198	0.0741732438382675	0.917516346988607	0.777972623929176	0.767964263124124	0.991962787868085	0.651391480857081	0.174505225943825	0.0174126865828752	0.0983023576438159	0.00735096283441776	0.496958419563139	1.43352544691245	2.69242092808311	1.01822578490825	0.686722571429549	0.897013207856243	1.00599347915475	1.05185217563821	0.669571028679704	1.90110359558542	2.32338109094856	1.63439522748999	1.33571817975452	0.00454709097512739	0.01160359071763	0.00300021082852581	0.00248865213489094	0.00357707795714655	0.00397216721107437	0.00402536859020515	0.00314155270607685	0.00770310805543004	0.00869622924568422	0.00791769548018337	0.00386741236006475	0.0079985570690649	0.0196221668488046	0.00516313381882644	0.00685154127087324
LCP2	TCP1	P17987	0.011299992831745	1.25810594272989	0.0077681734467034	0	0		2593997.49375	0.355983441221407	0.89706030857773	0.746891651849261	0.970532642356622	0.0077681734467034	0.695537630972951	0.85395197691162	0.597645793780997	0.51018319388719	0.573374624808715	0.66788804687043	0.600076186713608	0.903164491303324	0.982696683360428	0.929322418275663	0.990984909632436	1.25810594272989	1.1236343139157	0.958863390087007	0.851289727075223	1.11518029153563	1.16403189248881	1.14144509593977	1.15543064380625	0.00585432089283263	0.00865466709037051	0.00559571426395614	0.00733890636063817	0.0102524630671469	0.00906648155325514	0.00749875412208475	0.00816218663736441	0.0092339331208188	0.00890341959880723	0.011299992831745	0.00683645497453134	0.0138850053776591	0.0208696578329636	0.00941662746692115	0.0181775871928747
LCP2	RUVBL1	Q9Y265	0.0112032076119692	1.46451661760283	0.00383081104868654	0	0		383900.302675	0.470948563642893	0.430295860401201	0.022754687358418	0.820044064058392	0.00383081104868654	0.349800399777663	0.0281977294119681	0.03895068772905	0.720578710391985	0.244824561088223	0.488893027300082	0.429274809868028	1.09663094474239	1.08515454603199	1.13188994830929	0.9835344233052	1.46451661760283	1.09379827555288	1.11686502312568	1.09494810821367	0.979292574066892	1.23154323674829	1.09597916148493	1.05839590130171	0.00667278675783576	0.00897138617543199	0.00639779617177871	0.00683739941337989	0.0112032076119692	0.00828491589102701	0.00819917483558834	0.00985507075592613	0.00761186681773785	0.00884257406039932	0.0101850348344349	0.00587857828703477	0.014376639866386	0.0190034688899037	0.011540539719018	0.013834191853794
LCP2	NDST4	Q9H3R1	0.0111781875837746	3.02094969900989	0.0049154101964882	0	0		NA	0.013545644292092	0.193142245786711	0.637187175533101	0.779826061426179	0.602127717250702	0.306366888638354	0.0049154101964882	0.609905044088053	0.0179621909826889	0.341268273556212	0.49281941677232	0.00958579606301943	3.02094969900989	1.86732743444538	0.41869060617627	0.581968122985071	0.371394072542022	0.0979687369743042	2.43720807510634	0.420853923434988	2.16861193394079	0.213150806146713	0.331207046141239	2.61803397867135	0.0111781875837746	0.00938792442396781	0.0014391317784342	0.00246026411661816	0.001727683549349	0.000451252403597566	0.0108803587405965	0.00230344973155363	0.0102504212321705	0.000930673121789426	0.00187172025035615	0.00884261232707099	0.016145382711461	0.0145892216480041	0.0108048747676283	0.000162928788379936
LCP2	RPS8	P62241	0.0107660354090571	1.33308803406999	0.000109094649747424	0	0		4492875.3455	0.712207377066048	0.9952843072307	0.445740505504151	0.708633360288079	0.000109094649747424	0.100834423666008	0.0473050321296911	0.510540264911183	0.617259145483096	0.776417662285908	0.152277714102249	0.317383711760415	1.03487287980649	1.00061408049233	1.0857328068701	0.937203976088907	1.18863341967907	0.915701287530709	1.10402797136304	1.09156462243514	1.09801839427365	1.04410840600858	1.33308803406999	1.05678089257816	0.00547230767591541	0.0071890469332132	0.00533317591389638	0.00566203122215867	0.00790192255088676	0.00602755866538308	0.00704346377420975	0.00853792651593805	0.00741694548606542	0.00651495448989947	0.0107660354090571	0.00510088885776284	0.0114822314687185	0.0135954174567041	0.00844308079030499	0.0110606126632457
LCP2	RPL23	P62829	0.0106552810082258	1.73312128390304	2.43524190611431e-09	0	0		1965300.14625	0.170010557517073	0.0188829814888828	0.365919828670927	0.769801676738409	0.0712725640390747	0.707969613372293	0.340988089645632	2.43524190611431e-09	0.687187012912177	0.780910225921431	0.161111503785792	0.489378473757984	1.36499717159827	1.29910792393853	1.18976105975349	1.09352756748605	1.60371752205619	1.08303343140461	1.37613757283444	1.73312128390304	1.17881004507783	1.1201988036766	1.43156027424112	1.10103175690028	0.00567346322335119	0.00733639881202162	0.00459362659961898	0.0051927912523085	0.00838003239301356	0.00560353998249865	0.00690082560663423	0.0106552810082258	0.00625881753345389	0.00549406622073945	0.00908739912619532	0.00417728152440483	0.0123263290323237	0.0160456473397471	0.0110869174389908	0.0134368802069607
LCP2	HSP90B1	P14625	0.0106412557666562	2.00275741266899	0.000878436824072442	0	0		1235173.04875	0.339930088200232	0.687648223169164	0.553952272627153	0.74318906792723	0.930704058918596	0.338397696692426	0.106421250601474	0.608463772455512	0.025458041987162	0.10429247868929	0.189252046695516	0.000878436824072442	1.14004138393604	1.14912602133754	1.18200810343518	1.09136623799267	1.03137846172614	1.49585056751269	1.52554956051874	1.15470970927935	1.78208010023576	1.79824633586882	1.62273510268706	2.00275741266899	0.00489499660923844	0.00670379376639149	0.00471445700480998	0.00535373572215699	0.00556738387179486	0.00799510384408612	0.00790279664750407	0.00733371545700537	0.00977441938899642	0.00911094144200015	0.0106412557666562	0.00784941938705659	0.0119626542627077	0.0212600838886181	0.00908678051308848	0.0134732114682466
LCP2	KARS	Q15046	0.0106262328510837	1.30107709521576	0.0058283927091505	0	0		NA	0.860765495568337	0.606111882270143	0.979961134089295	0.961304393670412	0.842380914540504	0.33879688037474	0.200468910255335	0.498080661267082	0.0324636714115658	0.0058283927091505	0.348802132635429	0.212250687696396	0.952536480869212	0.923446408638837	0.995618957091733	1.00439592981709	0.982224787924397	1.09455694970633	1.18806997759537	0.940033511001486	1.19616712828176	1.30107709521576	1.11463099307413	1.26599286698269	0.00594588299601783	0.00783190923034808	0.00577307693693626	0.00716298961388093	0.00770809328365713	0.00850505690771443	0.00894745390942784	0.00867955654167338	0.00953802759846389	0.00958340992728383	0.0106262328510837	0.00721345633431691	0.00795969470967323	0.0140594385179828	0.00775759888765846	0.0117690116251425
LCP2	HSPA1B	P0DMV9;P0DMV8	0.0102251724506023	1.77587674287086	9.50895615122123e-05	0	0		253594.9544	0.0662151671146567	0.0617614377929251	0.0576536306199395	0.00246220511611539	0.0223779171999757	9.50895615122123e-05	0.00153861001924104	0.113150421758726	0.083330752612907	0.000859042818371202	0.0143308409006573	0.0554304014535946	1.77587674287086	1.32557377859308	1.34426163128246	1.37634544136589	1.70209105161705	1.50899660819085	1.46167418477373	1.46606291499248	1.46312481873332	1.35602512444096	1.29063547731906	1.28687811372045	0.00837358423218321	0.00849226789544475	0.00588791895437873	0.00741447932456718	0.0100898031368604	0.00885708794676707	0.00831518388173019	0.0102251724506023	0.00881275955121433	0.00754481512646688	0.0092942777095821	0.00553877082127473	0.0247223758552123	0.0191092250216991	0.0129095041701874	0.0122947536431064
LCP2	ARPC5	O15511	0.0100506940139196	64.0725353484262	0.00568128159776012	0	1		285101.3562	0.212121783283182	0.0927985383022493	0.644399969081526	0.209300587061679	0.00568128159776012	0.209381910664729	0.137902746338362	0.0103048438501334	0.312580457989653	0.202803781718973	0.0894889578320303	0.0165489705779597	10.1322167290659	24.0274202425496	2.4052177750558	6.42555988810445	51.1962419833328	7.46464802036188	12.618343090598	64.0725353484262	6.94101117514784	6.9126476179281	26.304677764079	7.72691798156447	0.00107450676329621	0.00346204759804589	0.000236940081854692	0.000778520932830313	0.00682565127605012	0.000985412658073946	0.00161446904100605	0.0100506940139196	0.000940284757972242	0.00086503044716465	0.00426040750346938	0.000747977255760111	0.00829089208914587	0.0277566558394115	0.0102749005321054	0.00575939148205716
LCP2	COPA	P53621	0.00902491810695185	1.61416195457179	0.000156437595998034	0	0		386052.5269	0.157815799880998	0.24357841887822	0.1189818539781	0.000156437595998034	0.0272698692342429	0.23426256446679	0.0068470582405835	0.00693931240090651	0.087959697411199	0.226442146839798	0.159121469542455	0.182557413683478	1.37023454375111	1.26050584772058	1.30748722419302	1.44277591425255	1.61416195457179	1.27647450147476	1.40040848034925	1.39865259795793	1.3351776084221	1.31156343947919	1.30988830872823	1.32560735248929	0.00597735247001321	0.00747102218969966	0.00529823057743357	0.00719063879582802	0.00885242776012368	0.0069315477219652	0.00737040568547756	0.00902491810695185	0.00744020607143382	0.00675127111541613	0.00872693401307294	0.00527844821710115	0.00937721827746492	0.0145873632544023	0.00776715369199657	0.0121313525212771
LCP2	RPL12	P30050	0.00901431414062919	1.79491210177728	8.73477083117764e-09	0	0		3030170.86275	0.00678581951001455	0.0349605773665043	0.0287426895648617	0.092344028759019	0.000815274508995994	0.0069837712447903	0.0031319611083654	0.00105010046956154	0.117004417769164	0.0073121853515726	8.73477083117764e-09	0.297764842579919	1.38396688907451	1.22564799686234	1.19592724180843	1.24764086411198	1.38605412290382	1.36594039285926	1.6269239682896	1.48817351482077	1.48656235237734	1.59642562540327	1.79491210177728	1.37396198277393	0.00455094650647095	0.00547599443498006	0.00365308885944445	0.00468727309538213	0.00573003863694295	0.00559128845965442	0.00645455038503929	0.00723850804316516	0.00624440597712683	0.00619451079037552	0.00901431414062919	0.00412409018702941	0.0094793113162654	0.011499159547302	0.00672576264773924	0.00742801698975052
LCP2	IARS	P41252	0.00897864036661323	1.40573974649557	0.000842134873067843	0	0		NA	0.060735665407719	0.337574112920022	0.904085150789097	0.489275914630734	0.142448748014155	0.384439710841249	0.533167539637341	0.11973340613627	0.00512388201298311	0.145639283134582	0.000842134873067843	0.411948038144097	1.31327739219697	1.19081283908498	1.00690882207678	1.16863133411794	1.22264846694492	1.11812485658462	1.0678936846442	1.18465972392903	1.2811062729779	1.31493618964261	1.40573974649557	1.15621278867755	0.00549222913754336	0.0067663879727278	0.00391166606673194	0.00558372913425689	0.00642828492491884	0.00582085259852177	0.00538819004491063	0.00732833413621364	0.00684398907415317	0.0064890205669405	0.00897864036661323	0.00441374619036731	0.0103008517608639	0.0152098523256558	0.00680999138192802	0.0114722110185373
LCP2	RPL10A	P62906	0.00897678041989302	1.55204374355429	0.00218727631487782	0	0		1858939.336	0.626639483707844	0.248572131640002	0.802299173541213	0.0634097849401566	0.0755324419223056	0.00218727631487782	0.0680673508946306	0.0201580938082455	0.239246224671807	0.138063801951406	0.0552358502392064	0.385325338672238	1.07141395441327	1.09174175611278	0.978832556393849	1.10916532869345	1.34287475199656	1.25738755821967	1.40913064506447	1.34853473472823	1.23529598806141	1.19846291216391	1.55204374355429	1.17520240533322	0.00405751814631338	0.00561751578038485	0.00344342814529491	0.00479903695152807	0.00639351975531547	0.00592756671681289	0.00643838791227745	0.00755413547242526	0.0059759392415944	0.00535562381182287	0.00897678041989302	0.00406249885128951	0.00711300405042564	0.0125984691387206	0.0069471025527559	0.00842821985062952
LCP2	PCM1	Q15154	0.00886483089991004	84.2537578635029	0.000803743591955927	0	1		17416.836025	0.122777325986938	0.0140596908181365	0.299128620130069	0.137511439322657	0.0143362354726696	0.177897438441961	0.149680812902264	0.000803743591955927	0.205703517451715	0.207124924232583	0.0386939276091373	0.134730841973571	31.6519725051309	56.0426496432671	7.13007104052433	23.9974862760166	84.2537578635029	16.4757231541149	19.6192424469213	65.7204185642284	10.9634069003707	17.1869557823558	52.8372073515609	9.61294607596635	0.00264899186532817	0.00637264480284612	0.000554310555360077	0.00229456430283825	0.00886483089991004	0.00171643930279663	0.0019810014165513	0.00813578803148453	0.00117208024964405	0.00169730971548452	0.00675356637544714	0.000734368023484037	0.0292096045837198	0.0276557315241918	0.0153217844546951	0.0171742726280368
LCP2	LARS	Q9P2J5	0.0086258591495224	1.35124543299985	0.00427226599170759	0	0		NA	0.814351377535466	0.898122437294539	0.561445116920708	0.553645298573862	0.699282168866089	0.610668111337213	0.185633348327319	0.502318744113078	0.362667408291992	0.384331238216424	0.00427226599170759	0.0603827218270408	1.0600812588825	1.01591312323261	0.930902602315	0.907940640131248	0.954816126247191	0.97395645963898	1.11520421936743	1.08341710840079	1.15726527119412	1.19289728098063	1.34864722021704	1.35124543299985	0.00443945527610801	0.00578053861206121	0.00362138100823704	0.00434412807129583	0.00502703147487037	0.00507731596357368	0.00563465901498427	0.00671128492845483	0.00619092323404487	0.00589489223077416	0.0086258591495224	0.00516537878836591	0.0064535005614283	0.0103384585816199	0.006160333908626	0.00845557903799934
LCP2	RUVBL2	Q9Y230	0.00858220103469527	1.18829048797575	0.00688124138094944	0	0		572261.35695	0.810416806322767	0.688105216431641	0.0094182263195728	0.670726940485652	0.369052091318891	0.532466013077856	0.514836849342188	0.289627145103475	0.965368398773944	0.00688124138094944	0.0561654795938134	0.485808440897127	1.0330018754542	1.01366030118287	1.12219454345446	1.04421344033172	1.18829048797575	1.09355655409547	1.06934061044755	1.05422581628961	1.00244404244205	1.11994765987707	1.14075038800019	1.13879139346951	0.00508856933043793	0.00678434979724367	0.00513502054513903	0.00587676738716685	0.00735899549936932	0.00670563566915092	0.00635526045272584	0.00768152932176376	0.00630792753027903	0.00650990431732231	0.00858220103469527	0.00512054479207812	0.00872892640564112	0.0133118148170198	0.00902701415647562	0.00920693168696844
LCP2	RPL38	P63173	0.00852591056799218	1.50036891704308	0.00438726807860472	0	0		2329105.022	0.408763442805296	0.788429367024745	0.399805341523748	0.170342400114574	0.420152262776137	0.778980770873561	0.0631301662705108	0.141620629815941	0.00438726807860472	0.305881332912874	0.401028819986617	0.493376015983103	1.24765887949758	0.952040865002425	1.18023914000433	1.16898436038308	1.15421035300931	1.09263434977017	1.50036891704308	1.43402793648752	1.37152849335491	1.22028693864986	1.33086347964652	1.33059075226514	0.00501486865914193	0.0051992475907524	0.00440669670894509	0.00536817961218566	0.00583243620927614	0.00546691939627891	0.00727586222904403	0.00852591056799218	0.00704207272626303	0.00578772592211379	0.008169786012777	0.00488186324410401	0.00700038772881049	0.00777253585448483	0.00588552749069664	0.00863237185749096
LCP2	HIVEP1	P15822	0.00844675907827553	78.1283765424825	6.00998861612696e-05	0	1		NA	0.310217371220908	6.00998861612696e-05	0.314496178840563	0.197655242767992	0.025685121302212	0.158076870934104	0.189132776999059	0.269096973521154	0.213488736308445	0.0717434244541584	0.0140604898969981	0.251888263634439	5.60404564054589	38.3108309202916	4.78151526080639	8.47315019207451	78.1283765424825	5.40054191375354	7.5541381041702	9.58852165549449	8.73543035163152	8.11109213200421	50.1332681041696	5.8677845763554	0.000481927423757435	0.00447633680215465	0.000381966231284815	0.000832490942911625	0.00844675907827553	0.000578124583748602	0.000783768137450512	0.00121969456756822	0.000959613285602719	0.000823079156375067	0.00658444941246858	0.000460608072516979	0.00123628539818352	0.00842035866422303	0.00609945514898794	0.00672730199367467
LCP2	PRPF19	Q9UMS4	0.00839291145968368	1.78416891668821	2.26468975505151e-06	0	0		1042079.535325	0.502855161782209	0.150461188319455	0.0731507406439554	0.252219871707757	0.135486212567941	2.26468975505151e-06	0.060705055982359	0.00145681969099292	0.000794227243137422	6.50721247674694e-05	5.45030746248982e-06	0.010969143526378	1.21351103509925	1.29642172092157	1.22800273542903	1.19781728577145	1.50578646813823	1.42695971016828	1.22620758347937	1.29013752448033	1.26234096813881	1.43867112107626	1.78416891668821	1.49444613608346	0.00373772142790185	0.00542538680407738	0.00351351637069444	0.00421510514533463	0.00583079699025377	0.00547115515790097	0.00455669442247209	0.00587785227472675	0.00496674481930903	0.00522886006022211	0.00839291145968368	0.00420165968878812	0.00494169281310688	0.0103958978342388	0.00556170471918052	0.00625717813302573
LCP2	HMHA1	Q92619	0.00814467770604083	13.9831378898429	0.000111310615634994	0	1		NA	0.0792223765489657	0.0284030665614814	0.193802372558455	0.158588498369234	0.0131457208117242	0.0845693328647064	0.107236959840264	0.000111310615634994	0.148508947749308	0.182678873238668	0.0357517575706135	0.065676540359028	5.75196859721542	7.40412706103529	3.40017069329873	5.15098019424465	9.60465660595869	6.69187444836449	6.19450026838891	13.9831378898429	7.16538068981653	3.36054842383351	8.45349282716602	3.87767936834704	0.0022649901102103	0.00396136512906817	0.00124374105500065	0.00231736434036011	0.00475480790959711	0.00328021044886168	0.00294292223984595	0.00814467770604083	0.00360430092014722	0.00156150095479713	0.00508392885642035	0.00139379565664551	0.00906855496020713	0.0145157687893233	0.00782972864850819	0.0050300838234531
LCP2	RABEP1	Q15276	0.00799134685994177	14.8900803977991	1.19442630993387e-08	0	1		27262.624195	0.864879114330889	1.19442630993387e-08	0.77971785378233	0.87325796159222	0.00119541601045328	0.879491497768162	0.502484871784861	0.77996372875091	0.000739865900857375	0.843109194719581	0.758371719971549	0.864867864933871	0.729834241342916	14.8900803977991	0.605529227968272	0.771895369593962	0.216198969244809	0.761165350765396	3.42402010534944	0.627889361563343	0.20217484210375	0.72835966504678	0.653925647084301	0.759261153464117	0.00028828760238734	0.00799134685994177	0.000222185794446391	0.000348349188278036	0.00010736350492317	0.000374269865664403	0.00163177676331558	0.000366863339758566	0.00010201424359212	0.000339492286538281	0.000394496881280706	0.00027376020580234	0.000145359846334483	0.0200513254210966	9.19945518852774e-05	0.000224654775987271
LCP2	HNRNPU	Q00839	0.00790903855301701	1.59389298122598	0.0003835612190639	0	0		2832858.22925	0.0675759358340166	0.0321755570305939	0.0465041025064179	0.233539123709661	0.00431183618894969	0.00103788194756987	0.229118236460885	0.00511620094763491	0.101707993952411	0.0003835612190639	0.0765246388275086	0.104997355669662	1.23117703616553	1.3302172901049	1.20180959857016	1.21262297978156	1.49621565175506	1.29752378322377	1.1572115304014	1.36831465369658	1.24651155653728	1.42480213415975	1.59389298122598	1.28875717929173	0.004000106631254	0.0058721191352502	0.00362715552118344	0.00450123297918918	0.00611148269210504	0.00524771824002232	0.00453614074882745	0.00657591967234328	0.0051734391026802	0.00546245549597833	0.00790903855301701	0.00382207818550613	0.0074354758010318	0.0124584120968281	0.0063521142185612	0.0072767960810706
LCP2	HNRNPC	P07910;P0DMR1;O60812;B7ZW38;B2RXH8	0.00773578927049507	2.68468753015124	0.00890218411549227	0	0		4488237.68325	0.0888925248823844	0.00890218411549227	0.640396660676881	0.311607102279407	0.0952821171330989	0.226085439454976	0.0176853940923411	0.0614304435703798	0.538219134954343	0.0285933690283184	0.0412773258306181	0.0260137904312723	1.56579515181377	1.89694408947102	1.15820089679627	1.2073885618381	1.81457291832117	1.53781877167515	1.69241383213478	1.96301527658578	1.32864566184337	2.02436471781778	2.68468753015124	1.54925260560244	0.00295414873165374	0.00486265156376211	0.00202983509266579	0.00260255014507532	0.00430400897539836	0.00361165859607833	0.00385235841516863	0.0054782336549616	0.00320212703043063	0.00450680186073316	0.00773578927049507	0.00266806898999531	0.0059693298766306	0.0118328062114622	0.00628485369857576	0.00539805245122955
LCP2	RPS13	P62277	0.00742982782506435	1.34070723594343	0.00270017020636654	0	0		3537111.03475	0.0238629369473253	0.34125407672647	0.596053794557369	0.677843082690361	0.155907352011729	0.54420860034942	0.00270017020636654	0.00910620996376499	0.251573813700589	0.185070831668919	0.0135892483719585	0.468389247222506	1.14287259741087	1.10593997542422	1.03432894638855	1.031224707972	1.28678288284863	1.11921815730992	1.34070723594343	1.23096710620153	1.20579812714477	1.17438291399319	1.26294136513021	1.19325751273192	0.00440230278339366	0.00578808437695461	0.00370100963105723	0.00453826692181876	0.00623144398233289	0.00536662138001019	0.00623072738792717	0.00701371310087655	0.00593319558019479	0.00533794514291622	0.00742982782506435	0.00419559611007323	0.00895760739260666	0.0137004847894741	0.00707418744677505	0.0075410771226355
LCP2	DNAJA2	O60884	0.00731997466517158	3.16364103057222	1.47430373126674e-12	0	0		445957.984225	0.171183715864355	0.00286495467620016	0.94411605012641	0.0445364474518239	0.0311515935662141	0.0245660840302158	0.074395551877532	0.00341600771739796	0.366481840694206	0.0150763178449077	1.47430373126674e-12	0.0268516044445786	1.70251864879292	1.91983918817182	0.947251280072941	2.29295683270941	3.16364103057222	2.25656528198099	1.58860034612888	2.17439146616429	1.44111817476934	1.68340343587118	1.88256671893249	1.36710831342354	0.00313337897975004	0.00480072808232823	0.00161944310797728	0.00482138222819119	0.00731997466517158	0.0051697919954085	0.0035274300306796	0.00591940755263384	0.00338807186207634	0.00365587678219678	0.00529157428061384	0.00229668471127551	0.00852938567556876	0.0113536776898713	0.00773572465967711	0.00999242116663088
LCP2	DHX9	Q08211	0.00693084818166015	2.74081000668337	0.00830322181640605	0	0		986376.167175	0.0990141076653572	0.0491852650109233	0.012298695843356	0.0242639751951651	0.00830322181640605	0.0110925054954666	0.150666982551774	0.131935421791887	0.0155065016414023	0.0116601562782893	0.0479565589854627	0.148064580768212	1.36692366011137	1.86622686172977	1.53467981140765	1.40801826261622	2.74081000668337	1.53333442292423	1.2972476057362	1.62770696898543	1.26263063730033	1.51415258449147	2.46323097533748	1.34757027120494	0.0025183265093021	0.00467146845038442	0.00262642499748853	0.00296367584298559	0.0063481625419632	0.00351648510091381	0.00288345621673893	0.00443571320508661	0.00297150229133022	0.00329169593525879	0.00693084818166015	0.0022661914931445	0.00518577282271679	0.0120877325648604	0.00411649434202383	0.00493074639568901
LCP2	LGALS9	O00182	0.00679066681216446	2.51924975568694	0.000691162732318318	0	0		337482.738825	0.17666542656076	0.00957379651903176	0.482494257489743	0.0620485213508112	0.0341520178629872	0.0278251797305227	0.066602830290671	0.000691162732318318	0.139967061978082	0.16324825765958	0.0767838347395222	0.0761146216585649	1.92831316908851	2.10186806384584	1.35997141197822	1.94156465475346	2.51924975568694	1.84346499219739	1.81379935743645	2.42655326753361	1.81914811649565	1.75368303750507	2.07027375550481	1.38884026987132	0.00364821731705711	0.0054029356164254	0.00239007956798565	0.0041967164440766	0.00599205359205448	0.0043415234159146	0.00414014054354409	0.00679066681216446	0.00439646038672567	0.00391504291742584	0.00598197208779211	0.00239846199378108	0.00908227759077169	0.0116031729446018	0.0088928488592359	0.00966581228058853
LCP2	PPP2R1A	P30153	0.00678995378402748	1.55443564168029	0.00223369966358481	0	0		920522.4744	0.365601449188581	0.372079757771698	0.430544818551308	0.167348478031502	0.0380654116133207	0.0458500500812012	0.314524811560469	0.222760839992868	0.0928467271913802	0.090954242753646	0.0590090443010948	0.00223369966358481	1.12947143980024	1.17472509611803	1.0786471550961	1.21535042292198	1.55443564168029	1.20617270601849	1.19713449560277	1.34525010272133	1.14157780765786	1.20613310406994	1.32349547260382	1.19480440173597	0.00379407699191722	0.00536152506169954	0.00336581107535292	0.00466430604342805	0.0065645500246373	0.00504364490246018	0.00485172904051606	0.00668426068996853	0.00489855934098287	0.00478088630824736	0.00678995378402748	0.00366357517112053	0.00676366059156036	0.0144163234144919	0.00553646731223138	0.00886559722589568
LCP2	TLN1	Q9Y490	0.00649814348377898	1.54037420816418	0.00695018867892867	0	0		487941.0521	0.250319728784091	0.0232952969696556	0.0497460303947664	0.127881134843039	0.242360117118498	0.00695018867892867	0.050885207009228	0.470613626774042	0.235630216159426	0.260897244536755	0.239874783271492	0.448343724827128	1.23244055949384	1.40105619310273	1.44718510288172	1.37073993462608	1.24399481287378	1.54037420816418	1.37659907175691	1.14744241137968	1.39897189001576	1.23708635231066	1.16708818524374	1.39153356242371	0.00417661958958155	0.00645112861442051	0.0045557771162022	0.00530723893459844	0.0053000362340451	0.00649814348377898	0.00562845396312384	0.00575187310366142	0.00605619564853884	0.00494699244430059	0.00604054443694058	0.00430457254504627	0.00699834585644632	0.0139605090770302	0.00755834003709572	0.00975479826134205
LCP2	CD3E	P07766	0.00613689882566158	3.42769383235728	2.30135890541086e-10	0	0		396923.396975	2.30135890541086e-10	0.014404417369188	0.260288482732391	0.0117252470352978	0.167805172010653	0.0741769254630766	0.000397396770522072	0.0174407887250897	0.146535444863862	0.0745268677605984	0.0556025754786227	0.171712872722227	2.00278837040236	2.96391883473157	2.68526389802887	1.76554673805742	2.72443638685571	2.76123706934716	2.0291905346725	3.24563692462276	3.42769383235728	1.57711228106556	2.89786653903202	2.7059527895892	0.00256014538933032	0.00514774567722914	0.00318857023963295	0.00257847795862949	0.00437832071739358	0.00439377064856757	0.00312950106359803	0.00613689882566158	0.00559710638270829	0.00237889062471088	0.00565745907390652	0.00315738245169327	0.00517824702761159	0.0146512876253904	0.0194788647602475	0.00393503233397671
LCP2	RPL7	P18124	0.00613475863444463	1.86323909729844	0.000539945030076942	0	0		3225247.534	0.128167334274319	0.295122646876473	0.30466446463399	0.00294692677031613	0.000539945030076942	0.18571647362063	0.0315270171386365	0.306058352931897	0.215816421000871	0.32446026038743	0.135770102059147	0.174517531457091	1.21940073295657	1.31384393744356	1.15550808725692	1.35251354209558	1.86323909729844	1.26169399248388	1.45850347012817	1.38765712061203	1.46181403085812	1.39296888238143	1.72016669090349	1.45138012631948	0.00284747504203828	0.00416848711533341	0.00250648962155998	0.00360835894351334	0.00546995046803164	0.00366751272542935	0.00410907102811094	0.00479308468746973	0.00436051284865591	0.0038382846742685	0.00613475863444463	0.00309365623594268	0.00715079305640767	0.0113743488909792	0.0048769774762304	0.00695788521118541
LCP2	HNRNPA3	P51991	0.00584440042410841	1.62193126121638	0.00437138817406126	0	0		2920146.2105	0.120506037992254	0.17371519073162	0.521442679455459	0.481568915807515	0.202458067952438	0.00437138817406126	0.43745434189182	0.259909714473304	0.714919488598593	0.214197929518184	0.119793113825095	0.647678644528533	1.40299607372897	1.37394567867681	1.10705660630901	1.12156731389443	1.62193126121638	1.15593073980281	1.09337904308438	1.39815236746519	1.06626581098572	1.24715356583352	1.60653770399219	1.06792151378734	0.00334188902806601	0.0044465823403156	0.0024495417362839	0.00305221799785167	0.00485701387235195	0.00342745294942966	0.00314216525082473	0.00492617153793598	0.00324438976682768	0.00350540171051909	0.00584440042410841	0.00232194704919982	0.00625512048276172	0.0113125446920489	0.00574216962301695	0.00471997172480833
LCP2	TUBAL3	A6NHL2	0.00560668459864453	2.40693238018972	0.000278138869363953	0	0		NA	0.289746576649045	0.116822646155126	0.318046358770165	0.282662068675273	0.130021923576032	0.861603605596971	0.830367247903682	0.207995482723654	0.426190466001132	0.410027727982592	0.000278138869363953	0.800836771003501	1.40616314114048	1.87115628562114	1.38932435372174	1.20747506178455	2.40693238018972	1.05088351492438	1.03262560369962	1.93002773470185	1.3404335367334	1.14131487043212	1.91684009770769	0.956005662981571	0.00260541323873235	0.00471055605387527	0.00239124459367361	0.0025560757004773	0.00560668459864453	0.00242381575915277	0.00230837574288697	0.00528961319278101	0.00317262075315971	0.00249533394313101	0.00542425706916888	0.00161688368090288	0.00347456858296645	0.00759291188540349	0.00632378860075443	0.00418380047290782
LCP2	MATR3	P43243	0.00555937461987236	1.72065710898362	3.98204579030285e-07	0	0		990930.261575	0.0014147243033883	0.0701018642223119	0.0614558396025758	0.0151740160320678	0.0700231545143931	0.0234977650006915	4.51275940463661e-05	0.245009069228288	0.010369857071872	0.00151769830803195	3.98204579030285e-07	0.126123430439897	1.36060490056371	1.5274613577659	1.20965643873506	1.39724301379254	1.68242828875296	1.54121327524213	1.44564651253442	1.30157661143968	1.27159894658208	1.42757433791456	1.72065710898362	1.35488989755046	0.00287839350145713	0.00439045544613192	0.00237716661790413	0.00337710619523957	0.00447461863839481	0.00405868172086758	0.00368980108893109	0.00407293360120075	0.0034363727313878	0.0035636837751568	0.00555937461987236	0.00261637232327166	0.00576257083655779	0.00882236510717282	0.00382357708710633	0.00539296695299431
LCP2	RPL3	P39023	0.00548172762108035	1.86744315660506	1.89145904503331e-11	0	0		1780105.6565	0.0524048066399031	0.0873211779443237	0.188789571645407	0.00219098093620186	1.89145904503331e-11	0.259234788726744	0.0383652241460858	0.157728461050789	0.0508674532239192	0.00683778542385848	0.037535230350242	0.161390073070062	1.39646215904089	1.55415364610452	1.27972546769223	1.50884786980484	1.86744315660506	1.30560580692407	1.50600409537058	1.40704160551308	1.50349481398695	1.63418579025829	1.73952035214461	1.48555679909763	0.00288140056837894	0.00435702071653043	0.0024528485031323	0.00355692375431464	0.00484421251585395	0.00335344091247951	0.00374906806994928	0.00429438388709641	0.00396285671780387	0.00397885569291275	0.00548172762108035	0.00279795763419862	0.0062176053273779	0.00970295453025878	0.00443052367737772	0.00737961669316588
LCP2	RPL10	P27635;Q96L21	0.00522443671367669	2.84919888709517	7.60558937058482e-09	0	0		1297289.98125	7.60558937058482e-09	0.00181687517098941	0.247254987153684	0.18490299371386	0.0310443265344309	0.0896979417427683	0.0317238125702174	0.025677562130351	0.183489955668811	0.17940394667274	0.000177167488370435	0.208811395281964	1.60757272450783	2.84483338843242	1.67376857887593	1.68902569138057	2.70900644593805	1.52586535977987	2.10260754234846	2.84919888709517	1.85669386138916	1.64896489120818	2.42782221376683	1.43370809164556	0.00199281909624711	0.00479154191098321	0.00192740111012198	0.00239214851389278	0.0042219065505162	0.00235460239141354	0.00314469240933791	0.00522443671367669	0.00294015021026971	0.00241207578563657	0.00459650355422536	0.00162231577342563	0.0043254305185141	0.00971468833378746	0.00627611362355987	0.00516700670790192
LCP2	HNRNPA0	Q13151	0.0051680983543308	1.81533199146973	2.99397169653682e-05	0	0		944189.855075	0.0512453278739254	0.187526433825561	0.131565396701253	0.395396701384435	0.199547432553811	0.341219947357585	0.00450635750175285	0.000150631190053981	0.0854237785700633	2.99397169653682e-05	0.000154930575721976	0.0732198004208149	1.56322091896871	1.3993698102899	1.35384105522817	1.26493277224984	1.37250932298919	1.22615449464245	1.37171267835112	1.52636020903296	1.50041677148719	1.58118507504107	1.81533199146973	1.45589231921848	0.00291394663991944	0.00354417325887281	0.0023442739594332	0.00269391145625973	0.00321645789255964	0.00284518526467988	0.00308494266219312	0.00420860078491578	0.0035727704735954	0.0034779732355605	0.0051680983543308	0.00247723894295934	0.00488200544769428	0.00823081333082896	0.00498476551801444	0.00501943984783263
LCP2	TUBB8	Q3ZCM7	0.00516032579062428	5.49395496417319	0.00372388895865127	0	1		931023.424825	0.817277117464675	0.464052923494916	0.835690678617824	0.00372388895865127	0.0564454113553605	0.125803128740219	0.00852499276498805	0.080434846466167	0.097949425603961	0.034109106253648	0.00435316382353137	0.443986835568784	0.777668440532527	1.67886883900017	0.935006120085515	1.86165609131372	5.49395496417319	2.33367400084238	1.82016561309602	4.40522838622963	2.59587007737758	2.11258833570973	5.23184597155595	1.27152068865821	0.000502230604563032	0.00147314899947321	0.000560922162381447	0.00137360793484051	0.00446061894747223	0.00187608714119991	0.00141821577482032	0.00420820208978511	0.0021415273317775	0.00160992583405431	0.00516032579062428	0.000749565410355119	0.000125968551711862	0.00130348416917362	0.000915440894910172	0.00253389804694091
LCP2	SLC3A2	P08195	0.00507916244312098	1.75547360405923	1.23099844467685e-08	0	0		459655.6808	0.948127696444717	0.249855641226007	0.870739118310491	0.141873596742701	0.607799051406658	0.381906309847892	0.153695921686825	0.579976214310991	1.58310781679622e-05	1.23099844467685e-08	0.00198918311742689	0.0741138367025155	0.996618214380357	1.15760567658599	1.04181274769289	1.0931919234498	1.07819752315241	1.05763629689715	1.3382085906114	1.0961021754485	1.32149508906219	1.58116207377088	1.75547360405923	1.68074503972321	0.00188804850338711	0.00297965637274044	0.0018333840166062	0.0023661124315402	0.0025679347672969	0.00249416277700492	0.00305865749236199	0.00307153045623191	0.00319802497022894	0.00353462226001086	0.00507916244312098	0.00290645479247852	0.00397767132479835	0.00708012127561146	0.00349891693507763	0.00405928282379501
LCP2	HNRNPUL1	Q9BUJ2	0.00499321001112107	1.39358011579205	0.00377344679262398	0	0		267429.1825	0.158833808036366	0.341232443028218	0.404609478274475	0.0298734072354514	0.00377344679262398	0.483633171973055	0.132687488291808	0.463613740090944	0.250328806611745	0.897781006334038	0.247829193222527	0.199184875354023	1.23028431070467	1.17405283591798	1.11967981402845	1.34558923994236	1.39358011579205	1.11476363987777	1.26559622407205	1.17580802268421	1.13163903060729	0.979903927858243	1.24116271882482	1.06868945959548	0.00324073204757977	0.00420190749995324	0.00273974998810198	0.00404953148434869	0.00461499154597951	0.0036553128478669	0.00402212455836928	0.00458135047537592	0.00380782978167106	0.00304581435639342	0.00499321001112107	0.002569606199541	0.00561197147946161	0.00959429303283187	0.00405466509582654	0.00642330232222095
LCP2	LRRC59	Q96AG4	0.00495402441910738	1.44044581071321	0.00370929341380653	0	0		477094.35145	0.232513082603577	0.11753538934163	0.979809476472469	0.431009914831262	0.660180489157788	0.403177905533618	0.12926895029137	0.157184588075647	0.00370929341380653	0.0977163683937936	0.0923116162468644	0.334345945821122	1.11523409643221	1.23194895530705	1.00258845752211	1.08711227833099	1.1054738365536	1.12364266418516	1.30710081005328	1.39046115633457	1.19747260651896	1.24822001811267	1.44044581071321	1.20950261898575	0.0025113878256262	0.00376930835365045	0.00209724850295101	0.00279689899408965	0.00312966277931191	0.00314977902328966	0.00355123601786117	0.00463154690103624	0.0034446516012072	0.00331681448748995	0.00495402441910738	0.00248617655165918	0.00527096807939612	0.00652128621257488	0.00406291986909823	0.00449414298214539
LCP2	ARHGAP9	Q9BRR9	0.00491341191428033	49.3538845237135	0.00734411722967556	0	1		5710.93562775	0.179662850207686	0.028624408561326	0.416737794502397	0.203171082893448	0.0101223192168598	0.203051155705136	0.194827829536517	0.00734411722967556	0.367558893064433	0.37169541160953	0.0226126642092832	0.0379555181787014	14.2815067165891	27.9528769519105	4.08657226310008	10.5053616198865	49.3538845237135	7.17218021832244	8.58669429278338	39.5931322320807	4.73459379426821	5.88378915146986	34.0894373927771	14.1001334298942	0.00113092689385448	0.00300751792012389	0.000300607030302563	0.000950443152011139	0.00491341191428033	0.00070699414453913	0.00082036894501276	0.00463766979346993	0.000478933480387711	0.00054979387499102	0.00412281463914953	0.00101920403184671	0.0104905562654094	0.0159756685890605	0.00912399025128323	0.00706216558197245
LCP2	SPTBN2	O15020	0.00464329926739996	47.82555648313	0.00455881908193943	0	1		3008.0107795	0.0446095419227915	0.0177760474104276	0.213637034829049	0.168959931220227	0.0151435862886784	0.0449638438807464	0.02883268305114	0.00455881908193943	0.295403146538823	0.205291986182781	0.0264459739416916	0.013452890298986	23.9784881848027	30.5829566747775	6.39886415272918	8.24077155860908	33.8852950642053	12.9632760339107	20.614828878275	47.82555648313	6.70326255373504	9.75099940206751	37.1692327786268	10.83339461852	0.00157387045164146	0.0027273938761487	0.000390148122273764	0.000617973277009688	0.00279614562687562	0.0010591709786143	0.00163248660062205	0.00464329926739996	0.000562037617600527	0.000755228910272055	0.00372601203270138	0.00064906643965582	0.00825384613845098	0.0125119311100789	0.00549116197983482	0.00230941833331205
LCP2	IFI16	Q16666;Q6K0P9	0.00460692754631503	1.67624251611181	9.98248938902125e-13	0	0		808926.3161	0.0428824885136426	0.280453371645539	0.254902926723956	0.0089636679628375	0.00976895654232402	0.0734677732107836	0.157890277731316	9.98248938902125e-13	0.0174638203526454	0.0132954124744383	0.0252223534433868	0.43171788133502	1.38698734836109	1.25497941754594	1.16635493035607	1.46194098697281	1.61073056301147	1.31565552806385	1.45675295060074	1.61514221470548	1.52652362779824	1.45506074826751	1.67624251611181	1.18399932271606	0.00249593664614443	0.0030684487125016	0.00194971545517421	0.00300569934119388	0.00364405805979265	0.00294718482653062	0.00316278500812843	0.00429923600047892	0.00350910657791459	0.00308975807513496	0.00460692754631503	0.00194486705236543	0.00467696379339698	0.00796886606757874	0.00402031467040695	0.00520826639189567
LCP2	DAPK3	O43293;Q9UIK4	0.00454310563782693	11.284076567271	0.00241037112322305	0	1		NA	0.377154781869285	0.221526791189367	0.675725839733052	0.711834028988459	0.0601065395927563	0.65941593760414	0.557567982132585	0.00241037112322305	0.303201239646428	0.0959050777986164	0.0489880515770377	0.645280105083434	3.14897650743656	4.62301582591342	1.73135251043966	1.77051868915053	7.63787031019091	1.87940602255935	2.27249355882107	11.284076567271	3.15890215622424	4.39358840131731	8.48469060643235	1.66151380015082	0.000857110414512017	0.00170967648807541	0.00043775619349986	0.000550582626155562	0.00261361107584725	0.000636783916122483	0.000746264391719663	0.00454310563782693	0.00109833670087861	0.00141113646061481	0.00352709237624589	0.000412808576348995	0.00612472057080783	0.0112391082752013	0.00567809587962766	0.00414388526434296
LCP2	EIF4G2	P78344	0.00449042187669198	2.21791343902578	0.000138114990403737	0	0		168046.090725	0.0166491064512891	0.000407350232040066	0.000414521471330289	0.0547244741383054	0.0232201193785983	0.266577687079827	0.0245444032855679	0.0675846530448325	0.0358335095385099	0.0207781965902626	0.000138114990403737	0.200546157211438	1.49027051856138	1.79065358159274	1.37498491740127	1.88560782686709	2.21791343902578	1.45030619044186	1.69729670661404	2.00369397844531	2.10538511125195	1.7805150001354	1.96226852133088	1.51262492841833	0.00223295692745221	0.00364542375314682	0.00191378266709703	0.00322790871222139	0.0041779299959772	0.0027050734150685	0.00306828510296267	0.00444084983787461	0.00402975602406436	0.00314806118947597	0.00449042187669198	0.00206882567031274	0.00406067188807479	0.00676314370811463	0.0035158691224904	0.00468665601358937
LCP2	RARS	P54136	0.004487158294496	1.67293845297687	0.00885162619359188	0	0		NA	0.234976261135141	0.291254655396275	0.248230180122741	0.00885162619359188	0.110289540646063	0.0345592708211599	0.0716036627078708	0.0800299570024785	0.187228282488463	0.20679533149523	0.0447809087433688	0.106922763648181	1.16479626534335	1.05870366751749	1.13768619898944	1.52074350575767	1.67293845297687	1.4422612528631	0.779646670249442	0.567825524166978	0.719531808656897	1.16620058276443	1.21785899117918	1.28532611001555	0.00248507823540943	0.00306892108757422	0.00225471696665654	0.00370681321660945	0.004487158294496	0.00383034728800779	0.00200683021825289	0.00179194413527425	0.00196097503178209	0.00293592963735408	0.00396826416645514	0.00250311517613118	0.0044163980796969	0.00611636343260246	0.0039318440056782	0.00601345702465332
LCP2	HLA-A	P04439;P30511	0.00448285416416651	1.14249768240623	0.00713745614009752	0	0		332049.59465	0.539031738991158	0.696904682185898	0.00713745614009752	0.390053633762201	0.203761308968637	0.0206006837251705	0.456031158944133	0.452939682148754	0.374710896841366	0.103800301961381	0.355014349686071	0.250062663762042	1.11559879385422	1.06966470693232	1.14249768240623	0.874822123805108	0.804853444795168	0.787612999657395	0.933106332422026	0.837432111355055	0.891659676812197	1.07972391804104	1.07220276751492	1.11255337882523	0.00305402262821223	0.0039786257470824	0.00290535355156209	0.00273614184589179	0.00277001647613575	0.00268399195587369	0.00308189656244779	0.00339104289842768	0.00311813785454791	0.00348786148394935	0.00448285416416651	0.00278011319317149	0.00483440185073038	0.00936179195382648	0.00501432516784656	0.00521956714660508
LCP2	VAPA	Q9P0L0	0.00443466356055073	1.83869871706525	0.00988435377942398	0	0		568757.680625	0.239488362131002	0.0915521510906467	0.962215054868432	0.051759750698446	0.235625407416586	0.00988435377942398	0.245166485063341	0.0118945322915591	0.601328340243392	0.990734846076229	0.0668688260548797	0.675951847189116	1.43738397690387	1.48903070439498	1.02544355350907	1.1759036985353	1.67508063472278	1.32997594117255	1.26354965722382	1.83869871706525	1.12719519017765	1.00270266370422	1.35053248444838	1.06068735127282	0.00234370768515348	0.00329879635138553	0.00155318021915759	0.00219056950324002	0.00343374225813018	0.00269947027335586	0.00248568256588331	0.00443466356055073	0.00234780347865091	0.00192923488398077	0.00336317256691115	0.00157868485241433	0.00573392334473142	0.00829238972381194	0.00609337782539347	0.00435132980073618
LCP2	PPP2R2A	P63151;Q66LE6;Q9Y2T4	0.0043554314898643	1.62684573653712	3.33105331344084e-14	0	0		188569.06975	0.0323553434121467	0.0328430677579044	0.0146824511987014	0.551205509429146	0.131024212625801	0.00013981706951443	0.230041539297957	0.118823889518266	0.0474108480106386	0.000366385068707246	3.33105331344084e-14	0.169079694035057	1.3717405687652	1.43737128886738	1.25928862148488	1.05250757466735	1.62684573653712	1.22974790661056	1.14623086528375	1.41340240831399	1.22718341712337	1.24461738279485	1.4496523507197	1.25183482971723	0.00269852119371427	0.00384188201624787	0.00230122231331053	0.00236555862997012	0.00402347729065919	0.00301143894151576	0.0027204995370377	0.00411281463995444	0.00308386457667959	0.00288916273911301	0.0043554314898643	0.00224790673368567	0.00598531347865697	0.00835637741126689	0.00449449728286555	0.00376792981425931
LCP2	RPL8	P62917	0.00433589744150033	1.76212897356355	4.43220908376813e-08	0	0		1914732.7265	0.00194443541670237	0.0992892924336668	0.223756649534674	8.60726261382981e-06	3.43022115590652e-07	0.0445174182109189	4.43220908376813e-08	0.0910369233154405	0.0323729565835157	0.000344334530807311	0.0679651672401106	0.21858776001104	1.28333396387345	1.54480610802064	1.33593749074074	1.51901821390435	1.76212897356355	1.30250295416236	1.63072738918145	1.55146451503255	1.45254538043801	1.55849091363345	1.67965704469136	1.40994850054672	0.00216912510714613	0.00354764453859788	0.00209754118851851	0.00293334085095988	0.00374441464978932	0.00274048702247166	0.00332543900004213	0.00387887888592692	0.0031362205239868	0.00310836120760404	0.00433589744150033	0.00217533210880771	0.00481977247309131	0.00904946397972068	0.00443660281866587	0.00554506841466165
LCP2	ILF3	Q12906;Q96SI9	0.00433011686061678	1.90979660915833	3.34396536632532e-07	0	0		708940.012125	0.620977758973404	0.0670907660617429	0.523671493091926	0.0956045456241071	0.0178658845258224	0.000119479714188144	0.000970731368460388	0.395150378105174	0.123483709510171	3.34396536632532e-07	0.029974199314126	0.0633781706033153	1.17203503500493	1.42061767331039	1.10123998026532	1.47895468435242	1.81999391916661	1.47871985996959	1.36136610785405	1.2972073436342	1.38458302873661	1.54605474055413	1.90979660915833	1.35258901061359	0.00173996142870993	0.00286548043686549	0.00151865961387963	0.00250846779850294	0.00339680248483538	0.0027326817252326	0.00243835350495057	0.0028485764860914	0.00262572960609156	0.00270835872383888	0.00433011686061678	0.00183291484553213	0.00235132671974693	0.00713802765028706	0.00269044364562399	0.00370493837699998
LCP2	RPL23A	P62750	0.00432248621832518	1.39474953785889	0.00680372227380158	0	0		2417040.71175	0.117431461014654	0.108502375188355	0.0613242542288246	0.376030437465185	0.718470285367419	0.376790854347815	0.00680372227380158	0.688864117285991	0.102382710570356	0.0896434718068566	0.0960941108337336	0.42505247110694	1.29134749751578	1.17478886373611	1.1633014059853	1.16666817486337	1.03155633159353	1.08237063604476	1.37812783561777	1.03487662565481	1.39474953785889	1.34465954479066	1.19668593097238	1.18769471355297	0.00305409881871988	0.00377503505075643	0.00255571051377181	0.00315240455867512	0.00306714451664652	0.00318654518533719	0.00393235005707062	0.00362032864887908	0.00421374408560529	0.00375262002185087	0.00432248621832518	0.00256402461627184	0.00532721744021834	0.00779927420268948	0.00472716608378125	0.00509981505863721
LCP2	ILF2	Q12905	0.00430777407996748	2.82321490262234	5.07652216886201e-11	0	0		1197560.51225	0.285107585302592	0.0330550671966975	0.687254391424933	0.531406839928141	5.10709954629058e-08	0.152284084346197	0.995457493622177	0.471777936135768	0.0314150485408188	1.11520397977343e-07	5.07652216886201e-11	0.102704516958638	1.57407484557105	1.89047274089823	1.22291609820769	1.20680081331905	2.30349354054724	1.14681892818998	0.999204830184445	1.48679262126039	1.40010413324461	2.1675712805574	2.82321490262234	1.4453387327315	0.00157260947295475	0.00256618011750549	0.00113493664155114	0.00137748138593572	0.00289323585122627	0.00142624613577064	0.00120440552918246	0.00219717862400377	0.00178684884742809	0.00255535468760981	0.00430777407996748	0.00131808238788532	0.00176866663609713	0.00667748260006592	0.00273123697712962	0.00158311072633479
LCP2	RPL30	P62888	0.0042787854144633	1.93442385060302	0.00150772094030799	0	0		3231164.88425	0.00585254796216386	0.0145603128292347	0.00150772094030799	0.0401003529045222	0.0370663914892319	0.0139672583012931	0.0159099280515422	0.0355326196576276	0.0535693570736658	0.0155858085223278	0.0264126850067726	0.0491842095362608	1.28225676169511	1.47511156457919	1.29757241259913	1.18747207335174	1.68892254967953	1.30806599249873	1.47695427775289	1.57162316384894	1.37101780525431	1.40367779737173	1.93442385060302	1.5248967813772	0.00185707906466279	0.00290269544609151	0.0017456872765588	0.00196486825923713	0.00307515110687185	0.00235824634964924	0.00258074535541803	0.00336684619127926	0.00253647426994515	0.00239886119629944	0.0042787854144633	0.00201591980329171	0.00384137504628573	0.00640605895583535	0.00305871188959407	0.00351229275187933
LCP2	SSFA2	P28290	0.00424961751127909	36.6858251182284	0.00200162299784978	0	1		NA	0.219460138278741	0.0236470585520692	0.39125174034065	0.23301885627228	0.0389491707709175	0.193089839622059	0.206148994236973	0.00200162299784978	0.484811708294803	0.541984843749905	0.148832988541784	0.41766414169637	8.68163726836274	19.2101170934444	3.53192670668934	6.45681867997793	20.5205391867103	7.97040638549031	7.43353920538175	36.6858251182284	3.66844442021017	2.25399412741683	6.80580869742375	1.57352466170784	0.000679882289875099	0.00204401139077709	0.000256934972273044	0.000577703925837785	0.00202032943131816	0.000776992232195837	0.000702344903784708	0.00424961751127909	0.000366983049873095	0.000208289398065417	0.000814001681100937	0.000112482006066955	0.00692590726361725	0.00862404634277695	0.00472940158078525	0.00285078689946675
LCP2	IKZF1	Q13422;Q9UKT9;Q9H2S9	0.00411985381445501	1.49049283170059	0.00753935395355152	0	0		143922.03215	0.541724657935323	0.333261741969826	0.994347171657437	0.814344497485355	0.477255610279585	0.777597972125883	0.920626559945324	0.0662350613832699	0.520288441840525	0.279986429111314	0.159666138394776	0.00753935395355152	1.2882736960048	1.37417336755666	1.00268972197928	0.929197306813277	1.36695728836286	0.916162190066913	1.03717278659316	1.49049283170059	1.21550046496757	1.23373036497456	1.46483837172145	1.21158605616924	0.00237239371841889	0.00343828094916501	0.00171523897332496	0.00195497498357413	0.00316471715679875	0.00210017319064372	0.00230437124032534	0.00406001816945544	0.00285933950989013	0.0026809034434132	0.00411985381445501	0.00203662138517777	0.00838572561512252	0.010623377747669	0.00506586271982221	0.0045700802980971
LCP2	KIAA1211	Q6ZU35	0.00406696484137644	44.7737109772523	0.0021509021597845	0	1		NA	0.190568679881473	0.0160202498356184	0.449993037221845	0.243916552260893	0.0240982571118058	0.260199943541625	0.167798931045521	0.0021509021597845	0.35331183681841	0.181827007541171	0.0182793314604774	0.449591923447191	12.0239673919873	27.9851769167707	3.50766983015342	6.41798215917083	29.6552957336734	6.74195670180573	8.38296420489221	44.7737109772523	4.71611957233322	8.65331384100877	35.4106760597629	2.62156206895299	0.000738372743857672	0.00233494756046016	0.000200090293488988	0.000450278290486429	0.00228945154818887	0.000515368589597836	0.000621080917592143	0.00406696484137644	0.000369951374065339	0.00062703620090997	0.0033210510977418	0.000146948588514256	0.00745086987875105	0.0105518716088856	0.00508123912981489	0.00175211319279912
LCP2	TVP23C	Q96ET8	0.0038228171537602	25.9011803639553	0.005147964522101	0	1		NA	0.438935825309356	0.0810925090100429	0.7552469987907	0.363708424681885	0.005147964522101	0.255369677558949	0.261330570498268	0.0520638412794746	0.227572022225315	0.11461282984357	0.0146541160406414	0.553969482462985	4.23411076690914	19.8565594957542	1.57247260481486	3.92262412838343	19.4320589619094	5.42696818327898	4.40968961767104	17.4046058710106	5.79874551349905	6.32821861243135	25.9011803639553	2.64659178346674	0.000409178412377611	0.00260720815966017	0.00014116044947804	0.000433093662922274	0.00236086224966531	0.000652847721780839	0.000514139803211923	0.00248790704695567	0.000715840914477351	0.000721629475693786	0.0038228171537602	0.000233461281314061	0.00419248587418355	0.0142124908920171	0.00322793782947622	0.00181866476208438
LCP2	RPL35A	P18077	0.00381824603638811	1.35687161956353	0.000792450337810249	0	0		806562.516875	0.124533230489985	0.0256239649226998	0.100978766112495	0.575543556274728	0.000792450337810249	0.502980496094998	0.00629902015760223	0.145315137965621	0.37939277155661	0.186307689999389	0.149116349713937	0.27617520852993	1.17991749749932	1.30807790627072	1.14416448773927	0.863826074570981	1.2772597681172	1.17034908750036	1.35037407002885	1.21083090153321	1.21858505733018	1.15395505412189	1.35687161956353	1.22206989715532	0.00217401892335618	0.00327466212271886	0.00195830164825442	0.00181841340226376	0.00295864079908032	0.00268430103670299	0.00300184646505067	0.0033000052740299	0.00286813438992642	0.00250889718826116	0.00381824603638811	0.00205534689885318	0.00410264557828916	0.00748830414553336	0.00381861960134036	0.00287486017248421
LCP2	LRPPRC	P42704	0.00378697807379382	1.33946214687367	0.00116509598076457	0	0		307109.152525	0.698094915309989	0.588480011359003	0.260454614596495	0.147475973821094	0.476594224258916	0.00776742072986272	0.0659382795160134	0.348541147371499	0.00116509598076457	0.0855885249166212	0.497541044384236	0.379758846487775	1.0270397975548	0.867188666178829	1.22690691488379	1.26540047579483	1.2717647207588	1.33946214687367	1.29670903874918	1.20380923604035	1.21539578998681	1.22783531006128	1.18954785110102	1.24756274873327	0.0021408422854974	0.00245602171476269	0.00237568285000664	0.0030135613066427	0.00333277124412577	0.00347561742814394	0.00326108896491998	0.0037117142312073	0.0032362875254501	0.00302008949614216	0.00378697807379382	0.00237376218625238	0.00417082436863812	0.00758685881538585	0.00346975872463011	0.00684895129868307
LCP2	DIS3L	Q8TF46	0.00371721182140337	8.64559296318961	0.00867667563993015	0	1		NA	0.227155431900648	0.00867667563993015	0.66620532454524	0.550713068797869	0.577751793880381	0.492912734931923	0.0390803383202723	0.438589677802548	0.41340813103531	0.163864924558309	0.012290194356951	0.420374996256461	3.37207988854992	8.03302882849207	1.75734749861777	2.01286593747511	2.25795661194594	2.10604029192497	7.43420154400513	2.94270242408362	3.53154984206115	4.01904108722724	8.64559296318961	3.70118807221048	0.000949307489815868	0.00307262518139936	0.000459564154386277	0.000647408711587319	0.000799145715419988	0.000738039910967517	0.00252502737191733	0.00122539148675308	0.00127000772419859	0.00133509998517528	0.00371721182140337	0.000951103135536748	0.0013045791886059	0.00347544139225208	0.0014488864342654	0.00173607733591178
LCP2	RBMX	P38159;Q96E39;O75526	0.0037062833981307	2.97605391784496	0.00351287069257135	0	0		1449989.6325	0.204477202421195	0.00351287069257135	0.779982054826087	0.108009149473335	0.0162631717953212	0.00439267700362955	0.0209304242153393	0.0641312512423528	0.489787806603823	0.0528180815359765	0.0434509658926782	0.142860869923091	1.67936300808937	2.34559828351347	1.12773511441113	1.48199913999977	2.97605391784496	1.41838778856635	1.62973952148719	2.23479922988842	1.28848366025484	1.66249229426825	2.56152625625953	1.35112674271516	0.00159100272212129	0.00301926465393305	0.000992459721713304	0.00160409072526695	0.00354461006090482	0.00167272844985742	0.00186280435542183	0.00313172999990417	0.00155932709604505	0.00185852442817255	0.0037062833981307	0.00116842230044168	0.00390761564391901	0.00759078873664047	0.00380463653376017	0.00261464487624651
LCP2	ITPR2	Q14571	0.00363237355600542	34.8403907114428	0.00180708908154583	0	1		13780.0670125	0.205373140902152	0.0249927864806543	0.608530054346203	0.234947559799371	0.0224478485916379	0.0866736775027109	0.144733747853796	0.00180708908154583	0.183173719610978	0.26280330708447	0.196573476425819	0.379298694282889	12.6322746973509	15.0837123659865	2.52886197690556	11.2578310048165	34.5971680142954	18.1415151657363	11.2429227087974	34.8403907114428	9.75599855788126	4.84313936543353	6.20462191812186	2.24191125100186	0.000890368097046566	0.00144449977629989	0.000165574176071682	0.000906561748052641	0.00306570181084576	0.00159171645187523	0.000956070595496728	0.00363237355600542	0.000878398785508189	0.000402807258893122	0.000667908274994275	0.000144239381962657	0.0107882847347256	0.00669985386618135	0.00639057652018641	0.00582095345703514
LCP2	EFTUD2	Q15029	0.00359990945954138	1.52417698117374	0.00388720857724879	0	0		503108.3861	0.992648349950488	0.989378641170802	0.440025813548789	0.92838431692623	0.0227825313209371	0.0064862048483251	0.900346578936324	0.482930065840391	0.523845079976832	0.713581267620422	0.00388720857724879	0.964296762754946	0.998231233589049	1.00379132971451	0.93582398615934	1.01762343388464	1.39640439123803	1.23400062655254	1.02034511728085	1.11232202609035	0.927989633500592	1.04496584465149	1.52417698117374	1.01112594378251	0.00154373894911296	0.00210914945487349	0.00134436230489867	0.00179797828714127	0.0027149087910384	0.0023755392327985	0.00190376134799951	0.00254444286881033	0.00183323357312085	0.00190689638537622	0.00359990945954138	0.00142733320218523	0.00242634784311245	0.005149922282451	0.00245645208361202	0.00243809430744921
LCP2	RPS19	P39019	0.0035971132986534	1.43930399044292	1.0583124698775e-05	0	0		3074927.4725	0.33058718554873	0.468062605839338	0.958742948548647	0.811162889203346	3.86928305103202e-09	0.866747661293783	1.0583124698775e-05	0.0982207148618825	0.0428967471198023	0.97405621205776	0.0187083157720255	0.391904041260105	0.785390840317721	0.927480717102816	0.994814190417748	0.963881046068599	0.74759430251404	0.985601371943825	1.43930399044292	1.13133126376349	1.29241872470576	0.990287103924481	1.11172290789512	1.23941439068131	0.00162691443449606	0.00261038747569126	0.00191425724214188	0.0022811663508823	0.00194691142595136	0.00254146597353524	0.0035971132986534	0.00346647544859949	0.00341990539180962	0.00242059591772044	0.00351713393928573	0.00234354243595977	0.00275827471417693	0.00611369054394403	0.00292976475913311	0.00352958795826211
LCP2	EVL	Q9UI08	0.0034908544421554	1.94776663649469	0.00778739707786049	0	0		401166.281225	0.0787610423685795	0.00778739707786049	0.078663179096473	0.311131788299172	0.539090510435942	0.681446717864679	0.885149341808944	0.736145159929928	0.218498961219733	0.369563900138419	0.0529047172748637	0.38274677652443	1.94443122766011	1.75960462938472	1.94776663649469	1.27392057338939	1.16163586520403	1.20282387360774	1.03949558124625	0.942522379723404	1.31117628509485	1.15820707916711	1.41288508959915	1.44927421136851	0.00283914794822321	0.0034908544421554	0.00264187220863326	0.00212516387277584	0.00213239070042234	0.00218625892857877	0.00183122113340311	0.00203566620854461	0.00244561727063335	0.00199555611545317	0.00315076310464069	0.00193162762828918	0.00481548559518102	0.00588708766138996	0.00310535975839382	0.00278784359409357
LCP2	IQGAP2	Q13576	0.00346422280349104	7.10967924808597	3.42871097889195e-05	0	1		70665.279295	0.127958743612135	0.0260410838384871	0.246208485980661	0.362932117825237	0.131004692661843	0.126692155903777	0.220113908507163	3.42871097889195e-05	0.0814206264109259	0.146238831722931	0.0332062782328247	0.101913030294838	5.13505607052999	5.97815435389058	3.49604969593863	2.79060014890843	3.82527930919946	3.22205668644784	2.97179867398485	7.10967924808597	3.8619848353366	3.75238003042869	5.62040660244457	2.47336251869427	0.00169153714382162	0.00267562152043247	0.00106977733627575	0.00105024010330741	0.00158416651999536	0.00132121545492559	0.00118107762050032	0.00346422280349104	0.00162509548152429	0.00145856388975844	0.00282759728649456	0.000743706420878358	0.00932284290495384	0.00928842143890636	0.00589350745367131	0.00562521343048277
LCP2	PTBP1	P26599	0.00346043319913408	1.57154420459208	9.9072721904088e-06	0	0		1703208.10125	9.9072721904088e-06	0.161776812949212	0.273222183431774	0.480583205340958	0.159984907873507	0.580326615096538	0.814082098091011	0.673121223257137	0.304780471285983	0.380977052131518	0.147775675596476	0.814476339248606	1.37948099368724	1.50871688458715	1.14608724527473	1.09998319936866	1.3338697162747	1.12179858139052	0.937975018198233	0.74470876053486	1.28469773204194	1.25804293934861	1.57154420459208	1.03144352260245	0.00198886872009201	0.00295542099737026	0.00153492628193203	0.0018118868968694	0.00241771519185481	0.00201330421371856	0.00163156498018654	0.00158816755133715	0.00236604676213803	0.00214026797700244	0.00346043319913408	0.00135741691374056	0.00411913747037335	0.00875785632940197	0.00333543466136051	0.00334157138497681
LCP2	RPL15	P61313	0.00342041938016167	1.39210163568362	0.00226800880690812	0	0		2852430.10775	0.417706978819496	0.403058545844152	0.67570236993003	0.100702328197198	0.00924067441342058	0.876809079444458	0.00226800880690812	0.562094222246266	0.696729430100358	0.45976118206513	0.275774540822055	0.552772778270733	1.13390461656604	1.22183538536866	1.07387593131515	1.21758889646149	1.2473454144921	0.976510336803603	1.39210163568362	1.16398093668117	1.14660156857019	1.1967737895891	1.3168358957208	1.15443238772743	0.00192846052398339	0.00282337221048087	0.00169655438192482	0.00236586274073356	0.00266699557490286	0.00206735564525055	0.00285645824905278	0.00292819204724979	0.00249102870034505	0.00240175438099969	0.00342041938016167	0.00179217386312414	0.00475340173593927	0.00732936546558236	0.00352660610086217	0.00413690632926303
LCP2	ELMO1	Q92556;Q96JJ3	0.00334074531452434	1.39337534700703	0.00427726814395602	0	0		192351.6567	0.0484970092261764	0.372485703722554	0.354405403733745	0.346808715168716	0.431262339089371	0.270635515308018	0.227405740844391	0.545764861946681	0.437125577513096	0.26434941862565	0.00427726814395602	0.106015371961606	1.39337534700703	1.11763965842649	1.14301390844973	0.776826039823992	0.85819943597654	0.807470444647065	0.798696425627899	0.926032142263721	0.880661549922799	1.08184742258053	1.3497912446015	1.3094766340912	0.00225803885744136	0.00246085656226511	0.00172065678265197	0.00143827423284744	0.00174844849771651	0.0016288985764419	0.00156159258073558	0.00221977425187656	0.00182307398667272	0.00206876707807518	0.00334074531452434	0.00193703937774185	0.00461005896953488	0.00537618557892961	0.00265327852499926	0.00234694627987435
LCP2	CHI3L2	Q15782	0.00327708171106777	3.23912084659691	1.4387727674442e-08	0	1		59939.8289199999	0.0223645025729696	0.00089658727305828	0.0623937110595286	0.094723339244054	0.168562564893295	0.0736012462405366	0.0376286118382153	0.0138881984321386	0.12380648104211	0.0617611643240359	0.00439307181079823	1.4387727674442e-08	1.92228670362349	2.85563551784298	2.06105842334366	1.80378985063998	2.26428294461267	1.88815120884315	1.94360332263486	2.41452334091962	2.19319202050944	2.22927349974391	3.23912084659691	2.30174869306633	0.00127339989218218	0.00257022195687698	0.00126828365704359	0.00136517152718343	0.00188572636304995	0.0015569961458677	0.00155337741600748	0.00236590615598041	0.00185590300062215	0.00174257826528213	0.00327708171106777	0.00139181643096916	0.00243774633753172	0.0049326476865977	0.00331291263392164	0.00206370645802536
LCP2	USP11	P51784;Q13107	0.00321667242895327	2.57309546452011	1.95512237070004e-05	0	0		126004.144975	0.000358562974138936	0.000790060507295927	0.0451756866978838	0.118008904496001	0.0872938991421123	0.0650680621196911	0.000840218723993494	0.0154999254928919	0.0460569951585985	0.036286424075459	0.0219670699017724	1.95512237070004e-05	1.96041140147329	2.20750266535276	1.53428944152884	1.96931289020416	2.10185091985694	1.69794138750923	1.73952108774699	2.34870701247578	2.1263687229281	1.8281714998232	2.57309546452011	2.01191119399728	0.0016046661252182	0.00245504755651764	0.00116660600676838	0.00184164884371839	0.00216292123648437	0.00173007240554042	0.00171786831777702	0.00284371303646093	0.00222335090013902	0.00176578040028994	0.00321667242895327	0.00150322392475405	0.00287495195408834	0.00522922257966633	0.00261624670265852	0.00284651449378805
LCP2	DIAPH1	O60610	0.00315212085744876	2.491282010062	0.000861905815263455	0	0		358573.1087	0.0931018257488497	0.13949532370164	0.07067090231439	0.955412303784273	0.241561718584866	0.188636411248345	0.23565795037875	0.39097483451871	0.000861905815263455	0.0725131302678437	0.0573540482665923	0.0455025532206175	1.81137065217129	2.03282364330803	2.02148237144694	0.974993321435206	0.599998766747584	1.77215465726138	1.36624861790523	0.869678116121165	2.21863925499053	1.89126051168242	2.491282010062	1.9554454225216	0.00150063068783584	0.00228816536352481	0.00155566435813261	0.000922832271422613	0.00062491102212965	0.00182756249382163	0.00136558563386594	0.00106572339081778	0.00234793007772721	0.0018488434712343	0.00315212085744876	0.00147873244797559	0.00260750211359449	0.00453707212706333	0.0026687240650624	0.0009305767341003
LCP2	TUBA1C	Q9BQE3	0.00310313291624676	3.20592254248155	0.000729233875040238	0	0		40975.4992875	0.0112332533472608	0.0267089566474269	0.106123200266824	0.191539687656993	0.0857345225041564	0.0778129463657782	0.000729233875040238	0.101397904208121	0.0826692740919748	0.0104616715586276	0.0101217978553193	0.650958979359483	2.33185809292547	2.90251089539335	1.79933156845633	1.74782242650544	3.20592254248155	2.31380305233516	2.15985689357001	3.00548908247194	2.67882759307251	2.07873149730052	3.17932262724876	1.24212730246541	0.00149023384464062	0.00252027174818246	0.0010681763327642	0.00127615741554602	0.00257576750922052	0.00184069916065357	0.00166532878538956	0.00284110260954662	0.00218690057404161	0.00156759184006256	0.00310313291624676	0.000724595812538087	0.00246325899616601	0.0044199412313845	0.00291715933616416	0.00251984822691534
LCP2	SEC16A	O15027	0.00309914461202179	3.04127153233193	6.76535964311651e-05	0	1		28989.6056725	0.290258040469842	0.117784649972116	0.309262301632261	0.703534831156063	0.340922290887377	0.590973539387253	6.76535964311651e-05	0.636594560462454	0.510478507624973	0.569232512083616	0.641012635550251	0.96976308550343	1.51337911294121	1.74031886606666	1.67885884852656	1.3892945255129	1.74573183632139	1.57916753813601	3.04127153233193	1.44218859144048	1.70066798641245	1.47655966158425	1.29941443285643	1.04234035726445	0.00127823785043236	0.00199716512434605	0.00131721773252042	0.00134064223840252	0.00185371430088676	0.00166033707397798	0.00309914461202179	0.00180179531328824	0.00183491285964192	0.00147162524763166	0.00167619714384967	0.000803620298584335	0.00215096938986827	0.00282216373611603	0.00112190393131801	0.000577787636569621
LCP2	TOR1AIP1	Q5JTV8	0.00309573592212327	2.00400128908131	6.57667996613779e-11	0	0		141822.12195	0.000713648412538014	7.78229873789113e-05	0.0967931822144304	0.049449163903668	0.0345433739780207	1.31837183980698e-06	0.0340194906783896	0.210189376327859	6.57667996613779e-11	0.000150807286753225	0.256812156665621	0.0117862532787108	1.67984851882484	2.00400128908131	1.60842097391258	1.59046559924897	1.61531907016164	1.65938338659865	1.87724485488086	1.30982006639334	1.70381578665751	1.66748159437889	1.25546483196295	1.64703663391233	0.00190991844658269	0.00309573592212327	0.0016987281242408	0.00206596813413467	0.00230889590454164	0.00234852701381456	0.00257506580870046	0.00220280372131567	0.00247456753207999	0.0022371136312291	0.00218003128752709	0.00170932785029157	0.00437574480116955	0.00686594373765731	0.0022126584203545	0.0033041638845671
LCP2	PGAP1	Q75T13	0.00305182720278624	3.58508173712669	0.000264403718502949	0	1		NA	0.411175358596452	0.890951475313022	0.381722255644182	7.13886537066949e-05	0.94263811726401	0.370692097301985	0.9114033785204	0.904285291216356	0.758431255262835	0.891972600703989	0.00195835170424363	0.000264403718502949	0.268854619412719	0.903510708546454	0.236947663971918	0.0961569586508741	0.910693387631047	0.278113723911228	1.00177116687468	0.889549095800972	1.3279752958847	0.852371250103132	2.63333097109393	3.58508173712669	0.000204013320015095	0.000931527182490983	0.000167021699635451	8.33635835122516e-05	0.000868789441796634	0.000262704529328451	0.000917132862675496	0.000998459382919969	0.00128725025510317	0.00076322415380533	0.00305182720278624	0.00248323310538899	9.32457783705351e-05	0.00015577605594622	9.09741991429983e-05	0.000153988834774593
LCP2	CDC42	P60953;P17081;Q9H4E5	0.00298340714420004	3.05932302004229	0.00638282050617179	0	1		1273340.61925	0.01173502069497	0.00638282050617179	0.108890263538818	0.289755183807587	0.0577950750666961	0.10823290322454	0.0305664543733675	0.0586007224433549	0.0882238094149419	0.377034749999515	0.0585053504228435	0.366037697146906	2.12987780171127	3.05932302004229	1.5167621768535	1.56306095407086	2.88544619377584	1.51522713969753	1.85381105747483	2.79118365270929	1.87062755123698	1.49153823730965	2.85395796289049	1.36281546330453	0.00145782760072692	0.00284510319476785	0.000964380495479217	0.00122231187648078	0.00248293752430254	0.0012910211034323	0.00153087473835523	0.00282591668414786	0.00163557618248978	0.00120467019446307	0.00298340714420004	0.000851463314517274	0.00329378812262403	0.00780408931958505	0.00216225175377075	0.00282293179919322
LCP2	SNRNP200	O75643	0.00293456392082409	1.85894482525591	7.10027669756624e-05	0	0		297049.5552	0.634021543581417	7.10027669756624e-05	0.408835841575596	0.596920761717293	0.449999277173649	0.589043717310509	0.374682056597555	0.346922437411894	0.363802491932126	0.380806865108018	0.0265278805582719	0.386206655892731	1.17060060158078	1.64196261212006	1.19008106769631	0.858804620357967	1.34245040407972	1.1259413560948	1.26075429455356	1.27486657323204	1.28270102273777	1.37665387013916	1.85894482525591	1.28364618698894	0.0012099637093601	0.00230594037318689	0.00114266676215994	0.00101417432105673	0.00174446870261693	0.00144871678725948	0.00157223248412374	0.00194916136851576	0.0016936396510062	0.00167907716109653	0.00293456392082409	0.00121111767976104	0.0014994398511404	0.00476913696570616	0.00153854429312007	0.00150271034946119
LCP2	ATP2A2	P16615	0.00293170399429072	1.6394047775277	0.00567775278725082	0	0		141662.564	0.0395109041898781	0.104141880956084	0.0946273339615032	0.167277577678175	0.0146878518554855	0.00567775278725082	0.301731610617328	0.709051732048328	0.47127938269412	0.586177267422865	0.184134636775505	0.509338457831255	1.31467223385165	1.23177961972805	1.21105393081541	1.18706926350816	1.6394047775277	1.14050432590866	1.20046205528696	1.11866500719238	1.17570076590717	1.11425562177131	1.53761688378837	1.12944580381985	0.00164125475737629	0.00208935736878416	0.00140443433310642	0.00169312570576167	0.00257303701713279	0.00177239111385384	0.00180812999917871	0.00206575122966289	0.00187493958565879	0.00164144234870956	0.00293170399429072	0.00128706746073383	0.00300082559316089	0.00455203679556329	0.00268687585766578	0.00313728834362212
LCP2	SYNCRIP	O60506	0.00291345172536817	1.80634932681332	0.00551032004231824	0	0		885213.5726	0.151606343686834	0.547011346597345	0.40012791403604	0.862027591975021	0.177781425631048	0.142387199358237	0.038721600264508	0.837374598509954	0.352663420245343	0.370834927909674	0.579665637097109	0.00551032004231824	1.62130495725227	1.19545139275325	1.36465592320087	1.15370475146726	1.6278896386259	1.55906681477329	1.80634932681332	0.914707000653181	1.57241368037168	1.54762327875753	1.31084111098304	1.58093960615375	0.00216744501198048	0.00217138337092272	0.00169467330768965	0.00176210869809796	0.00273595951806651	0.00259449133728389	0.00291345172536817	0.00180877622145794	0.00268523414707696	0.00244135493641908	0.00267637462321314	0.00192919471944111	0.0036028034003804	0.00722942349552082	0.00364992860040401	0.00508607704863312
LCP2	RAB14	P61106	0.00285254656810612	1.40432151685996	0.00829619021183425	0	0		642440.384375	0.00829619021183425	0.117922513329896	0.232443364421947	0.869151064090664	0.984677277651255	0.333635912093859	0.00839551416665175	0.977702142024959	0.25560003618533	0.833600637540551	0.214123407398007	0.947867229322073	1.28533133547137	1.21683404758703	1.16688075800009	1.04397065344317	1.00360770626093	1.08317963454697	1.40432151685996	1.00686053862705	1.257896757128	0.935604549890677	0.744452397763301	1.00743834951793	0.0021640066011217	0.00278353089692007	0.00182494344796447	0.00200810497636861	0.00212426553869956	0.0022701162189113	0.00285254656810612	0.00250744990537376	0.00270533127538191	0.00185873768251345	0.00191422899874023	0.00154824387931887	0.0046025083369042	0.00652060923356566	0.00396420795075558	0.00451432252575813
LCP2	ESYT1	Q9BSJ8	0.00282403820978429	3.74814743439651	5.96019512651247e-08	0	0		193912.741125	0.272482041242767	0.113939083246678	0.0527842186340779	0.465760835772732	0.250449447778666	0.415773502422058	0.201053588496621	0.0575029159989566	6.30057232749157e-07	5.96019512651247e-08	0.0122996307781615	0.32318771536794	1.51397263516354	3.55479073846698	2.36727050775128	1.52158010609618	1.42688337322504	1.35966857155348	1.49119910386471	2.16176856826742	2.16998342574681	2.29546426796128	3.74814743439651	1.71363493392291	0.000746893114916734	0.00238273463747799	0.0010848451830374	0.000857610102050533	0.000884973443579178	0.000834982953691743	0.000887562146471977	0.00157749898329116	0.00136750466751222	0.00133626705126078	0.00282403820978429	0.000771678045862614	0.000902703281611347	0.00253621137573533	0.00120827077198206	0.000944990176197751
LCP2	RAC2	P15153	0.00279576680156264	1.2781736978477	0.0062220940460049	0	0		2294985.86	0.884973004117875	0.537415456006271	0.117573057365631	0.332464600168731	0.0062220940460049	0.16218389536703	0.0192542789566032	0.391769183625439	0.962910258107705	0.768892585622699	0.280823783314101	0.34301378322812	1.04181501502912	0.627370968853374	1.23217847843763	1.2133754292282	1.2781736978477	1.17160485370748	1.20550469126668	1.1588370445098	0.990546173758457	1.0789696226145	1.24021210216337	1.09444377022233	0.00153773719286514	0.00125816364518411	0.00168944700069414	0.00204616823631329	0.00237182538731727	0.00215266667813432	0.00214675813983669	0.00253007465196677	0.00186766164938141	0.0018792433265044	0.00279576680156264	0.00147455972250747	0.00202531885364171	0.000725195068546657	0.00365298891247807	0.00501684674227438
LCP2	HDAC1	Q13547	0.00278951825441439	1.61826341812243	0.00505120905836408	0	0		408345.544925	0.0448911002531459	0.173431497388279	0.0652724803294656	0.0709312286982058	0.00505120905836408	0.00586791358522223	0.9716302540443	0.248813902928062	0.841864789131052	0.476086489697	0.914449804996191	0.555193772038103	1.26614815289786	1.30757548931928	1.19700022193351	1.3472506862265	1.61826341812243	1.52779523430157	0.993511755423019	1.3643087995697	1.0367342101506	1.1296862570007	1.03436372848463	1.14285321358924	0.00173605382574575	0.00243594029255007	0.00152458744209074	0.00211048227936556	0.00278951825441439	0.00260764178263288	0.00164351767026516	0.00276701045532885	0.00181584201279698	0.00182775844229389	0.00216603472947858	0.00143036383651228	0.00382972935830218	0.00527511066373301	0.00283430057173698	0.0031567761735737
LCP2	SLC25A3	Q00325	0.00277811504974056	2.08777575076335	0.00589125198934698	0	0		681802.583925	0.106293446104952	0.939284745089595	0.812138725791648	0.447096436894722	0.00589125198934698	0.441739650630525	0.0734806788798559	0.397894762895381	0.399306964378081	0.173215541575935	0.987128645813034	0.741858416289456	1.91199032135128	1.03536167983859	1.06262416326206	0.798373175984272	2.08777575076335	1.23809421367031	1.6227935641799	1.4394046516818	0.751153185165016	0.638505298114349	1.00724745486813	0.817522171704903	0.00202372146010399	0.00148894392540744	0.0010447783911119	0.00096544073820502	0.00277811504974056	0.00163125877633167	0.00207229238655418	0.00225355109267109	0.00101560663796336	0.000797465393192271	0.00162822604925329	0.000789845220667903	0.00707136846734106	0.0013740231162841	0.00124180949840608	0.00114498219343294
LCP2	PGAM5	Q96HS1	0.00276941936489877	3.63496321476066	0.009726471749023	0	0		190052.80045	0.07776015878096	0.009726471749023	0.525590924082371	0.471499795510104	0.0702359490896646	0.0288260580954275	0.565325285888089	0.0528934148651497	0.427405910766832	0.0777738539113284	0.244094257338553	0.357298292357702	2.1011602971583	2.99928864418783	1.37253369631965	1.41536171748473	3.63496321476066	1.63315534383377	1.267179155747	2.97890385541298	1.53894173960994	1.86615894737019	1.77648527839997	1.29009893732984	0.00127334638520931	0.00246960129729149	0.000772662501983599	0.000979962494600215	0.00276941936489877	0.00123202349465237	0.000926505712728136	0.00267032006937643	0.00119135590763058	0.00133449913889861	0.00164422958765551	0.000713654154769624	0.00303807958589989	0.00643812187145393	0.00317910031357066	0.00189411881217977
LCP2	NASP	P49321	0.00272526210960896	1.25893798187929	1.73347852135697e-05	0	0		423908.931025	0.795132386113932	0.00478969951481757	0.797999549130958	0.187165319877172	0.199538235451246	0.671581051221504	0.726425620443494	0.239093039967976	0.435932276543112	0.51553513767325	0.775383722877616	1.73347852135697e-05	0.942445264769529	0.811554728778565	1.04467725898158	0.906631620583486	0.802886715810616	1.1494550201575	1.06460999685689	0.700531800605384	1.16123879466349	1.13578440646861	0.928808146551287	1.25893798187929	0.00173145380245888	0.00202578705669871	0.00178285637993039	0.00190300649122697	0.00185442970204012	0.00262875960724571	0.00235976099825952	0.00190371567590124	0.00272526210960896	0.00246225464982628	0.00260611910505699	0.00211123469990948	0.00329955656011454	0.0038385548052467	0.00257312690668672	0.0033490114164776
LCP2	TTLL11	Q8NHH1	0.00271948529070663	8.98892796004992	0.000780727500229831	0	1		NA	0.0393366600194642	0.816329176417395	0.48335005076304	0.173455929380771	0.344315931030883	0.876723733028524	0.00428278886629006	0.403436967292021	0.00272152844369726	0.000780727500229831	0.208396231505564	0.833972408655797	4.41493956183342	1.26408774399558	0.519315195818149	3.5486252720357	3.71419120169551	1.18939844018008	0.222688628157503	2.27333470930764	0.206444618606195	8.98892796004992	0.446038455014417	0.740893749635808	0.00113193446710797	0.00044034690657007	0.000123682142339804	0.00103946841792006	0.00119718732187556	0.000379601575241565	6.88838272043071e-05	0.000862143114041299	6.76132883459678e-05	0.00271948529070663	0.000174655512202224	0.000173392320886592	0.00110493302867271	0.000158505527414507	5.52790808908536e-05	0.00104159577563281
LCP2	ENDOU	P21128	0.00259907343081983	2.31633395682532	0.00798000139873762	0	0		NA	0.123281163594519	0.036209068978653	0.0843124204852517	0.517675120615936	0.0532047306286405	0.938275148611393	0.288542789587519	0.159810238725024	0.359602937281728	0.0961090428133753	0.334655667008559	0.00798000139873762	2.31633395682532	1.57031380674033	1.60630696861639	1.24675370734648	1.55985043186771	1.0534016337153	0.534332585019408	1.39509142868523	1.13382750814343	1.41557599709196	1.38599756154484	1.21447872051328	0.00259907343081983	0.0023940048865719	0.00167426950109118	0.00159827931986503	0.00220040013985588	0.00147134827063052	0.000723355424149704	0.00231547185114456	0.00162516078822672	0.00187427304105811	0.00237516242595964	0.00124389777993056	0.00282530150865522	0.00577397996355837	0.0040876256498207	0.00215602042666818
LCP2	KAT7	O95251	0.00255024941093151	28.5906145697645	4.81459378792851e-05	0	1		55521.5093425	0.461945926343859	0.122447533867403	0.228054981094292	0.214373723987	0.0157523837049981	0.100768937430422	0.422836266738536	0.0179598680418932	0.411871210639837	0.569355911450061	4.81459378792851e-05	0.00845328712387858	1.84547571596317	3.36647096105329	1.70665243079966	1.44827325993427	28.5906145697645	2.43531431041906	1.49807740335348	5.61491731699538	1.69881068229291	1.23932380244008	10.1938639975514	1.94787208119135	0.000130938140583078	0.000324529301260249	0.000112481827822116	0.000117398617529447	0.00255024941093151	0.000215088393116839	0.000128237426812608	0.000589278585933474	0.000153969531299539	0.00010375879465784	0.00110461297927138	0.000126152445715607	0.00012686192295707	0.00101149484033374	0.000402654228803513	0.000133927620556778
LCP2	IARS2	Q9NSE4	0.00252749106192383	13.4499786781011	6.69860704744328e-06	0	1		86843.2126425	0.786024933117236	0.244003399494131	6.69860704744328e-06	0.258040432541836	0.650039007879156	0.320342314315727	0.661905432750987	0.295399707337207	0.0261764336437583	0.928301210892417	0.818009700682007	0.685233801452787	1.45708941656164	3.60521054534037	10.3776540028609	3.35450338425107	1.46111010999401	3.55571996207951	1.77149140007524	3.24324609905744	13.4499786781011	1.17960453738425	1.17359334099587	1.70480859030839	0.000214349397105647	0.00072058945571267	0.00141812559803203	0.000563792030995416	0.000270221772868134	0.000651130040275951	0.000314411062417322	0.000705724876531657	0.00252749106192383	0.000204764558658262	0.000263673917375309	0.000228922824044262	0.00502393775948367	0.00474787230040805	0.00342858093521232	0.00117187097752862
LCP2	RPL21	P46778	0.00250385523859872	1.58801578750443	0.00158414853564883	0	0		1662661.68575	0.271963282494232	0.154043552214826	0.994636057355502	0.384110716672785	0.232371080920388	0.597943550847665	0.216692392140763	0.0627108092284134	0.0533201673379741	0.023119730466169	0.00158414853564883	0.312989930915296	1.18767257074815	1.37839910105773	0.999256889451266	1.15133322293261	1.35367749558034	1.11759229607952	1.34351463208533	1.24720911440362	1.36958046035434	1.377646226284	1.58801578750443	1.26877076453938	0.00122613320830276	0.00193346857196377	0.000958291258170963	0.00135799009183556	0.00175694217418126	0.00143624472785739	0.00167342416531854	0.00190458194823903	0.00180617759085254	0.00167826650866402	0.00250385523859872	0.00119564292532973	0.0022355454498246	0.00419477319509513	0.00204461661173047	0.00204114763408888
LCP2	PLCE1	Q9P212	0.00249695181317323	30.5346437249055	0.00910053187130686	0	1		NA	0.00910053187130686	0.527866915331559	0.190343881839519	0.519912254354457	0.658924078748485	0.196165433251994	0.206425859054396	0.212329748273082	0.561889621186308	0.266107426891012	0.363211989284616	0.0252564741342537	30.5346437249055	2.54554387033122	8.8379909491554	2.58018409971069	1.96495877333374	9.7068377526943	9.34206426913802	5.79110365653619	2.18583493943716	5.73159498515728	3.24758905353544	23.7592613734546	0.00249695181317323	0.000282825848002917	0.000671352025516305	0.000241058602718815	0.000202009632109868	0.000988096121458975	0.000921685726954444	0.000700483810301009	0.000228331924907801	0.000553063618730214	0.000405594302229685	0.00177348551875616	0.00248579082592185	0.000231290217107588	0.00237759106631743	0.000109510321026001
LCP2	FAM101A	Q6ZTI6	0.00248717139120425	25.0538222277532	0.00594842852556656	0	1		NA	0.20822494170916	0.0983132267703533	0.359038101715451	0.151900670500903	0.0211678998227218	0.200441735824696	0.154151497845357	0.00594842852556656	0.326184331629164	0.217640464675306	0.0387738927843436	0.251131117547246	7.70987124100814	10.4186761410953	3.14169454448577	5.46088931601478	18.9608409373143	5.74007392346896	5.92224003598808	25.0538222277532	3.26393604756293	4.95632347260044	11.9781798408217	3.28244301777002	0.000517439272677136	0.000950049007541171	0.000195864472536023	0.000418726332019627	0.0015998202444171	0.000479549969681006	0.000479535734323855	0.00248717139120425	0.000279824588242024	0.000392513138151489	0.00122776871885741	0.000201088329077033	0.00400294426675153	0.00641885117367919	0.00270669688696801	0.0018486828952153
LCP2	TMX1	Q9H3N1	0.00246576782980162	1.58471453312157	6.27826101225754e-08	0	0		427235.421275	0.0834945622489715	6.27826101225754e-08	0.000772128343001131	0.543895583610301	0.101757495980695	0.0112088268195508	0.00190836453925184	0.00528102196334754	0.160528645914994	0.00767647463492198	0.0190243975004712	3.82458043744161e-05	1.37107584415521	1.58471453312157	1.55135180010457	1.16247151955385	1.35202218559133	1.19807919233064	1.56457540018719	1.52522135563984	1.33006382996645	1.25771994689743	1.52877107010003	1.38702039637913	0.00144796389750995	0.00227388502997214	0.00152189957223006	0.00140259798852028	0.00179507005777715	0.0015750193711937	0.00199349641467545	0.00238258603050031	0.00179432334486863	0.00156733739506268	0.00246576782980162	0.00133707727890937	0.00244199069006005	0.00487055953499591	0.00251691126287699	0.00262755435797354
LCP2	SRPRB	Q9Y5M8	0.00237298145330249	2.63223763339009	7.79030875415105e-10	0	0		217843.3188	2.94516732396973e-07	0.159369777980784	7.79030875415105e-10	0.728485870994314	0.2404950659517	0.179895807010556	0.000182830226741709	0.0312382219851932	0.278209705277478	0.0224077010518652	0.0279935341607539	0.20584617362346	2.256340326841	1.55241355618843	1.77689365158432	1.23458048311597	1.61104147011933	1.83577285667514	2.28646731048235	1.91775242078276	1.57918762386332	2.38862392496288	2.63223763339009	2.12440618339301	0.00133186554221167	0.00124504317417335	0.000974308878599617	0.000832587374304876	0.00119553922043972	0.0013488971639166	0.00162833396370681	0.00167443300816614	0.00119075243799576	0.00166374149445512	0.00237298145330249	0.00114464480514884	0.00255938963996683	0.0026083533510956	0.00178395348796488	0.00193256936643684
LCP2	HIST1H1B	P16401	0.00233586115231448	1.3561521542522	5.51475530768545e-05	0	0		NA	0.566872850998243	0.704608172610723	0.101533664776863	0.844424576332335	5.51475530768545e-05	0.71031300302868	0.500299216544566	0.799000575669972	0.388701287228007	0.560930593131715	0.291657477768047	0.920399054772854	0.877290749217841	0.948688005796012	0.879939137384812	1.04575316808136	1.3561521542522	1.03897619615285	0.900749430083011	1.02332954615293	0.96726075626131	1.07198276081505	1.14577245532844	1.00820721572111	0.00117105885961953	0.00172059949710713	0.00109110678255235	0.00159484690228219	0.00227585675166687	0.00172641377105075	0.00145064744491097	0.00202055253705506	0.00164934197661627	0.00168851634164806	0.00233586115231448	0.00122846385486742	0.0017577338883823	0.00432092001252012	0.00180186258101927	0.00196542249724633
LCP2	RPS26P11	Q5JNZ5;P62854	0.00231487668789936	1.34937479061087	0.00145055329712933	0	0		NA	0.00145055329712933	0.122875796136823	0.205847279585321	0.122773147714631	0.0130549349718496	0.0894624601697405	0.290126877620864	0.192998077952761	0.304729602099472	0.593148705351155	0.742466197784561	0.134468066626839	1.28514112635426	1.30684364632441	1.17285250648577	1.19557751190756	1.34937479061087	1.13743796131597	1.229936044336	1.29244730251358	1.30343705772381	1.12687072089226	0.841876258975991	1.23938772298483	0.00155613180564267	0.0021500095835016	0.00131922357772005	0.00165397115451189	0.00205413735455556	0.00171446015253436	0.00179680436399228	0.00231487668789936	0.00201612563465529	0.0016100966448977	0.001556887716879	0.00136987252246436	0.00338298282401259	0.00528350998268861	0.00285542839468221	0.00345422488260958
LCP2	KDM1A	O60341	0.00231035668807904	2.49864605347733	2.08511188676619e-09	0	0		138345.859575	0.0523433423216909	0.00470910798804551	0.012299940818812	0.00254301607649347	0.050631360066939	0.163331159862788	0.00430563081682145	0.240708134153638	0.0313929471704652	2.08511188676619e-09	7.68832864529959e-08	0.000792209257759218	1.77875646813908	1.83378298303083	1.32976308854537	1.58296855557048	2.09257281241223	1.49354269216012	1.63926783366762	1.61821913760997	1.66324618856364	1.85013911634187	2.49864605347733	1.80598302479893	0.00107690480318757	0.00150844669393213	0.000747850076075239	0.00109493350585811	0.00159273209186782	0.00112559610768107	0.00119738398709695	0.00144916425793845	0.00128632090745912	0.0013217444625165	0.00231035668807904	0.000998049066388039	0.00164400446771748	0.00348310667080076	0.00133992174869657	0.00192629604162544
LCP2	HCFC1	P51610;Q9Y5Z7	0.00229154503879713	2.03776589784325	2.27463426685956e-12	0	0		138910.692925	0.251006915933287	0.123354541727053	0.33817796532893	0.207532553598753	0.140832733954574	0.00322697959877609	0.000213755820006531	0.290652222844786	0.0581385812605319	0.00760141860037999	2.27463426685956e-12	0.123130070550488	1.29200098369777	1.64070517374068	1.25775970299651	1.65813409991504	2.0267824126357	1.9116913868835	1.54085885850485	1.38864090995031	1.4341478571882	1.41963828540448	2.03776589784325	1.35143923750331	0.000951313104896891	0.0016413922944213	0.000860275903391715	0.00139487381594373	0.00187615663148399	0.00175219541003054	0.00136881955780668	0.00151241177586291	0.00134892105490804	0.00123344739149465	0.00229154503879713	0.000908310984601345	0.00145131048839967	0.00283541251693791	0.00216817638469772	0.00159437622561926
LCP2	PPP1CC	P36873	0.00226209427255605	9.28205873858456	0.00364304597277518	0	1		46292.5102825	0.217653622833866	0.0234757818372621	0.341420091631999	0.197189054572904	0.0170610339692158	0.150729149403178	0.230761904599774	0.00364304597277518	0.300882159844533	0.148617923774506	0.0482393784186561	0.202118133135509	4.55977690634876	8.54591084535892	2.59982392128204	3.52751112847029	9.28205873858456	3.60015640318013	3.34125095897938	8.58648655109908	3.07407259335168	4.32959982165082	6.20270254184173	2.85116301480688	0.000812118383263261	0.00206802274970762	0.000430129400669857	0.000717792267013196	0.00207836293947192	0.000798180723012687	0.000717972070479933	0.00226209427255605	0.000699393892858311	0.000909925416983482	0.00168721401208329	0.000463527177327128	0.00454038220764556	0.00831951115015694	0.00361835911652094	0.00249345665838982
LCP2	SAFB	Q15424;Q14151	0.00224122511496885	3.49179105223919	4.15311120268926e-06	0	1		215466.488025	0.050437711272204	0.000237896383329851	0.0727908734753755	0.00468887603151879	0.118222932301184	0.00522208320440398	0.0699184940947207	0.0493032220798135	0.0753356650535378	0.0140934773570314	0.00650833429272102	4.15311120268926e-06	2.46029145239499	2.69120432786067	1.90462115546859	2.55450364789257	2.86506319558521	2.76045084946111	2.66499385062238	3.15200088880074	2.106792568658	2.47511889765264	3.49179105223919	2.62153742938218	0.00103397566649712	0.00153670902030503	0.000743552796250414	0.00122654905919439	0.00151376791802078	0.00144413535038241	0.00135127169236297	0.00195942908911588	0.00113103881224814	0.0012274452204885	0.00224122511496885	0.00100567401875838	0.00194652786293419	0.0033966079765263	0.00204236606994001	0.00229918434625487
LCP2	SIPA1	Q96FS4	0.00223514308029665	24.6337012986696	0.00351449413780639	0	1		NA	0.147746862599143	0.0367058302353144	0.342058780104909	0.134756392345221	0.0267992655687453	0.134857850331484	0.1358022445228	0.00351449413780639	0.516657744210336	0.184659825544825	0.0583741379028678	0.616611739042943	6.36227461331969	11.1405044240666	3.13020781657578	6.15309748950828	17.8352940112138	5.28314870242821	6.39185687201061	24.6337012986696	2.8941793571044	3.78714551497009	9.9434610152716	1.34443925455482	0.000390273092139934	0.000928500756293857	0.000178364662851874	0.000431225695149449	0.00137542781386556	0.000403416031991297	0.000473048802685802	0.00223514308029665	0.000226784626272836	0.000274126160967429	0.000931552308639277	7.52791645083094e-05	0.0028632033706176	0.00456123069515542	0.00180883243574269	0.00203818535483858
LCP2	EIF3M	Q7L2H7	0.00216645446771545	1.42730329259735	0.000197797436798581	0	0		418791.631075	0.17510023501614	0.690753991056919	0.960759865006475	0.528878529489625	0.136901715541761	0.906461170055647	0.922147587945279	0.605994108685873	0.498264554428798	0.000197797436798581	0.210541367689862	0.0397085934653103	0.827356227540575	0.903330404976211	1.0248192416396	1.11828908606927	0.633496049838963	1.04739906959581	0.981835106629364	0.883234609265883	1.16810229554208	1.42730329259735	1.28786536830721	1.22660829829667	0.000911293282614253	0.00135186543704763	0.00104855773087513	0.00140726002531651	0.000877224738274685	0.00143609090692419	0.00130474875976114	0.00143900123492923	0.0016435331802457	0.001855086603191	0.00216645446771545	0.00123324378201372	0.00180883421645187	0.0032127496654833	0.00278433889040497	0.00216674514886899
LCP2	RBM4	Q9BWF3;Q9BQ04	0.00213658417331625	2.13014505339032	0.00933199666623771	0	0		306526.6529	0.0809799726510336	0.248211432158752	0.241767055236182	0.141874549594495	0.0919697378394211	0.333823670337271	0.0191894457144715	0.703665991769697	0.292407317249654	0.0868700395738704	0.00933199666623771	0.270863931829883	1.89555555364426	1.37173358490458	2.13014505339032	1.32133978748267	1.34434414669287	1.0657217813753	1.37096613817151	1.0956477779261	1.24350379232126	1.39505308693265	1.53774462925501	1.23657130156609	0.0017244826640637	0.00169556051815701	0.00180015930918374	0.001373382358192	0.00153756720413671	0.00120689719432901	0.00150477563723886	0.0014743912254758	0.00144511164264299	0.00149759831579105	0.00213658417331625	0.00102687808664983	0.00522943364062088	0.00272545347889821	0.0018014858681684	0.00207884278158854
LCP2	NUP93	Q8N1F7	0.00211573745584588	1.58338470610089	8.3472327532927e-05	0	0		224807.4036	0.0385719975529991	0.417190591720863	0.159744149765533	0.0328891203568386	0.560232660778543	0.47358999994868	0.0029206052758384	0.0848840880724054	0.00626700347096936	0.0471169038343029	8.3472327532927e-05	0.155202277038042	1.25325106007806	1.12974930543348	1.21516813803651	1.47034677328534	1.15708716090244	1.1451344845681	1.49478458018499	1.19694838851327	1.27930817813162	1.58338470610089	1.54419364881086	1.57704751377823	0.00112430624012545	0.00137705038512257	0.00101265698106486	0.00150702670879848	0.0013050103188187	0.00127881332656979	0.00161788577578065	0.00158833250684409	0.00146606655577315	0.00167615925314145	0.00211573745584588	0.00129142362113447	0.00216567711605464	0.0022439147520216	0.00152883067826455	0.0022751830204913
LCP2	STT3B	Q8TCJ2	0.00211083537746963	2.25134512754925	5.03476078492066e-06	0	0		93302.8266325	0.1064332832508	0.119447483040286	0.280979323103205	0.0107857219688979	0.00922054702540592	0.000835006806319524	0.0311269422058613	5.03476078492066e-06	0.00118462144234702	0.198555055528524	0.026968505377483	0.142079393720799	1.48171859969414	1.63003176931276	1.39074830440428	1.78654437686356	1.82164893544516	1.63843812986917	1.75003341619644	1.54178673860859	1.61653710691442	1.75102158565441	2.25134512754925	2.25029249014492	0.000909629523844291	0.00135961545214693	0.000793097902382414	0.00125304670741212	0.00140593366493822	0.00125208260327381	0.0012961876043722	0.00140004688800432	0.00126769992139931	0.00126844782413355	0.00211083537746963	0.00126100030986096	0.00142388573918119	0.00209803061341646	0.000913263665979255	0.00214035734356575
LCP2	SEC22B	O75396	0.00207647817378459	1.82073062743325	0.00810070040576365	0	0		316746.84795	0.243495233019999	0.822771157918409	0.761873660689999	0.0122830469036334	0.019902969959789	0.101982929391272	0.0431133316095683	0.0565819960271442	0.456648212350557	0.720665350879501	0.00810070040576365	0.666055153277073	1.38314323629399	1.08093702257941	0.905481241017375	1.53680034202604	1.68563936300639	1.71029329509973	1.61323810916751	1.82073062743325	1.26123290840307	1.10684255240192	1.47051796451211	1.21585822225931	0.00106642267473977	0.00113235815664377	0.000648516630480003	0.00135373699616551	0.00163391029141737	0.00164148502936041	0.00150066375465852	0.00207647817378459	0.00124219414322675	0.00100700204651615	0.00173159379153464	0.000855702018736395	0.00199212752477332	0.00319249862165741	0.00168306191631577	0.00255130622543359
LCP2	RFC4	P35249	0.00203473610305796	1.80346992289998	2.4108757458247e-07	0	0		260593.222775	0.144012749848529	0.646026645836865	0.957906887832145	0.593766698094693	0.0766146188536586	0.0607313325890447	0.266945210091591	0.162162715351199	0.242175925898193	0.834578266744665	2.4108757458247e-07	0.0468618994388671	1.38855850616652	1.05620003369468	1.00513306047967	1.07589154988049	1.80346992289998	1.10280412024665	1.20711119601945	1.3018068809571	1.40679298961373	1.03431501165778	1.57634661143535	1.3268842003607	0.00117356482609891	0.00121285891771005	0.000789125188186503	0.00103888155069589	0.00191625426996734	0.00116023350018261	0.00123087198298053	0.00162745475441368	0.00151881566105282	0.00103152087620515	0.00203473610305796	0.00102365433799869	0.00243904515989846	0.00269423399379677	0.00166015493960778	0.00151747987783974
LCP2	ATL3	Q6DD88	0.00202480217792341	1.70429297353183	0.00012933154368409	0	0		220293.544075	0.484995089831718	0.0485970067422695	0.123101182448937	0.903934027829022	0.725729385988455	0.122258466223727	0.0226709663808268	0.257234236616919	0.00012933154368409	0.0295145250156688	0.631357816238298	0.206488486843988	1.22477935430369	1.26057318176948	1.25758702264227	1.04280692795928	1.09210847068272	1.25248310796613	1.70429297353183	1.21652216055607	1.19976048898779	1.30223937048197	1.0522207509564	1.30384623535841	0.00120607272356449	0.00168657209163465	0.00115035830592296	0.00117320574889798	0.00135201884432862	0.00153529429348136	0.00202480217792341	0.00177196493157753	0.00150918390209248	0.00151317358893514	0.00158247177697131	0.00117197790247292	0.00158451545118805	0.00301062688630671	0.00237552296228644	0.00224947367111289
LCP2	CDK6	Q00534	0.00199568063269294	2.7270736276735	0.00114799247574085	0	0		530213.273575	0.00114799247574085	0.00125456471677425	0.864276562205262	0.333250443116768	0.825525014865088	0.194714928748258	0.804504039989413	0.0092220981661411	0.623049099733327	0.499745259999843	0.072801039235898	0.785224570669617	2.46303716712008	2.68833885751773	1.14706558789166	1.63531596623433	1.23201210455944	1.90336246509414	1.14392534714955	2.7270736276735	1.47435866580021	1.32312045247664	2.47958747087863	1.35873553485207	0.00121855654056013	0.00180709064111207	0.000527159961527703	0.000924338479406438	0.000766286236439015	0.00117219628355065	0.000682802511876716	0.00199568063269294	0.000931772388026495	0.000772425130819838	0.00187356008404511	0.000613602415387394	0.0027862416666402	0.00477494063521032	0.00332503165791668	0.00355039765185779
LCP2	HNRNPDL	O14979	0.00195884083853544	1.61519504751563	0.00701425960753354	0	0		627379.63235	0.330182406896627	0.350884321938186	0.442346507521966	0.883444663299912	0.38607263266278	0.393486168521777	0.723247958634746	0.274046001465666	0.620806768452991	0.4806348179386	0.00701425960753354	0.13952614792043	1.27954381779156	1.10629931691416	1.15118569125136	1.0321628929174	1.42070200034538	1.10931677570065	0.97130208781285	1.31009552410218	1.06228867847412	1.09253625380072	1.61519504751563	1.30924292388451	0.00101605183840658	0.00119358830527501	0.000849152187739014	0.000936404691664195	0.00141828995057712	0.00109652971101196	0.000930545755656851	0.00153880335845387	0.00107754452871592	0.00102371449584241	0.00195884083853544	0.0009489828100775	0.00149455081662371	0.00217577638807176	0.00118452499989757	0.00117671016139128
LCP2	FAM184B	Q9ULE4	0.00194803610604863	17.4472473956608	0.00956168021951036	0	1		NA	0.331697844465824	0.277156668615726	0.617302356146949	0.416678379071262	0.00956168021951036	0.579655094925442	0.471209872318721	0.325100843608892	0.508850323349548	0.617439461281917	0.204118833755846	0.35490800762344	2.67509761304074	3.90426255899536	1.76973784909512	0.911297198866719	17.4472473956608	1.21669161698915	2.03375095870065	0.70607755873578	1.43624826906666	1.6210132031294	6.13545105771141	1.31538771245178	0.000237579183865684	0.000471117216968255	0.000146001439681019	9.24662880311454e-05	0.00194803610604863	0.000134509633014831	0.000217916055991377	9.2755702771506e-05	0.000162940948688361	0.000169878179064391	0.000832201933837583	0.000106635040952853	0.00244175055105379	0.00385161869617002	0.00189541987670097	0.000130630615732523
LCP2	LAMP1	P11279	0.00192523201408392	12.0697882882347	0.00721554554016518	0	0		38346.7697225	0.227661808049049	0.197622394126749	0.610293333810955	0.288915279495093	0.339901135303357	0.213900986629637	0.00721554554016518	0.0279720615880178	0.352904949424739	0.138201221870077	0.468899611157231	0.603944615812036	4.52973179876613	5.71296606114856	1.92238707790787	3.12500199338752	4.58943252113873	2.24396074113121	2.70344833604699	12.0697882882347	3.09397557620473	2.07546078279326	0.986763160737886	1.50114674952752	0.000488468375277749	0.000837041160896109	0.000192568056972246	0.000385007241181247	0.000622191798849074	0.000301219676166707	0.000351726219947411	0.00192523201408392	0.000426199380467232	0.000264095369853829	0.000162513843906371	0.000147762598684742	0.00365170981335544	0.00737371649442283	0.00308677420555284	0.00207581864611375
LCP2	CAMK2G	Q13555;Q13554	0.00188741495197618	6.8371014251232	0.00608085116639448	0	1		11415.69934025	0.249685046823961	0.0507994485532338	0.645072976409449	0.574485447957992	0.146425906362629	0.142155196682489	0.344643864445715	0.00608085116639448	0.379109585517144	0.0837672046696095	0.108388515315937	0.250210442029205	4.03950770137335	4.11984883672164	1.67624294098062	2.3442824546336	3.38406390728282	3.71307219957567	3.20220260207131	6.8371014251232	2.75774923176753	3.43633725414228	2.2102865600938	1.80116086055522	0.000753883693607848	0.00104466825620608	0.000290597797268553	0.000499850904643433	0.000793991395154866	0.000862607883746616	0.000721020184205047	0.00188741495197618	0.000657449881638834	0.000756752705553921	0.000629996250112575	0.00030683565028362	0.00480699856219198	0.00383836619030589	0.00356409587727185	0.00308040629722976
LCP2	DYNLL1	P63167	0.00185753314966134	2.61207579892423	0.000782063459223112	0	0		1824756.519	0.0721749444979344	0.171731619352159	0.192216729600183	0.420874885864699	0.358099887428317	0.000782063459223112	0.311252442166949	0.129608618890309	0.207220390885682	0.0678322062270908	0.0639994248947999	0.501196408269826	1.73243419504709	2.33558544165015	1.58951432435984	1.48259529175114	1.7527462023918	1.89743833229502	1.71826401143164	2.61207579892423	1.68053962720272	1.74732193056503	2.55428300138316	1.27071324404106	0.000824918103760352	0.00151102292889456	0.000703069050311486	0.000806550082824809	0.00104923906768353	0.00112467198507339	0.000987112584501757	0.00183975216365538	0.00102219750150786	0.00098176898430305	0.00185753314966134	0.00055230509685381	0.00217918789805101	0.00549773289777607	0.00198972375001895	0.00197467953145949
LCP2	IGF2BP1	Q9NZI8	0.00185657423597232	3.17878050059431	2.31844514059595e-06	0	0		124246.663625	0.148632738095445	0.108646960724756	0.72209749561324	0.116470448415333	0.184976705731764	0.00017825962039353	0.152964818162066	0.0142695098270733	0.135721740448822	0.0976788450900159	0.0151303405120197	2.31844514059595e-06	1.58899557934344	1.62132216008172	1.18931326792943	1.43510069980067	2.23078623488412	1.89808321585393	1.5709630520978	2.59387778129058	1.98479823822216	2.40823695736973	3.17878050059431	2.25743346541421	0.000607660484798113	0.000842420318240604	0.000422487649197426	0.000627011229688753	0.00107250072238908	0.000903561412024558	0.000724814686902149	0.00146726066633485	0.000969586684404733	0.00108672539606736	0.00185657423597232	0.000788008084204633	0.00147815678764513	0.00252726944275922	0.00163245633447106	0.000854092724541437
LCP2	ARHGEF6	Q15052	0.001817314601935	1.81576625974288	2.86138443516126e-06	0	0		105980.770435	0.0144354893950776	0.0307257061861761	0.0899195301618537	0.154936437931224	2.86138443516126e-06	0.23636624701673	0.625621575296624	0.0820269565636583	0.125543640962334	0.105376159774271	0.0726769629511474	0.0295185591683094	1.40218004753724	1.35345904925997	1.40990948557294	1.36052071880388	1.42650362119209	1.24057835197829	1.15123886775228	1.4645903526715	1.49691223665278	1.81576625974288	1.79402182790652	1.48693898851749	0.000930020890575615	0.001219706248557	0.000868679555066364	0.00103097638318176	0.00118949639467451	0.00102427657183106	0.000921249090015862	0.00143689339862763	0.00126828609081135	0.00142112132210912	0.001817314601935	0.00090024242822655	0.00186021744120883	0.00233089983865631	0.00145924622119688	0.00145978048415142
LCP2	EMD	P50402	0.00180055055779566	1.96464247799532	1.66990186393066e-09	0	0		112463.6934825	0.487536700894439	0.320071927629592	0.49773715131417	0.246245454283712	0.253002127712343	0.239002170372431	1.66990186393066e-09	0.0484260328665169	0.385517614623116	0.206362193915104	0.0214664190106719	0.0911474292041259	1.43161752323801	1.45695963986066	1.24161614309382	1.33532056546385	1.85009280037102	1.31274843765312	1.80537754350522	1.92210605950286	1.35246887169559	1.71342007583335	1.96464247799532	1.40768542451808	0.000859083393454561	0.00118789224532484	0.000692109986459157	0.000915479222514302	0.00139573561987292	0.000980604649800968	0.00130707064671311	0.00170610252480699	0.00103673453715855	0.00121326162764195	0.00180055055779566	0.000771065620058786	0.00304387281014451	0.00420528109024194	0.00207585189775135	0.00169451655115729
LCP2	RANGAP1	P46060	0.00179986423928562	1.52149040986638	0.00282418230541725	0	0		263140.925075	0.594017470805511	0.0643688986879894	0.154452600921494	0.513777871326866	0.0928893387357047	0.750230546132646	0.10952463281404	0.261232975216558	0.350615636129209	0.141847537514389	0.00282418230541725	0.00805741374619612	1.17829362376486	1.24894112694142	1.30185084281274	1.22810132398654	1.3326542579126	1.05745789529075	1.23290145768031	1.31032227844002	1.25634233043903	1.41707455035852	1.52149040986638	1.47897708474823	0.000912663294030197	0.00131437784824447	0.000936693986439932	0.00108679064719633	0.0012977047027188	0.00101958693211809	0.00115214762758252	0.00150125560260287	0.00124307410491038	0.00129518572099023	0.00179986423928562	0.00104567303505519	0.00139212545582043	0.00305647898959368	0.00204818106744736	0.0013747060216858
LCP2	TTC5	Q8N0Z6	0.00171808831283199	8.17168424448442	0.00797258308133479	0	1		30085.396955	0.376721928359147	0.281719493663733	0.0146759102485114	0.116468837524403	0.76042220124527	0.131048706705049	0.681688808930801	0.288758000075149	0.303806242365142	0.478597427276347	0.00797258308133479	0.293552138822871	0.564909916267272	4.98957659503841	0.422009365466174	0.460844955036438	1.21398446231919	0.50366172830456	1.10441680768216	3.71259910917418	2.60535159626727	1.80235821626439	8.17168424448442	4.89593263548177	7.77677676427481e-05	0.000933265766690138	5.39662163663371e-05	7.24819565199741e-05	0.000210104276930344	8.63104747449249e-05	0.000183432442431811	0.000755993305634153	0.000458161660978883	0.000292781638946601	0.00171808831283199	0.000615224008488296	8.2182598581162e-05	0.000224156604905014	0.000103971919716198	0.000132792942236738
LCP2	RFC3	P40938	0.00167744612352829	3.19046382527147	4.88741812347497e-05	0	0		218841.798025	0.289616232135895	0.405413394186244	0.171948156124835	0.989593314862749	0.404710741195239	0.416030830724208	0.16686543154906	0.109004433827857	0.291568030857541	4.88741812347497e-05	0.147542488814037	0.334957860973303	2.06537451186851	1.79634837472878	1.93968497586505	0.990100765459225	2.28349146570763	1.42753576606007	1.83517055975691	3.19046382527147	1.1283363398859	1.88806883189256	1.59474175566012	1.72162653103618	0.000734131922958823	0.000867535127768146	0.000640451054190613	0.000402077090296743	0.00102041308607091	0.000631635329982243	0.000786999464479165	0.00167744612352829	0.000512325345527138	0.000791909242575508	0.000865723355420662	0.000558588062201103	0.00286486721704587	0.00493003233637525	0.00222855877077305	0.00226712983372287
LCP2	VPS26B	Q4G0F5	0.00159569511015766	3.87864176334882	1.26474439316155e-07	0	1		44101.7492675	0.675901699797956	0.870089326694145	0.548171606010242	0.703077563703276	0.654132953373899	0.616775158089677	0.778879585342357	1.26474439316155e-07	0.632664734533993	0.933070771086617	0.000689776857513973	0.752639911883996	1.44859305013456	0.788660911223022	2.28072539862281	0.690460845598481	1.48673347342719	0.587099554026298	1.38468597683771	3.87864176334882	1.2998106393926	1.0273690297954	0.314197166610644	1.4614181105903	0.000402899921335115	0.000298031596408426	0.000589254938686487	0.000219403967739988	0.000519858603092963	0.000203266896126832	0.000464648764282038	0.00159569511015766	0.000461809478919402	0.000337178246441538	0.00013346473298296	0.00037102457607093	0.00253506178261205	0.00777519859493654	0.00262531589289326	0.00202529639572032
LCP2	EIF3D	O15371	0.00158329700392412	1.28891870295992	1.271124272332e-05	0	0		328170.9497	0.551697900623475	0.759829954477645	0.699964962856191	0.325252284452349	0.137202796599388	1.271124272332e-05	0.749385179759446	0.437278277023292	0.659562544037923	0.709046129141655	0.830533706398398	0.721208946100454	0.844371450415874	0.95409537097981	0.957273460502479	1.27926401126938	1.28101424348458	1.28891870295992	0.931154155266878	0.803238898007732	1.12424243102374	0.935702345281088	1.04471875623525	1.03616017522022	0.000830119548897109	0.00127444206337217	0.000874223680471356	0.00143688469559632	0.00158329700392412	0.00157738151127509	0.00110446356497393	0.00116807651391394	0.00141188408590676	0.00108549321052179	0.00156862800702369	0.000929846806998726	0.00144134105804892	0.00264564008514331	0.0015648787410818	0.00344451948304471
LCP2	EIF4G1	Q04637	0.00154738495590736	1.97898724870126	7.57544078552094e-05	0	0		225184.61055	0.56292968670139	0.175449878245735	0.0016045019899806	0.842213197094931	0.639779125454187	0.623317875515249	0.361272923292322	0.543572725363123	7.57544078552094e-05	0.221098660216848	0.261693511846151	0.622334654914365	1.31382972667575	1.97898724870126	1.57256562104908	0.78172900056168	1.44351372181089	1.28471021596387	1.52942549028274	1.44452207993697	1.88928654272172	1.56587260278889	1.60371559691056	1.33549017454791	0.000756089576202649	0.00154738495590736	0.00084066388521345	0.00051397858744308	0.00104437487170904	0.000920329756682509	0.00106190385654565	0.00122963951437568	0.00138887758168697	0.00106334179665155	0.00140953216896095	0.000701539729734428	0.000734103768619428	0.00182842787854167	0.0014251483352072	0.000107522337702685
LCP2	DNAJC7	Q99615	0.00152393348149962	2.07647881052635	0.00495853436263486	0	0		190247.9185	0.329916744239818	0.0422447388463314	0.609434977864048	0.801464835920534	0.00495853436263486	0.503842802351955	0.221533741406881	0.596255716345765	0.611708116767266	0.497436922926516	0.180018996306678	0.968775373406193	1.39522624586616	1.65056754041872	1.24233452222801	1.15613810321461	2.07647881052635	1.23977246670396	1.52763257651532	1.29729343741077	1.34530183463065	1.36292853324531	1.55481598902986	0.986807897828131	0.000814482605605955	0.00130915685536193	0.000673682361965751	0.000771083708060491	0.00152393348149962	0.000900913891392803	0.00107591706229421	0.00112019816551048	0.00100320313578761	0.000938842092832306	0.00138621197705111	0.000525832228118678	0.0014571009816639	0.0022788600522415	0.0021845653933091	0.00157903238800554
LCP2	DCAF7	P61962	0.00150397127349716	3.20263118292772	0.00313463489795722	0	0		54148.845285	0.968319972077506	0.180810419680421	0.66811683197318	0.00313463489795722	0.730567305219351	0.447936371535033	0.0418238346943103	0.0259547128084965	0.710507847536502	0.688655593621426	0.0648655054855829	0.0258508085072605	1.03807492868726	1.99571629792791	0.593008184248091	2.55209861250399	1.49384825991404	1.2967965512637	1.81604039784272	2.72976196428017	1.41981647365356	1.30725884895618	3.20263118292772	2.31307692523726	0.000319188946343097	0.000833756345950694	0.000169378887078693	0.000896543215409631	0.000577466715473197	0.000496358093245854	0.000673701250209241	0.00124154761078806	0.000557677755447876	0.000474310811229861	0.00150397127349716	0.000649212127963595	0.0021239053333878	0.00293852771838626	0.00237390922061616	0.00163115572664514
LCP2	SUGT1	Q9Y2Z0	0.00149095713746645	1.21808767322463	0.00114156116203284	0	0		331713.912825	0.381883044234109	0.520348289946875	0.595870014878985	0.625599288264275	0.105856450744144	0.622824077359601	0.0627299684963338	2.44124592800466e-05	0.793260564729692	0.00114156116203284	0.377709941358806	0.6090815650488	0.79699760641494	1.04553965903272	1.12064694576007	0.905406099438777	0.689961975724917	1.10503766458547	1.21808767322463	0.858968113874971	1.03121014192302	1.17764965823511	0.832139919223047	1.09314371580428	0.000808576136861467	0.00144120453980362	0.0010561173118182	0.00104945049050498	0.000880015639955912	0.00139554904432005	0.00149095713746645	0.00128902222345621	0.00133642025299913	0.00140981558100327	0.00128935863051947	0.00101232176103115	0.00128857105345885	0.00263724963068125	0.00148891830601875	0.00196321477757582
LCP2	MID1IP1	Q9NPA3	0.00147955216590178	2.2511260118921	0.00706633093355801	0	0		NA	0.0874106093311644	0.30410297335104	0.788934901251379	0.812627210655167	0.559341701460084	0.662322431757871	0.113434124461146	0.00706633093355801	0.342082034554289	0.194348049600029	0.231121034808657	0.331713669849498	2.20503970427168	1.36497195115785	0.746662910754342	0.813396964463892	0.6506307369893	0.827374178454735	2.2511260118921	1.81110723646652	1.2650524664319	1.74449784883586	1.97602234312393	1.40615445985927	0.00108103902667219	0.000909221912079616	0.000340039199194478	0.000455598349670779	0.000401015229012368	0.000504929845143101	0.00133151932017099	0.00131337451285706	0.000792255871707823	0.00100920104095667	0.00147955216590178	0.00062926763408923	0.00301122608421352	0.00167467155982834	0.0013643740490599	0.000239464056701806
LCP2	EDC4	Q6P2E9	0.00144611738135216	2.0597559414613	0.00449569906682667	0	0		114311.5253625	0.00449569906682667	0.898151979039764	0.982544124003162	0.982193021381458	0.794713246880411	0.559461092781279	0.563580061640982	0.841038893004978	0.541110102520302	0.557457231423664	0.0790577060077933	0.389920680651799	1.40802145675064	1.05149892170645	1.00660454422542	0.991587663175296	0.905035771221832	1.1886861619183	1.1773430966686	0.939970160240058	1.26072624825789	1.0871530716354	0.746929004973712	2.0597559414613	0.00108297803330359	0.00109885506375783	0.000719198392622868	0.000871357002189938	0.000875139829707932	0.00113810334893446	0.00109253692378652	0.0010694091631871	0.00123869144895596	0.000986695993011433	0.000877411195005404	0.00144611738135216	0.00224447522254596	0.00182719093277723	0.00121379894765847	0.00195062694227259
LCP2	CDC37	Q16543	0.00140699426051416	2.54470903111103	0.000733569930994288	0	0		306539.673825	0.516684119127661	0.898881713074664	0.629077507576788	0.100688743587956	0.165713060851476	0.000733569930994288	0.908678743572209	0.492012903880488	0.153615613460587	0.53673398237872	0.103957066090352	0.634856513439664	0.665908967899678	0.876655058210119	1.40930926192597	0.358826043950418	0.54390169058768	1.72358682042179	1.09307385422464	0.434674196786759	0.400288479994026	0.643787329425885	2.54470903111103	0.791704913870075	0.000241076893245807	0.000431211836036908	0.000473943395192847	0.000148415519139386	0.000247549732706521	0.000776744178051131	0.000477433551821413	0.000232768411159936	0.000185116778591548	0.000275020736051865	0.00140699426051416	0.000261626342640063	0.00054903143817087	0.00082929275073262	0.000504610441358487	0.000558385397578373
LCP2	RPL34	P49207	0.00140390385313447	1.99451610130376	0.00876681089684724	0	0		1117896.59625	0.337467269192016	0.248958149557765	0.715366080216945	0.811602334755894	0.249081121427349	0.104088871864829	0.00876681089684724	0.280687376119665	0.442109348542323	0.209208210244562	0.193586892635553	0.515158254661366	1.24518378921747	1.55071874184942	1.11897895264257	1.09331093275304	1.63307059191125	1.45887112290007	1.99451610130376	1.58503659441286	1.44288856121682	1.46960180789709	1.74952439187567	1.26750722107483	0.000654240386796388	0.00110702680103121	0.000546141597734087	0.00065629971986849	0.0010787236011221	0.000954168202266134	0.00126434077954224	0.00123186366298723	0.000968430931769769	0.000911141571604883	0.00140390385313447	0.000607899437205414	0.00164869460891735	0.00372157044703939	0.00132799229581512	0.00201568207051711
LCP2	CAPZA3	Q96KX2	0.0013780236490471	2.93732603701424	2.20455040109075e-07	0	0		NA	0.219503917905976	0.213285177154462	0.0171776950272647	0.774163054574272	0.000192215601444741	2.20455040109075e-07	0.00227297759400846	8.78366481618383e-05	0.000587117764819317	0.786207166561542	0.0302531728062582	8.07175741309278e-05	2.23999367585671	1.54644768845692	1.68107207773528	0.688796102340308	2.93732603701424	2.27694104412145	2.07349463597541	2.03172374892955	1.96319580728588	0.84853329997848	2.11851849909462	1.73479436766069	0.00083589163175234	0.000784078646644494	0.000582732133216357	0.000293662507126846	0.0013780236490471	0.00105769168647439	0.000933531138430903	0.00112146907397937	0.000935833899925304	0.000373640864667797	0.00120739373548238	0.000590919873121136	0.000750897166068075	0.00115903868116877	0.000831655440950384	0.00210007945781447
LCP2	PML	P29590	0.00136782746351188	11.0030959532215	0.00454339975906833	0	1		75106.17797	0.224504501230785	0.00454339975906833	0.338307536879341	0.343189028114429	0.0263675715352141	0.214760087242347	0.290054381944419	0.0160706097688696	0.223627651458911	0.184236224964547	0.0495473939478936	0.229329919551493	6.05322870144609	8.82029002172214	2.96719673872604	4.50299581755528	10.2534132981743	3.71006167266619	4.05967842929533	6.73306043403063	3.36128397325424	5.62699700086755	11.0030959532215	3.13124730633064	0.000492708471400136	0.000975454507329219	0.000224351375527988	0.000418754152245722	0.00104923493132989	0.0003759137362411	0.000398673425804267	0.000810652859203344	0.000349494319672476	0.000540457966844665	0.00136782746351188	0.000232647142988066	0.00251819925105517	0.00317278239870552	0.00224780972837327	0.00315376408996533
LCP2	DYNC1LI1	Q9Y6G9	0.00131408481296289	2.64377026058424	0.00884512023745313	0	0		90507.789885	0.406635887838713	0.298387697769023	0.0211880510185694	0.278005132857728	0.825892709093955	0.249850000985162	0.075011507609709	0.989207438313971	0.00884512023745313	0.260310405922131	0.0869914364591696	0.445140251602437	1.52772830866338	1.39912922266253	1.19667359836341	2.64377026058424	0.77728414221023	2.02114077152525	2.00841677501769	1.00477020214231	2.01524668619057	1.37573410166755	1.66291200465595	1.73513116013434	0.000664647190446802	0.000827035367489556	0.000483615490878492	0.00131408481296289	0.000425134338962351	0.00109457551719473	0.00105419655928474	0.000646593379529492	0.00111996701682553	0.000706255499289032	0.00110491224842346	0.000689056388210047	0.00074879505500426	0.00123928424589005	0.000817926133780638	0.000732588647799351
LCP2	MOGS	Q13724	0.001297222227384	3.44103849485874	1.33550370945496e-08	0	1		73809.89799	0.000103844655524461	0.000992409276569094	2.64472668528589e-05	1.33550370945496e-08	0.00723293478172939	0.000304024451518979	3.15223626112447e-05	0.0750548101056438	0.0243166119984373	0.000962668426979142	0.0537561284427738	0.000615577821050264	2.33472563314489	2.73041863243611	2.45423697375714	2.56966505078657	2.36813052880335	2.64128394454449	2.64138213543063	2.08249383545717	2.38048702743704	3.44103849485874	2.03032643767416	2.65635228240158	0.000745896225129147	0.0011852037154035	0.000728347274106406	0.000937937093505589	0.000951151122763081	0.00105041706577659	0.00101811421508917	0.000984114751372225	0.000971494501458482	0.001297222227384	0.000990653777339643	0.000774650196009673	0.00130932465307261	0.00254453409253069	0.00147488110326297	0.00169520703542104
LCP2	COPS4	Q9BT78	0.00128813484185271	2.68259946243025	0.00590816885862955	0	0		251408.03795	0.47270809465588	0.132011853255085	0.949812245403992	0.536529731333795	0.390699248891621	0.276652861498116	0.164951593931696	0.274518160562282	0.0433666187343999	0.0580840279368786	0.00590816885862955	0.696268256221134	1.26066301918723	2.07635992973314	1.00838758648147	1.22629753600916	1.72969291817104	1.78779833119047	1.66100144146449	1.95866845949954	2.17719304227651	1.64713353230731	2.68259946243025	1.32889448539101	0.000396361109157849	0.00088698416887855	0.000294509263329836	0.000440496552180398	0.000683694930500149	0.00069970450342977	0.000630064104916172	0.000910903584712012	0.000874421705785045	0.000611087110149129	0.00128813484185271	0.000381381768424946	0.000688623703087617	0.00310571534805637	0.00107305697602879	0.000772306441162468
LCP2	TRIP13	Q15645	0.00128569492530415	1.75273119838723	0.00669577285433895	0	0		92258.0425975	0.749561665554142	0.864134691747401	0.936218182658297	0.0076903616396993	0.00669577285433895	0.340074953741389	0.0448036276251258	0.507115733524908	0.33372155140371	0.151690987402677	0.0172660430798085	0.197909372534568	1.1497110511051	1.06302734887014	0.956668138249157	1.75273119838723	1.74708028341848	1.34805863591276	1.49082372552737	1.14313322412502	1.17788880154548	1.44585313261502	1.26086237320624	1.46443533211557	0.00067299593723311	0.000845452829795731	0.000520192987681686	0.00117217833387427	0.00128569492530415	0.000982283025709003	0.00105286512273804	0.000989783120901061	0.000880764901156807	0.000998688869314694	0.00112721015732491	0.000782476570182579	0.000696851779727541	0.0011301657968814	0.000382132360696061	0.00174181107022329
LCP2	NSUN2	Q08J23	0.00127981558436489	2.37851582734392	0.000319293004712316	0	0		258045.271425	0.000319293004712316	0.0769191614646094	0.254584874870258	0.266487954769454	0.291551246680189	0.325762389976528	0.390752299277461	0.741116074980972	0.0359889056154664	0.0585441482024314	0.344552421989388	0.000957963899624718	1.57756668244209	1.94887165471571	1.6205411205217	1.65538060337323	1.49288590072559	1.55963194057373	1.48920650896374	1.19903165933852	1.87670842621642	2.37851582734392	1.82917823899627	2.12253543430662	0.000719360822045477	0.00120743428255812	0.000686433639220397	0.000862405572540537	0.000855829008609044	0.00088528946570281	0.000819288179236333	0.00080874045080401	0.00109317031487412	0.00127981558436489	0.0012738801030059	0.000883469197679687	0.00148614547139099	0.00387945266168761	0.00183945094914394	0.00259024176058146
LCP2	2001-09-01	Q8WYJ6	0.001264538022652	1.92440279868213	0.00429735038747222	0	0		NA	0.0526907314210324	0.0133610148394007	0.0984957756909528	0.768342188438616	0.527294266403177	0.402401003449193	0.224209852322283	0.0363298850136051	0.0816530833733861	0.960408610504436	0.181770811140721	0.00429735038747222	1.65653696922857	1.87776293438907	1.70733599505679	1.19841474014573	1.1637530366602	1.38712286436132	1.55172824581111	1.77470297879998	1.92440279868213	1.04014065954477	1.81246939348644	1.72578378865713	0.000756743799452508	0.0011654931042877	0.000724512999082118	0.000625474367659205	0.000668359147502692	0.0007887997944549	0.000855236271262054	0.00119920346943697	0.00112298948147834	0.00056068908889267	0.001264538022652	0.000719633762924713	0.0020704890466164	0.00311016452031327	0.0018251616463142	0.00182270178396008
LCP2	TPD52	P55327	0.00123895810682657	2.06226375051334	0.000759401339992778	0	0		210339.956325	0.840907813402897	0.181324091341629	0.597362840651521	0.0260868775127063	0.107971163526036	0.306966946398635	0.00355270231388155	0.898374346673805	0.700025379311577	0.0211204831597666	0.000759401339992778	0.0522240137605654	0.875227535887232	0.512783109662041	0.666542934882076	0.67343987879124	0.474233120947448	1.35667243190627	1.90488484158604	1.02568634524614	1.22485932046009	1.78098646758604	1.46502838654505	2.06226375051334	0.000471830663342345	0.000375595264426684	0.000333789572215848	0.000414780809613829	0.00032140927232584	0.000910425280290871	0.00123895810682657	0.000817898142754415	0.000843496665278945	0.00113294310568979	0.00120621493280386	0.00101481482704385	0.000315327579519364	0.00124162819147711	0.000469558076377924	0.00093183092898548
LCP2	PRPF8	Q6P2Q9	0.00122578087881069	1.9785640030087	0.00475023569861121	0	0		282592.98875	0.262353872818383	0.00665898662244516	0.184858193079904	0.27834169458375	0.00501656325687447	0.659716298815638	0.190375779885528	0.149335340141973	0.349637963708436	0.292133807139066	0.00475023569861121	0.582732138870286	1.65590312845549	1.9785640030087	1.80112271501544	1.60589303686719	1.56029051784008	1.26137408925425	1.54631617377977	1.62115919464903	1.23028165789556	1.57236628922932	1.96283943394945	1.40852699326816	0.00067709486831114	0.00109922325251416	0.000684127968950937	0.000750215178628229	0.000802086848506699	0.000642040790855223	0.000762843765599429	0.00098052736556226	0.000642615379082315	0.000758665984506776	0.00122578087881069	0.000525723241663283	0.000754820158395359	0.0022498835924889	0.000868521472690533	0.000757988881292155
LCP2	HDAC2	Q92769	0.00120395289992538	3.2078656953487	2.85197841986858e-07	0	1		69219.2644925	0.392556608663697	1.46495670003851e-05	0.429037501995554	0.773010689843844	0.728934860536388	0.872863189024658	8.28679834010128e-05	0.00148524700385992	0.0156206278104076	1.44140289103337e-05	2.85197841986858e-07	0.213694152883912	1.85394892282765	3.2078656953487	2.07125082624173	1.2186716500071	0.798971702903287	0.907165917545537	2.81436572672869	2.85004798027788	2.23245536677099	2.65770895050594	2.9326095925916	2.01359159317596	0.000498355825151381	0.00117159944924175	0.000517194521097582	0.000374268363579586	0.000270006676291012	0.000303551664822848	0.00091273565172474	0.00113321784507378	0.000766578313473286	0.000843007591735248	0.00120395289992538	0.000494072373450899	0.00177935631005548	0.00274199427827296	0.00133707796916289	0.000991556358114097
LCP2	GOLGA3	Q08378	0.00119736074040024	2.18117786549354	0.00898453600196996	0	0		12953.502645	0.172836664908702	0.267636085359657	0.237101474732016	0.743704898643263	0.047864762621496	0.0515343869187205	0.00898453600196996	0.219231569178949	0.794775830831548	0.086106329532666	0.396051509171913	0.0619542854296649	1.66147879543411	1.50229424809293	0.326797109539235	0.654605792398274	2.18117786549354	2.08699140117391	2.02301873974533	1.66020703373348	0.743383989427816	1.68445184875519	1.41195666827469	1.78651492270227	0.000725483274890943	0.000891269025834016	0.000132553211793286	0.000326563078715035	0.00119736074040024	0.00113437691858958	0.00106574968940003	0.001072295073583	0.000414646281547067	0.000867907607935357	0.00094160215303602	0.000712060110234401	0.000935248633867527	0.00117017458529025	0.000908510159357914	0.00167013920564703
LCP2	PAAF1	Q9BRP4	0.00118002003367797	2.0196999403578	7.15852951944336e-11	0	0		37357.7403675	0.977154369804272	0.229397669913244	0.602716997817663	0.804104502922293	0.102361726679453	0.306765245425178	0.340945696714042	0.943557611857199	0.375042520535039	7.15852951944336e-11	0.0244871026196239	0.0336015398882864	1.00690795585394	1.52084682093582	1.18389907686596	1.12381023649084	1.70676206710036	1.4575038468437	1.15505035737337	1.03059465899882	1.37050848909989	1.84512582580892	1.94384453757236	2.0196999403578	0.000400224943623841	0.000821336383556287	0.000437127881878679	0.000510342808708175	0.000852881496582163	0.000721154319607195	0.00055390846953322	0.000605928983453353	0.000695869945404762	0.000865411496093783	0.00118002003367797	0.000732788490689409	0.00057269660219968	0.00102269443296691	0.000548805971484985	0.000516466322080002
LCP2	NEDD4L	Q96PU5	0.00117946953601731	11.0983763797124	0.00921819523882951	0	1		3628.93706525	0.242441935474237	0.00921819523882951	0.478353323189841	0.277317175482533	0.0341035033281578	0.155839353755241	0.301198199123722	0.13637992671905	0.11359023921316	0.0828524040080563	0.0448165322788785	0.205416215518017	6.55995771120537	11.0983763797124	1.71427051551309	3.27833887808225	10.100571497301	3.55079243067094	4.7982287113295	3.64776513476257	1.68529260536953	4.31070723498492	3.64242096482067	4.44824866758285	0.00051310602153924	0.00117946953601731	0.000124556063447755	0.000292964199056144	0.000993238051733605	0.000345728734749751	0.000452803446621363	0.000422038819049883	0.000168388860039863	0.00039786605955143	0.000435120636312651	0.000317594180650755	0.00796254676922339	0.00444932679036774	0.000913226733647313	0.000912889395124522
LCP2	NOMO2	Q5JPE7;P69849	0.00117336623274706	1.80996639879884	1.85250664890506e-05	0	0		66092.7786525	0.0174903644208856	0.15089973467667	0.173839269178325	0.00170121740646895	0.280787465185881	1.85250664890506e-05	0.055923466832254	0.931342857341436	0.306736570647085	0.607199684445601	0.051163712143259	0.290949644123611	1.62060033530006	1.57575557377059	1.57056269610321	1.59399605833284	1.57093521659369	1.80996639879884	1.65550389957196	0.973380499382311	1.37548929647711	1.17898717125628	1.3934721381623	1.24248072832967	0.000843985291562455	0.00111498497020518	0.000759790183908721	0.000948420282050183	0.00102853378033038	0.00117336623274706	0.00104018807099065	0.000749826965309655	0.000915056981594234	0.000724519912202303	0.00110833415162795	0.000590644306725521	0.00177415489201813	0.00219494175157833	0.00087055212063919	0.00160119110098405
LCP2	DDX20	Q9UHI6	0.0011712005911936	4.65739539876299	0.000846805311095206	0	0		34817.5736925	0.169451296500738	0.0487980681402666	0.221974439376061	0.046815383625334	0.11715602491003	0.000846805311095206	0.095624479426507	0.0173517705746002	0.23958617263156	0.149851942002344	0.0435835328801998	0.114019673982821	4.65739539876299	3.20826838358419	2.83853791868959	2.9199795059552	4.2397438325143	2.71982771626234	2.27606462557125	3.05361513537652	2.65282192845539	3.90387737295014	4.37688323626763	3.25448116458177	0.0008160108991452	0.000763738614049934	0.000461984065834013	0.000584503732888878	0.000933885854833479	0.000593196205892876	0.000481127461452929	0.000791382803057237	0.000593735365955694	0.000807107363811337	0.0011712005911936	0.00052048955574733	0.00719069315461839	0.00291899821894226	0.00273252443498454	0.00182843592652244
LCP2	STK26	Q9P289;O00506	0.00116362147539453	2.39419717222294	0.000242232546801949	0	0		175159.1671	0.00346133048281665	0.0100187025877121	0.0786214353921932	0.110331588085218	0.0187369487589564	0.00325675348081232	0.0171573303794262	0.0131981985141208	0.000242232546801949	0.000848211377528184	0.00131470884161481	0.00192279497228887	1.73944142149057	1.81206774688271	1.97625522905042	2.18968995865074	1.80531592404179	1.72589793217195	1.96045812359344	2.39419717222294	1.90850436625434	2.17190028818151	2.31927892535645	2.19629355860973	0.000571419532602697	0.000808799570238172	0.000603070038770044	0.000821831033315066	0.000745589558463882	0.000705772125737344	0.000777008108672739	0.00116338817936372	0.000800885446292846	0.000841913453503753	0.00116362147539453	0.000658586871211763	0.00104213215196622	0.00167197600939074	0.000826075135598818	0.000866756185918058
LCP2	TARDBP	Q13148	0.00116311693469253	1.55708660505902	0.000270046028542132	0	0		343909.49035	0.0287740119215149	0.0419622073146337	0.513979507109505	0.86921452119111	0.885503325044221	0.0293254593467407	0.000270046028542132	0.616364640189831	0.0167913167925539	0.0193098779639324	0.0304684707909377	0.327496709570299	1.35771780231723	1.55708660505902	1.18298906114546	0.9226640152657	1.05844479485061	1.38369377568199	1.44206156040831	1.17159054210605	1.24905369465561	1.26637134545522	1.24620778495827	1.26855644043063	0.000746446893965506	0.00116311693469253	0.000604156675378117	0.000579545611895019	0.000731575149692592	0.00094696408892753	0.000956524086056881	0.000952762640370412	0.000877207792741704	0.000821547674167175	0.00104638940820392	0.000636614614757202	0.0015421898742084	0.00214512823728242	0.00132120058438534	0.0013275571028814
LCP2	PPP6R1	Q9UPN7	0.00115940583249084	3.01587653396925	0.00392773984680958	0	0		79380.25532	0.032330462611061	0.00392773984680958	0.035706329856308	0.00783778760327488	0.0970995284482612	0.0306417380152266	0.0359392944022851	0.00657655026827601	0.0932564770033634	0.120986911148987	0.146007079322602	0.10193591035568	3.01587653396925	2.8726016896526	2.72713603804661	1.82698086396535	2.66758252705951	2.28471490125173	2.41913182685073	2.82483346844944	2.30901910576994	2.1927980155729	1.83618541270672	1.43440270556139	0.000836829014038771	0.00108297838931446	0.000702925697562298	0.000579177665197034	0.000930555683384038	0.000789149535587723	0.000809851542413986	0.00115940583249084	0.000818432124680906	0.000717966355703733	0.000778131822221711	0.000363305250354317	0.00248980797959467	0.00277797306642313	0.00192603978840111	0.00102297669414681
LCP2	RAB10	P61026	0.00113757183384383	1.42967883839456	0.00724157245198669	0	0		405128.20985	0.0268587872086568	0.00724157245198669	0.882693406038345	0.205572226085271	0.422807799204389	0.092382660314217	0.529431955876314	0.713292993234448	0.688385608064052	0.941365498331334	0.970036180736018	0.548537093617459	1.23774749914144	1.42967883839456	1.0213715363568	1.21076407211463	1.15244910765006	1.15977879492242	1.19006884000818	1.07782713066671	1.16310693777836	0.971568189851817	1.00771664741445	0.903020723777182	0.000724855087537804	0.00113757183384383	0.000555625707726999	0.000810090045068587	0.000848481193098871	0.000845470419741964	0.000840841087359781	0.000933657746049976	0.000870103168547245	0.000671389760887644	0.000901303462220243	0.000482718850145901	0.00162971900873649	0.0026528769412135	0.00122967808136893	0.00122053979493486
LCP2	TSG101	Q99816	0.00112323898144959	1.96528970060495	2.13836617818517e-07	0	0		71866.7675075	0.0145364910462988	0.0284780330415375	0.0747619667954193	0.926356906324806	0.047426051816558	0.430475809858574	0.260008463784407	0.165371578457518	0.0454077319105785	2.13836617818517e-07	0.0525369746343617	0.110452827564741	1.72843498784171	1.6877946730885	1.65482665386882	1.04028448239414	1.72718732863787	1.38009891612878	1.47429547232362	1.50697139793464	1.70844250497319	1.96528970060495	1.78536595038808	1.48688613309326	0.000712007381062723	0.000944652908991093	0.000633232798280077	0.000489596385819869	0.000894483266861689	0.000707694436487564	0.000732721079483479	0.00091823938359876	0.000899008472659154	0.000955301187721941	0.00112323898144959	0.00055909623183047	0.00128088164182122	0.00154162842397143	0.000938494997261329	0.000568286953678567
LCP2	CSNK2B	P67870	0.0011007839987733	1.72906209463379	0.000875155024539574	0	0		300087.77615	0.408088187519723	0.0227524484056167	0.910831590967549	0.449945460691133	0.324208610355105	0.499449614195355	0.0874078513148356	0.436797715182503	0.721046289044546	0.930619115991332	0.0108018721330757	0.000875155024539574	1.12523854270732	1.38222652448125	0.919422346984941	0.740198534613777	0.601362088640532	0.688624300046819	1.41081564476337	1.18634442525888	0.836784980310243	0.948106411265387	1.59746834218576	1.72906209463379	0.000507692765628923	0.00084733823853054	0.000385346019717094	0.000381556830354722	0.000341109450328996	0.000386761146593378	0.000767979008673842	0.000791747368545102	0.000482283297564479	0.000504772575399156	0.0011007839987733	0.000712105553350884	0.00131093540286672	0.00181207538989226	0.00136695577544495	0.000980129823821838
LCP2	S100P	P25815	0.00108853288165759	4.02872407446496	1.58143590812932e-05	0	1		NA	0.0482096840723173	0.564826552873891	0.666000547863886	0.642384764075313	0.64693347050521	0.745388003421086	0.867296624235726	0.783338649147392	0.684499469359632	1.58143590812932e-05	0.0669753329174791	0.564370617292444	0.298604110343221	1.82264391296981	1.50384271644554	1.16513405483597	1.54905972510932	0.985901582802234	0.994899341218901	1.32293076700783	1.41873102140231	4.02872407446496	3.44826997026745	0.655319967522532	6.17195287876699e-05	0.000511858426394356	0.000288741151212077	0.000275142292967266	0.000402528201917603	0.000253667310137588	0.000248101089022855	0.000404467281795546	0.000374592307892388	0.000982599721120378	0.00108853288165759	0.000123639610529785	0.000132245962559247	0.000145334190261801	0.000914669163237332	0.000508706487214492
LCP2	SEC13	P55735	0.00108007554246533	2.11569285048543	0.00629621521865824	0	0		171236.839	0.367426419244738	0.893122623209498	0.509703952601431	0.799491288041847	0.00629621521865824	0.331722589614211	0.0414246622461336	0.357666497268421	0.0296029561377144	0.848492144824239	0.515899855306534	0.298768649710586	1.33728053887195	1.03833325046893	0.799371708336514	1.08788805452309	1.67201249644143	1.37474541282632	2.11569285048543	1.32530984991264	1.56722147967026	1.0999522619311	1.26300993753994	1.57303472857192	0.000565850013684308	0.00059694837655722	0.000314200611964913	0.000525917533984049	0.000889446142264482	0.000724111100599928	0.00108007554246533	0.000829498665052576	0.000847112619592539	0.000549205573653273	0.000816204615312498	0.000607567485659015	0.0016598356908114	0.00144930725398652	0.000582663095633853	0.00130036450692792
LCP2	RAB1A	P62820	0.0010762285453876	1.34201985779958	0.00953046087277009	0	0		62619.871765	0.00953046087277009	0.423160745345686	0.777379079453551	0.892572036445223	0.401283579746665	0.345868539254688	0.633855975091791	0.518725745263037	0.631507976788339	0.894534175191834	0.797533417056379	0.381180806484744	1.34201985779958	1.14118694392929	0.926954684768784	1.03254543154677	1.24467571118615	0.816227561380685	1.09964809174435	0.817526981647499	1.08242355542946	0.983592031369635	0.970724217662906	0.852395166186645	0.000923008931911456	0.00106641185285696	0.000592222512009139	0.000811354720289008	0.0010762285453876	0.000698815190282978	0.000912480082866938	0.000831703474997042	0.000950990473182153	0.000798259794326517	0.00101966214974228	0.000535137452644391	0.00187004409560409	0.00207075533031851	0.00100945156836139	0.00216381135343247
LCP2	ABCD3	P28288	0.00106222105972422	2.95086621309858	0.000741542681041895	0	0		112322.92195	0.0656348093230832	0.0890642310235234	0.0710405364170044	0.0999154749552962	0.0178066129970294	0.155195440127568	0.152462875089469	0.164182795208466	0.0244098940358553	0.000741542681041895	0.0571626185836833	0.124055278635874	2.42138054530295	2.65829620534558	2.33159977127761	2.01764341422354	2.95086621309858	1.98164443461067	2.11248578310901	2.02528316222612	2.36157797128577	2.11115911494175	2.67702742450378	2.15820804162812	0.000629088380527679	0.000938368010173563	0.000562706673604515	0.000598890832488312	0.000963827837111698	0.000640882579373971	0.000662163315909761	0.000778312179318117	0.00078375960119389	0.000647219918316569	0.00106222105972422	0.000511822446694258	0.000798785692307326	0.00103679524258358	0.000918672142826794	0.00066526324971258
LCP2	G3BP1	Q13283	0.00103756277268723	2.05624144752114	0.00474928415999959	0	0		491523.7468	0.98011973206527	0.797872953251991	0.747067673406407	0.643435255509576	0.552541633374057	0.695086832918676	0.400596097599249	0.0723602351833603	0.00474928415999959	0.211626687226594	0.0465871377778811	0.111580637133843	0.994318126901867	0.91180691925202	0.727543612776804	0.70751188465077	0.627795049327878	1.0766283148585	1.22893516052377	1.39756717710688	1.46057419217749	1.56365784081124	2.05624144752114	1.59615145572153	0.000328512694748206	0.000409308619969	0.000223287946139683	0.000267063892924589	0.000260763028930756	0.000442788891524044	0.000489867330175271	0.000682997244621646	0.000616428049578355	0.000609608226982187	0.00103756277268723	0.000481369207173063	0.000603919983549134	0.00140744298814323	0.000681990840627368	0.000421317178463316
LCP2	ZFP2	Q6ZN57	0.00102875667288789	10.1084080109957	0.00468514068526539	0	1		NA	0.461666617639925	0.00468514068526539	0.556142420185024	0.607636982316659	0.246355136142159	0.538655841487711	0.408089473548288	0.0566791334219524	0.612451869531467	0.286018999075824	0.18820785292454	0.332585383332599	2.1886598753388	3.65096193158316	1.06989533987008	1.57402928368826	3.88432629642738	1.10831948982285	1.31765171306717	10.1084080109957	1.5633775194425	1.01965115601709	4.3615365950275	2.20354410258353	0.000150587429001985	0.000341302095461143	6.83803288776039e-05	0.000123730818650667	0.000335990871346165	9.49247654386537e-05	0.000109378957732887	0.00102875667288789	0.000137406182914078	8.27836081097465e-05	0.000458314329050062	0.000138391557415443	0.00174129600418853	0.000630946764120539	9.28901338870525e-05	0.000931813525843683
LCP2	RIN2	Q8WYP3	0.00102642161827202	8.02376849935647	0.00144682698027277	0	0		NA	0.153086755548004	0.152257811796837	0.638922637533739	0.15508144994376	0.239206343408118	0.0808551479381635	0.0047403488747133	0.0850427292664782	0.16697440852047	0.00144682698027277	0.0126155881734843	0.358633967478453	2.2170124894691	2.51495342361405	1.33205690077936	1.7093630901644	2.45308405670232	1.35435877914541	2.64111310082962	8.02376849935647	2.9966412049928	2.27738093548628	4.03663680535702	2.48957524332598	0.000191732652610319	0.000295514703987596	0.000107011429270346	0.000168895041370298	0.000266711475189908	0.000145802774415859	0.000275573624087435	0.00102642161827202	0.000331050812415266	0.000232405239284989	0.000533164333307844	0.000196530792251821	0.000635372714444379	0.00135359533658824	0.000571247389904194	0.000319675543848464
LCP2	STIM1	Q13586;Q9P246	0.0010103630170347	2.03226030617338	0.00439341669892833	0	0		25218.3509025	0.999809688363549	0.215303986579719	0.954098598933298	0.953417395116952	0.166408526122929	0.808721794859689	0.671436830252959	0.998043773344076	0.00439341669892833	0.475095984988894	0.586008345798467	0.410276946397412	0.999823372966182	0.65636873252388	0.962009117964381	1.02370723867282	0.698293387489478	1.11769978111602	1.28702330252106	0.998175105026635	1.70826456663852	2.03226030617338	1.38968402768927	0.807644193115547	0.000421249209431138	0.000375737815134595	0.000376508208436526	0.00049277222848647	0.000369875081464585	0.000586199035310164	0.000654221678786045	0.000622073938771122	0.000919396648917958	0.0010103630170347	0.000894222003459744	0.000310608471047166	0.00214890683494285	0.00108734199860729	0.000950806448676021	0.000930108571222965
LCP2	EEF1E1	O43324	0.00100031074644508	1.49264033076548	8.29989904432081e-05	0	0		256296.155225	0.625665143580055	0.504803288433916	0.571390047819022	0.866430308292709	0.0160440195844863	0.704150274859195	8.29989904432081e-05	0.268951062733537	0.16785276294071	0.800087505134981	0.420171296097885	0.319033396463186	0.945417724920811	1.07604556093974	0.85013670785057	1.0182622390771	0.652729329428278	1.10246084242142	1.34603662328744	1.14512216949549	1.31783182709312	1.07453325795522	0.780392082293928	1.49264033076548	0.000558325408939024	0.000863406910210467	0.000466371355364893	0.000687033521082372	0.000484616403777555	0.000810458805488028	0.000959054386438554	0.00100031074644508	0.000994158464227081	0.000748799950415206	0.0007038659868547	0.000804630019783765	0.00118166906464024	0.00193513829928418	0.000525692326549174	0.00117957314278584
LCP2	TUBGCP3	Q96CW5	0.000987878570041938	3.23527656858553	3.89222560082588e-09	0	0		40856.7209175	0.0737941411106695	0.115933987051745	0.254885833625648	0.3769074701639	0.671788745742191	0.209090233130231	0.159375016444933	0.0824680194518266	0.0916877438241649	0.135113781494738	3.89222560082588e-09	0.504933854486902	2.67493799715646	2.32918609758217	1.24677345454118	1.57598083049417	1.19276182214677	1.36436477275509	2.13073092721968	3.23527656858553	2.17232820354973	1.72485063739393	2.41743523200877	1.3156576752122	0.000552187298210194	0.000653278084828993	0.000239078039814065	0.000371687759678881	0.000309547822233559	0.000350596285052977	0.000530669355761519	0.000987878570041938	0.000572835735990882	0.00042015204215105	0.000762150979586194	0.000247909405225046	0.0006940380399028	0.00124144199887068	0.000412764850993321	0.000596747711287263
LCP2	RPS27L	Q71UM5	0.000974880226386964	1.73001849949756	3.00454580127096e-08	0	0		185195.135275	0.147508360041102	0.0472440923505598	0.110475024882593	0.000655809027020455	0.147710495728028	0.0559551336286886	0.26265927354882	3.00454580127096e-08	0.299496407246281	0.116808495089291	0.11804205570189	0.329738346961135	1.2898589758391	1.73001849949756	1.20639552153816	1.42202909607376	1.62307861753941	1.42971216806241	1.40649386603789	1.52170106789606	1.33728663112389	1.39714447587485	1.49168617079309	1.34585577697661	0.000534960279469368	0.000974880226386964	0.000464781111328974	0.000673817716390656	0.000846291918844787	0.000738128611843243	0.000703784757278486	0.000933529640399398	0.000708493352652784	0.000683758782288216	0.000944866045708152	0.000509512962212952	0.000924853304836776	0.00207710278554671	0.000928315826537459	0.00133930521725303
LCP2	DNAJB6	O75190;Q8WWF6;Q8NHS0;Q7Z6W7;P25686	0.000969556003584545	2.95973247627734	1.34696564171385e-06	0	0		18408.1687725	0.290507392274853	1.34696564171385e-06	0.151003605725015	0.874974852077083	0.0239863429755125	0.0360944305341185	0.0420453684541735	0.00983291461205565	0.487105604427771	0.146119709811045	0.00187042776872385	0.0626053397466908	2.10482494578789	2.49101906466105	1.99036230562354	1.11642009292474	2.95973247627734	1.97692700273793	1.86079842605585	1.94926459026994	1.51354690396263	1.72355263577372	1.84637641887303	1.73974216107693	0.000548447541027009	0.000881895995034078	0.000481759953745879	0.000332354368546379	0.000969556003584545	0.000641230047208109	0.000584980175760231	0.000751293038138235	0.000503787010367878	0.000529939089209861	0.000734772389685749	0.00041379134914828	0.00180663527277924	0.00205489263474296	0.00162070520177354	0.00119330101900438
LCP2	IGHMBP2	P38935	0.000966880166568286	3.61824295188251	1.95802528630072e-17	0	1		13828.25036	0.504771800792543	0.797538946163985	0.404870711226555	0.401820034374073	0.277281170642211	0.545742459296477	1.95802528630072e-17	0.779029501663302	0.337450251915061	0.63139375306713	0.029184242713723	0.500139047315117	1.79206020778746	1.20410456677034	3.61824295188251	0.947026521300514	1.83209568478596	1.83211280184249	3.21428482414071	1.48498446129465	2.6219036572489	1.40489270911546	3.55494065290689	2.1484438640938	0.000319138662856812	0.000291348130460354	0.000598554907870608	0.000192683089883352	0.000410181724766787	0.000406146910197326	0.000690611632999092	0.000391172389751073	0.000596452033934267	0.000295224418514888	0.000966880166568286	0.00034924342797884	0.00105832397374624	0.00336006347717595	0.00358927942084191	0.000548954524773979
LCP2	SASH3	O75995	0.000959411917374639	2.12695835378213	1.08493539705487e-06	0	0		234426.6223	0.18690854096332	0.448771243174544	0.467650889044814	0.0218187411020161	0.70165654934761	0.0329364889007733	1.08493539705487e-06	0.524227995200405	0.0791583583837805	0.0144629835995228	0.815067296887292	0.256533851272175	1.44066390477026	0.806656703297062	0.870898762126745	1.87301820620494	0.842737981934429	1.55965473192276	2.12695835378213	1.04888401521419	1.77745546801591	1.9404719935512	0.940300936148924	1.40588003651609	0.000538624483204205	0.000409763593584328	0.000302461801993624	0.00080005538011702	0.00039611137457875	0.000725865244293196	0.000959411917374639	0.000580056558409203	0.000848895270524296	0.000856077508038856	0.000536912797859129	0.000479787673803686	0.000895454741640402	0.00103158592328794	0.000402943603461085	0.0011683656190764
LCP2	VPS33A	Q96AX1	0.000950346601075465	9.11925801351713	0.0085205329998899	0	0		15904.57161	0.262123109886846	0.181425026870333	0.500749287833502	0.536933595025082	0.0772359346844264	0.0085205329998899	0.549299312622633	0.351314914654091	0.260070727445321	0.328546993955096	0.0781692344205378	0.411145432240195	2.40060578145546	6.39332797193876	1.48969672479896	1.57856808845401	9.11925801351713	2.48830672384128	1.44319355082205	5.07217105877598	0.8081207988806	4.01734972035923	8.33037271816603	2.70523706674312	0.000179318446647452	0.000648861956766862	0.000103366885323769	0.000134716898425641	0.000856376920541661	0.000231372720613922	0.000130062293220174	0.000560424962671239	7.71102968346156e-05	0.000354100102845774	0.000950346601075465	0.000184453481600127	0.00092443875258714	0.00832500266394606	0.000601701442826876	0.00092379923033549
LCP2	TOP2B	Q02880	0.000947343654543973	6.78359064114027	0.000293820316813605	0	1		99935.996695	0.425417921834605	0.0339727417289772	0.000643792269469769	0.503123651632083	0.119193705744722	0.000293820316813605	0.251544742547607	0.00138952164061563	0.161971530001035	0.0646916970116566	0.0168057359945523	0.455432214127518	0.738840095134762	2.01698979473428	1.90969053079026	1.68403217419197	0.548255574571852	2.2665658822702	6.78359064114027	3.8762643319831	2.64264811854736	2.45075454038134	3.71070156692508	1.72846249597607	8.55215702946379e-05	0.000317212373406244	0.00020533720794643	0.000222705135406437	7.97828594871492e-05	0.000326586086000334	0.000947343654543973	0.000663678968529871	0.000390747780218159	0.0003347397747358	0.000655986211594767	0.000182625988159609	0.000174064928908375	0.000444048154268007	0.000334032214774875	0.000117941537776904
LCP2	RBM39	Q14498	0.000939998342363762	4.85449786016559	2.32913387808869e-07	0	1		306416.74025	0.0160303270610463	0.114400167138401	0.370963008026873	0.0954107011219878	0.00116172279713536	0.672887258767901	2.32913387808869e-07	0.229751493240392	0.0321281418803877	0.598937372210219	0.0937192959988162	3.40464451395367e-06	2.43956943711647	2.00140210296972	1.61567738779981	2.70065317011035	4.64209618902883	1.21065624362388	2.95392958491143	4.85449786016559	3.58951152707197	1.81550302524417	4.00612781462295	2.07024569285809	0.000319357042854032	0.000355974487681844	0.000196470526061109	0.00040391200751902	0.000763974354390438	0.000197282371650519	0.000466537072636825	0.000939998342363762	0.000600247882478795	0.000280441695366443	0.000800942958896291	0.000247378875628426	0.000588088831095443	0.00117742565414173	0.000726830607722561	0.00109269141131477
LCP2	MYH3	P11055	0.000938511620536059	10.9538673538483	0.00888571323958201	0	1		NA	0.177199305338887	0.00888571323958201	0.152823989914916	0.153316664979314	0.13922245775413	0.29764768770205	0.301707478535115	0.0157351940133885	0.156074955534071	0.107542818668287	0.0455332490608331	0.247988928637437	4.25069245911121	10.9538673538483	5.6942271637134	5.18222885652354	6.27544389186696	3.54342292712985	2.69082344026547	8.91855926841058	5.58103352568478	3.64014046138995	7.04738724694352	2.44830067486947	0.000268046816634926	0.000938511620536059	0.000333553271728666	0.000373355190688628	0.000497504199233762	0.000278149369558316	0.000204719342813163	0.000831888520753599	0.000449570256504166	0.000270864072542233	0.00067872301769817	0.000140926650135735	0.00146042608090599	0.0022182172947248	0.00106261674921809	0.000730295998470425
LCP2	CASP3	P42574	0.000932288537015094	5.22506277827547	0.000671662989989167	0	1		68955.88061	0.337507493318483	0.910931584454361	0.315949596266235	0.824860239993436	0.304378505831479	0.000671662989989167	0.00820384081253262	0.23467819179956	0.125134457234249	0.013374371116993	0.67106319177359	0.0184282161589738	0.824519372163899	0.943129887888822	1.22622064270863	1.20260139647965	1.65521644871259	3.45201882414601	2.55259319040158	2.22930382891347	2.8908949119495	5.22506277827547	0.745891713949858	1.82241560325199	0.000124674433291216	0.000193762288128704	0.000172236268804986	0.0002077556669073	0.000314653569590386	0.000649761259482006	0.0004656727795653	0.00049861490920167	0.000558394090738891	0.000932288537015094	0.000172252603141373	0.000251536707101081	0.000300383777338201	0.000949731919410372	0.000357648362670153	0.000342683334586062
LCP2	TCF7	P36402;Q9HCS4;Q9NQB0	0.000931948689727224	2.33765652669604	0.000973613210850762	0	0		40544.2359275	0.283166998215302	0.0640240882840335	0.260790529627072	0.498872250292556	0.268532985309449	0.832914043680391	0.0694367399094031	0.107346956256614	0.335902703376551	0.175418352411072	0.000973613210850762	0.0603327750462746	1.45598013509326	1.86123111183826	1.41634176430702	1.16516650099577	1.51270986730038	1.08855748375662	0.846229678179156	1.87796692953081	1.36118753860775	1.68852463731522	2.33765652669604	1.74738112654254	0.00038006097581045	0.000660114603270999	0.000343435620865931	0.000347488515290611	0.000496426320579988	0.000353714869476274	0.000266507103384158	0.000725112228183735	0.000453887020821513	0.000520100802541423	0.000931948689727224	0.000416354130214445	0.000706685341746174	0.00125160592017311	0.000797117326255365	0.000560759071240098
LCP2	CST1	P01037	0.000915847706460078	4.55625447818532	1.2158886217441e-08	0	1		NA	0.794713400208732	0.758261450330746	0.114376571264161	0.604292226927849	0.00190067620013418	0.652444324173048	0.866006056130988	0.295059911219067	1.2158886217441e-08	0.000398660324852801	0.0684419794391005	0.650888375946466	0.852903467860636	0.800226434623518	0.453519611023634	0.698458415515717	0.326575530079977	1.02927621683147	1.01566689659532	2.88548487748945	4.55625447818532	0.342526244567139	0.478630909525959	1.10791769672982	0.000134209481912477	0.000171087161471091	6.62916514061986e-05	0.000125567864989879	6.46053212944015e-05	0.000201613392372465	0.000192822329205868	0.000671616847135474	0.000915847706460078	6.3600344095009e-05	0.000115026401484653	0.000159135922559702	0.00149742186367154	0.000122678641455138	0.00012471309105014	0.000128347121804349
LCP2	TMEM63A	O94886	0.000908284948343187	2.08279647131663	0.000403148386400948	0	0		NA	0.709938177772651	0.83319290566714	0.586307604091731	0.308092358043934	0.268790754520343	0.118522980504158	0.000403148386400948	0.0834869665411456	0.00308429903552266	0.0228849590693249	0.000673940519771024	0.00699244013187391	0.755136568825076	0.818600143673203	0.610239586827475	1.12635787986601	1.67801283736479	1.40132800749281	1.57183040686427	1.57179866556114	1.35434358393109	1.42054584985936	2.08279647131663	1.49210481785817	0.000215619142264079	0.000317581236953093	0.000161860782633888	0.000367445429322467	0.000602363185610845	0.000498087604188029	0.000541489706028265	0.000663862576290601	0.000493995094730675	0.000478629387164248	0.000908284948343187	0.000388900544919693	0.000124741939545096	0.00145630345771864	0.000456648658891168	0.000724575421650624
LCP2	DGKA	P23743	0.000905708553505243	1.7310294360854	3.51036431846603e-08	0	0		79663.21588	0.577003343706759	3.51036431846603e-08	0.689993980041576	0.542602523118459	0.328372989587357	0.319419799155559	0.264113337543249	0.155291870166818	0.571182322283643	0.410479172161391	0.00284708890069717	0.181508713999984	1.23552052754195	1.60319419873437	1.07638501055061	1.12742927212129	1.29030386303572	1.422718246608	1.58534524294657	1.7310294360854	0.770235607680813	1.20571396639499	1.61058144070521	1.17467152097193	0.000437033292477108	0.000770498676257828	0.000353680930747165	0.000455626000385701	0.000573796486699315	0.000626451679498006	0.000676567477799171	0.000905708553505243	0.000348032754475293	0.000503258525638897	0.000870083071929284	0.000379278656219239	0.000522938077236641	0.00149460822836514	0.000846127853651757	0.00114661005941216
LCP2	GEMIN4	P57678	0.000905244167085477	9.17116622677134	0.00114886867789101	0	0		25804.849355	0.259254738954355	0.438066279830926	0.479978645367109	0.318346146788288	0.0836097747233771	0.00114886867789101	0.162899588417634	0.0711798761468104	0.462346792904136	0.181974562013856	0.0155742245305238	0.0332700145683868	4.46011460282858	1.7738509100812	2.14871858009964	2.38403876082088	4.58207650947221	2.65261549132689	3.05424890815369	2.91189363495451	1.44275672219937	4.51479410006061	9.17116622677134	1.59611280176261	0.000288252920299449	0.000155763615941026	0.000128999101037649	0.000176033630496022	0.000372298567274242	0.000213405751107616	0.000238152328572334	0.000278370150555574	0.000119111247789698	0.000344308654546139	0.000905244167085477	9.41604847972447e-05	0.00330389213191225	0.0011512732563708	0.001212102550288	0.000970001423294424
LCP2	DNAJC11	Q9NVH1	0.000900984755929636	7.97387005791855	7.65694163731455e-06	0	1		279841.77375	0.285590285330644	0.333006427830675	7.65694163731455e-06	0.304655663032258	0.19317278340604	0.333533079458531	0.263598552347589	0.195193534698237	0.340467985350379	0.261509145105793	0.694342195819051	0.377860981979356	3.27113415430393	2.38643921749315	7.97387005791855	1.66931185938197	3.07553060221192	2.73556507069516	1.88616882618118	2.63680227622186	2.068152061954	2.2984082479163	1.31871423574934	2.48241120925369	0.00039789382353196	0.000394403197373565	0.000900984755929636	0.000231985562115084	0.000470316510965399	0.000414209458333319	0.00027680384088569	0.000474423143142329	0.00032135368134389	0.000329896954452192	0.000244981341732498	0.00027562586699723	0.00172754387711185	0.00228297861876037	0.00199989155837019	0.000847729175703985
LCP2	TIMM50	Q3ZCQ8	0.000899531578431649	2.37034705976032	0.00379785919264247	0	0		74614.9392525	0.437705499408069	0.0534844796462421	0.162738320895502	0.299289945210955	0.00379785919264247	0.0546491907906069	0.555392742984116	0.302860886500177	0.195967933075341	0.467263170309931	0.431222112892998	0.377426471242036	1.27265577745843	2.32606140831116	1.35226720409993	1.89991176378052	2.37034705976032	2.17746830539549	1.40694139475195	1.62854459797471	1.36519162880609	1.42663466182433	1.4985550985162	1.47798216732214	0.000362230473779348	0.000899531578431649	0.000357532884537217	0.000617820192357699	0.000848178578863189	0.000771489451771029	0.000483139722180729	0.000685635263777849	0.000496363247243655	0.000479147354562627	0.00065141869532789	0.000383990634217676	0.000791791010031444	0.00177823472395826	0.000496648085281138	0.000451369400079128
LCP2	CD3D	P04234	0.00089827756131783	3.4594060551254	0.000796621229720727	0	0		175668.83625	0.000796621229720727	0.0780023117355198	0.479596685371389	0.398649903186541	0.391979654608281	0.0381464369135089	0.12912053511773	0.311693586549187	0.626381110734765	0.504881719743199	0.261193071556712	0.0813461244970568	2.11102313122371	2.1516873069574	2.02407521939076	0.624837064407986	1.68643424160812	3.4594060551254	1.90857850750618	2.03713429640844	1.7711674235565	1.42579538661353	2.11576723894429	2.68075817882	0.000440349879994273	0.000609825043952076	0.000392203066530208	0.000148910838690567	0.000442257933653535	0.00089827756131783	0.000480327693049741	0.000628556048897997	0.000471950527753602	0.000350949306125349	0.000674040901365187	0.000510434402075866	0.00081026312678457	0.00168447758408891	0.00294196457854759	0.000160386776201638
LCP2	FKBP8	Q14318	0.000888288849706622	2.44739904063367	0.000112052523081122	0	0		97440.732885	0.152753115217459	0.000112052523081122	0.0728001750096692	0.488121645334679	0.00895536691982918	0.00747119099365745	0.798496730238792	0.196764240412254	0.911005012927148	0.178485818848808	0.23837361937601	0.78535619215742	1.59794693730877	1.79545428080012	1.80138325378139	1.49510979559389	1.61962878509876	2.44739904063367	1.14743455022035	1.50374472280274	0.949001823746557	1.38702128939137	1.29733120037071	0.900813572690499	0.000465916036810509	0.000711280436516388	0.000487900062039685	0.000498050096227234	0.000593693265690952	0.000888288849706622	0.000403641615153254	0.000648543156709881	0.000353463295658446	0.000477211306930534	0.000577709674659217	0.000239749457831773	0.000634434595915656	0.00158291642953706	0.000904314553505032	0.00109128959743992
LCP2	TMEM33	P57088	0.000882541940175208	1.97550155610536	0.000154303918752069	0	0		333370.531125	0.140838767488653	0.102736727159409	0.000154303918752069	0.708427415864453	0.218080167477714	0.361368983543148	0.290046285135068	0.541909775366736	0.885985427683735	0.165226161600957	0.272760780059217	0.626924936908193	1.67275245269801	1.64861836563524	1.71987179189399	1.14291671016757	1.97550155610536	1.40216613467814	1.36632469877841	1.22697741381974	1.0345207083777	1.24043777609398	1.28492962608774	1.29934374741247	0.000594413031126909	0.00079597236066188	0.000567717349892591	0.000464008423685085	0.000882541940175208	0.000620240669771942	0.00058577829101584	0.000644930140826565	0.000469599693675667	0.000520132418162307	0.000697347841999943	0.000421461699908242	0.00085904779861069	0.00118743821117872	0.00107766269259983	0.000700808441716794
LCP2	MSI2	Q96DH6;O43347	0.000872364364121081	2.76393535077391	1.22887609450999e-05	0	0		70231.1301175	7.97046378042646e-05	0.0119626496935307	0.0354123659857421	0.757678546651502	0.154878741474568	0.326719369396536	1.22887609450999e-05	0.328276359947731	7.11818721519376e-05	0.000238258479682828	0.0205611617387596	0.0919345737860147	2.76393535077391	2.39054157663303	1.9473638765321	1.19271488308885	1.93248404994278	1.49658904780212	2.08335529595738	1.60485370517853	1.92875767984482	2.3059126905696	2.14963129309918	1.91297341095929	0.000734426517051187	0.000863054015347109	0.000480670008314857	0.000362086008221358	0.000645561641371233	0.00049502502106303	0.000667892423060081	0.000630776314290727	0.000654681557311862	0.000723012191702017	0.000872364364121081	0.000463988064817524	0.00133183614932957	0.00175034446346345	0.00124113892913957	0.000250699848322324
LCP2	MAPRE2	Q15555	0.000871635333325475	2.88721842841465	6.32472217762208e-08	0	0		268513.4966	0.701281177973979	0.0376342379824903	0.754622719673202	0.689700987393319	0.681186656167943	0.133639186855497	0.103740844317362	0.0960142466613626	6.32472217762208e-08	0.61608583833002	0.0461930202889123	0.239686474868686	1.08918887516385	2.21390034918036	1.18442298801146	0.783794639867946	1.27703787042299	1.24524116046401	1.57375961746349	2.88721842841465	2.72508055332691	1.27014946316482	2.20351901827828	1.73095974439615	0.000222299723853378	0.000613924552982938	0.000224554623278837	0.000182764840404039	0.000327673132793001	0.00031636855698758	0.000387522417444015	0.000871635333325475	0.000710472121096247	0.000305895330842681	0.00068685648312006	0.000322478007275466	0.000541953080813583	0.000840250060028516	0.00062266357586242	0.000159518422469646
LCP2	EIF3H	O15372	0.000863022571537366	1.26036945189513	0.00428538833447137	0	0		157619.3779	0.308610943360951	0.901125741641102	0.868224855504059	0.827710600644928	0.397417480268578	0.78361004109172	0.0419146448472429	0.632557019107614	0.00428538833447137	0.89159858480186	0.800058146501673	0.105807466165155	1.12601611704257	0.969517039271713	0.964400759755421	0.918506299201047	1.12679537651121	0.879512689962654	1.19625848162038	0.878635943510944	1.26036945189513	1.01217147677488	0.943452872149841	0.727965637985004	0.000603582893556257	0.000706104484518618	0.000480207906842381	0.000562508502178499	0.000759344239809039	0.000586865454461653	0.000773642025218373	0.000696659784261988	0.000863022571537366	0.000640219213085699	0.000772371071331295	0.000356189081838484	0.00123324708392459	0.00213876008948995	0.00126143765492173	0.00130908250568133
LCP2	NUP155	O75694	0.000805923900840134	2.31286585423168	1.37415565396017e-05	0	0		72132.9485325	0.728994693355437	0.0938017161198497	0.989228542285749	0.713892391048035	0.32018962244575	0.699387055939708	0.970962745477603	0.93604640043452	0.57652221995636	0.0576450698524135	0.0115479470103061	1.37415565396017e-05	1.12167503238523	0.618585025523241	1.00198946134608	1.10278762652876	0.810651642833606	0.926899243313045	0.975044813033869	1.0479688714867	1.11269534708665	2.31286585423168	1.92734484997488	1.5704131274228	0.000307105920157628	0.000230113313322874	0.000254837734874442	0.000344959139835577	0.000279033748472121	0.000315905933407376	0.00032208345711271	0.000424413292827351	0.000389161059945389	0.000747229265366873	0.000805923900840134	0.000392475417174245	0.000679047456673362	0.000462782225720269	0.000366141905229823	0.000995073425119317
LCP2	SUMO2	P61956;Q6EEV6;P55854	0.000798929059865052	3.83683159602209	0.000203693667416625	0	1		1231771.48375	0.0825696152155765	0.103936203693826	0.0546577647411893	0.0318083128630361	0.000203693667416625	0.0683154980961857	0.0867147600930577	0.0769941148092101	0.0723482727733835	0.0513530093265397	0.0549161044371706	0.0194982983975408	2.65833136351624	2.9971850170267	3.12267382446564	2.93206626066748	3.6713149148991	3.33176448596129	3.00980094863285	3.09959662164934	2.86668856512609	3.83683159602209	3.28794292550719	2.8213202487168	0.000422940808387585	0.000647895906911795	0.00046150514338021	0.000532965248793941	0.000734333675949768	0.0006598555748813	0.000577738032069791	0.000729449303856451	0.000582616741515333	0.000720320054740938	0.000798929059865052	0.000409732363456233	0.00146615108362466	0.00280595937880964	0.0014839719552797	0.00156925726342262
LCP2	API5	Q9BZZ5	0.000792862327232456	3.73196221632086	0.00333225698199881	0	0		210559.676625	0.000261454119293253	0.806703915274172	0.638463300766581	0.0944959410286984	0.0229407131267394	0.00333225698199881	0.00031835489234854	0.731780916465918	0.694685166000212	0.0710988152179411	0.736286209501742	0.818497491549957	0.305323496718959	1.1795321094805	1.74167292373162	0.451406284888272	3.73196221632086	2.67863203695297	0.327580015085307	1.46159226026	0.875778222453427	0.498504971154952	0.77647536298262	1.16084656427249	5.1596404835904e-05	0.000270825896579367	0.00027340425000508	8.71528215071837e-05	0.000792862327232456	0.000563477258178595	6.67881355505273e-05	0.000365346463831744	0.000189053762836928	9.94056341811316e-05	0.000200401222666894	0.00017906530290152	0.000111550662068008	0.00447707737608737	0.00336691456334667	0.000130287693848007
LCP2	CD2	P06729	0.000791272291142382	2.19515641284076	5.57938594641808e-05	0	0		121283.109675	0.415805326716723	0.711200969454057	0.91160364012801	0.80782979457858	0.305455783145662	0.3507887365806	0.0156084176582924	0.339970042293924	5.57938594641808e-05	0.342369122329475	0.171780705443559	0.636551518103269	0.866376212514243	1.18315720496993	0.930654672630679	0.824319003122547	1.16162059202374	1.31370464153286	1.98330697250254	1.55595263102005	2.19515641284076	1.3349368355963	1.62821665831337	1.11668184904952	0.000244475327586745	0.000453619982398319	0.000243947586687284	0.000265753176897912	0.000412091967945848	0.000461456078621064	0.000675213571675488	0.000649447946357143	0.000791272291142382	0.000444499755764798	0.000701704373035394	0.000287630794752644	0.000537907105175826	0.00139552498751144	0.000791563060320392	0.000808181164917566
LCP2	KHDRBS1	Q07666	0.00078429060947635	2.00831771036635	0.00963039854752983	0	0		568693.12675	0.627304955329775	0.00963039854752983	0.803148451838451	0.401278870526774	0.842331729622586	0.457358664722687	0.747442220891457	0.868162284546935	0.440039222795542	0.791541536889721	0.0926862497163765	0.0837898975521045	0.786188866039015	1.93911483491723	0.837845198166957	0.487430244617439	0.846508485766217	1.35594954894958	0.747977426690041	1.05734497866693	0.628727891485689	0.7663237590354	2.00831771036635	1.49204190454612	0.000201028676670121	0.000673683423239841	0.00019900975110253	0.000142396145641517	0.00027212207337792	0.000431597355952172	0.000230750326040482	0.000399914629258912	0.000205364712528434	0.000231220165647011	0.00078429060947635	0.00034824873900331	0.000197252623783137	0.00175246223254441	0.000575511389300659	0.000142487843904123
LCP2	RAB43	Q86YS6	0.000777135415472118	5.64466220794134	1.04522373292453e-10	0	1		166404.329425	0.226093588598544	0.670159240813167	0.466729200651653	0.308535404585585	0.6954191541246	0.225143071445065	0.268552253184194	0.586461303588857	1.04522373292453e-10	0.748797803138654	0.661579212561122	0.214218748311373	0.603972195491508	1.25303723695258	0.781690421181911	3.02613147108187	1.09398659485046	2.74779355577958	2.62212422710346	1.12837267269264	5.64466220794134	1.16199054202505	1.33550142873572	2.84445777256914	6.50944136235375e-05	0.0001834898130376	7.82602102478046e-05	0.000372622608295544	0.000148231363785981	0.000368650641324563	0.000340959459338017	0.000179886591356157	0.000777135415472118	0.000147778637850941	0.000219828806779385	0.000279836056056261	0.000124666156309266	0.000132546113398495	0.000145197213494461	0.000130912964887382
LCP2	RPS17	P08708	0.000769287515855203	1.93359668691247	0.00483075143422965	0	0		1973026.887	0.771644549087813	0.406252590600837	0.516551545493118	0.799962298701604	0.543934899425509	0.182360845584033	0.128699301775667	0.00483075143422965	0.0185054790602523	0.245992327928499	0.0914352266734479	0.130137027081293	0.932626849368562	1.17288967401986	1.1697360306056	0.936310485348699	1.28616985768506	1.35048987450441	1.53487445009505	1.60013630514492	1.79341161571878	1.5104825915419	1.93359668691247	1.55425486922947	0.000242950184560309	0.000415133412529304	0.000283058781861666	0.000278665909095907	0.000421219993473287	0.000437930074698588	0.00048239731634685	0.000616574781242235	0.000596789629106654	0.000464309250372967	0.000769287515855203	0.000369580427026138	0.000351841735143229	0.000703844689119541	0.000432562695253004	0.000745232345621677
LCP2	SUPT6H	Q7KZ85	0.000761953867737971	3.0249091441367	0.00262812443856553	0	1		49755.3193875	0.703180161850195	0.295037793259258	0.477891783871739	0.168646913048456	0.269647766126742	0.203400601725072	0.978596715833782	0.614489157938242	0.315079809552836	0.00262812443856553	0.0428911617323332	0.00299807237993451	1.27688317032446	1.63592247284103	1.74173183133857	2.19043390718779	1.95173273147006	1.85365273543782	0.993787949731308	1.22998251168064	1.65917963782445	3.0249091441367	2.45076566285408	2.93889284150705	0.000259934892763063	0.000452477871359443	0.000329362503047636	0.00050944606063385	0.000499499542524194	0.000469727422536504	0.000244078683561846	0.000370366600003523	0.000431458270193847	0.000726621168885788	0.000761953867737971	0.000546103018375794	0.000183508021200656	0.000554328040273619	0.000173415295289572	0.000436178496836019
LCP2	SQRDL	Q9Y6N5	0.000751314223914747	2.62157628627183	2.42270721091157e-05	0	0		NA	0.106221142151822	0.0630374292195681	0.144983159358617	2.42270721091157e-05	0.000480424187594206	0.00182926132693633	8.27208145081535e-05	0.037057185087978	0.00162438367184929	0.00781138116850757	0.554826268237099	0.388352775998334	2.38400648818906	1.60425176293302	1.54526961098501	2.2127464121482	2.16031254536091	2.11677581183137	2.52357742152272	2.04173357679656	2.62157628627183	1.70585206376942	0.887060532080122	1.21481343340808	0.000534853169904423	0.000489013528316066	0.000322040766614019	0.00056717022358344	0.00060931947512577	0.000591161476339651	0.000683071996758599	0.000677556742539149	0.000751314223914747	0.000451596740821641	0.000303944206707719	0.000248779238386919	0.00217710984303353	0.000938916704151316	0.000439245913316089	0.00104034283260096
LCP2	TRBV12-3	P01733;A0A0B4J2E0;A0A1B0GX78	0.000738407349759348	1.83122241450787	0.00975688640612741	0	0		156734.2604	0.00975688640612741	0.0391799054494622	0.421038515168972	0.959934520947611	0.180577341596092	0.144741989183352	0.693659301457572	0.406827425117349	0.586621553345429	0.5981419489637	0.0881591093887712	0.145319080083367	1.39690282325816	1.67232583193399	1.51915888668775	1.02658131088943	1.83122241450787	1.52187239862827	1.04958938232817	1.22362205457819	1.3105611314196	1.09591763378113	1.52104806047451	1.72326479632082	0.000444023337589455	0.000722240283161497	0.000448561760071994	0.000372810032992759	0.000731782514355673	0.000602173947420637	0.000402514692739765	0.000575315874352844	0.000532143614780346	0.000411054880976317	0.000738407349759348	0.000499998872702242	0.00107772487313321	0.00191272116379782	0.00177138207128556	0.00131219887478042
LCP2	TROVE2	P10155	0.000733417458246738	3.11991330193286	0.00012743011422892	0	1		NA	0.717859949117255	0.353357492084604	0.0890850006406619	0.761203674642117	0.00406033847544271	0.00510918465456782	0.90689425388892	0.299179958958764	0.0653135122019128	0.00465660674926489	0.800936868179791	0.00012743011422892	1.09286004250482	1.62498246999292	1.93531341019141	1.10421003649111	0.573862743112786	3.11991330193286	0.966244246802263	0.470949684329425	1.59549024687037	1.95377154220218	1.25053090701394	2.11760273046434	0.000206380730628843	0.000416940887005551	0.000339496538783946	0.00023823793961986	0.000136242924932498	0.000733417458246738	0.000220147737463584	0.000131552337032568	0.000384884766124636	0.000435372175936347	0.000360672059954145	0.000365028264519061	0.000290055197246358	0.000389627377140938	0.000386859191471579	0.000291486717632817
LCP2	RPL36AL	Q969Q0	0.000721051178151708	1.63378815896407	0.00306949806876674	0	0		99487.5302475	0.788643979648628	0.800682897820614	0.15505385720605	0.581405510326809	0.436837715594812	0.297669973021965	0.00306949806876674	0.183227927183935	0.517509254567611	0.663179544924335	0.438509135310579	0.0965115076871746	1.09265992635468	1.13720655075634	1.40482223910355	0.789961192205235	1.43605236671429	1.19355885042242	1.51299791540338	1.63378815896407	1.33138109930284	1.18309851154778	1.43696507356138	1.48417389556961	0.00032601373901656	0.000461011169269645	0.000389360335784805	0.000269284452662749	0.000538669634929901	0.000443301136242888	0.000544642997230364	0.000721051178151708	0.000507440638084663	0.000416537482465802	0.000654802866483741	0.000404215611879296	0.00119121405011356	0.0018084590534189	0.000927277528900483	0.00085702976168056
LCP2	RPLP2	P05387	0.000712645886374211	2.26769263840076	0.00817323385962327	0	0		986083.6698	0.743250883987765	0.681505248532264	0.684408876605315	0.940369909966839	0.504573012003384	0.468323789865194	0.246043335986633	0.0899986577898082	0.00817323385962327	0.0283823119710848	0.0393193225593953	0.167028029998685	0.839348069717587	0.763475529986541	0.771868491323198	1.04370072043675	1.40983984651891	1.46344237028636	1.62330337197156	1.65758048178783	1.57196753580291	2.26769263840076	2.21506231989494	2.08700195420682	0.000176813921717864	0.000218519747773853	0.000151041788855724	0.000251191523609751	0.00037337520355802	0.000383755051612512	0.000412569158080714	0.000516497762586454	0.000423009288371711	0.000563690666306463	0.000712645886374211	0.000401305048960989	0.000124033656816148	0.000168908981914235	0.000115046960894695	0.000169668787354019
LCP2	TEX11	Q8IYF3	0.000711433711605965	6.54687936705689	0.00946336391466474	0	1		NA	0.0156355080953047	0.615080512515072	0.579223656737172	0.179577201191132	0.551679472986583	0.530919233145593	0.474186663687871	0.00946336391466474	0.264614322449667	0.248474213933551	0.291558155073518	0.21763958570869	3.43785229995459	1.51545450310281	0.949599804941826	0.751723635798782	1.99221931028621	1.3473440148158	1.33408511224224	6.54687936705689	2.66185949571117	1.11911372769144	3.74163591250744	0.838669238888141	0.000252561911984598	0.000151267194600346	6.48038347694936e-05	6.30947878044094e-05	0.000184000548810928	0.000123214908735894	0.000118246116770633	0.000711433711605965	0.000249803052102349	9.70146135851211e-05	0.000419812765260919	5.62404469846417e-05	0.000592949146965465	0.000136684969879	9.47011202912766e-05	0.000117591603634369
LCP2	DCP1A	Q9NPI6	0.000704539516889047	4.1909692446777	0.000465458575916957	0	1		59469.62633	0.284983114763824	0.381529177158764	0.574901442683813	0.159491604639311	0.37270114628826	0.0576584880008712	0.0520348114652613	0.0790699785024753	0.000465458575916957	0.0996901365906729	0.217604275186746	0.0891927737085223	1.70411154111625	1.71671365772824	1.62013839720071	1.75878476955676	1.29599834528497	3.53956007287856	4.1909692446777	2.23778476852279	3.9915097673256	3.46257742871613	2.64229235062045	3.08779005203596	0.000235469254394972	0.000322296256194149	0.000207954227056536	0.000277653736980336	0.00022513445664972	0.000608820963667141	0.000698672053205314	0.000457376623272619	0.000704539516889047	0.000564570234368593	0.000557609970505583	0.000389458656897355	0.000663366844459238	0.00172776852560331	0.00111536233711067	0.000314061473079973
LCP2	CPSF3	Q9UKF6	0.000693573169621791	1.97249521109003	1.17700905234522e-05	0	0		87816.845735	0.0167155497175886	0.0108231229543373	0.412440049231636	0.0042294157007138	1.17700905234522e-05	0.755320930462071	0.828148615017776	0.828691160674857	0.136669850264265	0.118558937365709	0.0107128646484483	0.0311762903996558	1.80873102177703	1.57377190165053	1.20095627756918	1.55369345370566	1.97249521109003	1.0919082404922	0.858775545550113	1.1189057186779	1.64113827210594	1.63886885706617	1.94867324321283	1.74642095668154	0.000421515721546062	0.000498313651255535	0.000259983887607303	0.000413675463406201	0.000577905833301527	0.000316759795178044	0.000241458315390748	0.000385702756900871	0.000488558905096862	0.000450677924239152	0.000693573169621791	0.000371506256010619	0.000751891227307977	0.00115201506999784	0.000653774064431953	0.00080140421682892
LCP2	SPCS2	Q15005	0.000692941382337793	2.82161894713757	0.000757521689183479	0	0		152492.579975	0.223589420901804	0.020606973086747	0.0177039894859393	0.19390377915075	0.00925534768062488	0.20580345980243	0.0239142052470907	0.000757521689183479	0.00175401997767784	0.228246340873948	0.00130423907829817	0.00544755504133884	1.81698532586579	2.42053793816082	2.82161894713757	2.1016302855373	2.15575837666887	1.93237577137793	2.67708198548177	2.13828163145794	2.20922305563111	1.71601360238295	2.03888140752904	2.22006652848148	0.000382837804115375	0.000692941382337793	0.000552256970784018	0.000505911266206661	0.000571037736983243	0.00050682624973016	0.00068053078402721	0.000666419599570406	0.000594613730573911	0.00042664475930632	0.000656098182175502	0.000426979272473567	0.000401224219941271	0.000953567186625683	0.000640614310538795	0.000418027096855434
LCP2	PSMD10	O75832	0.000677948872980424	1.94786794190746	2.26617954346201e-09	0	0		160314.90655	0.477356182204047	0.827246112421545	0.610067997799094	0.591592426991	0.356506669938601	0.0321208404470738	0.983747215649251	0.924426892099895	0.135158621140869	0.744561062291481	0.0483922695899249	2.26617954346201e-09	0.583463023828457	0.826594771828816	1.23557833749064	1.1329630636554	0.60649702038838	1.4912956896909	1.00489689624379	1.01346255252154	1.28484108468568	0.891378265754504	1.80684513008017	1.94786794190746	0.000143342798738278	0.000275915693492699	0.000281976083193264	0.000318004253341038	0.000187323620689533	0.000456068863866577	0.000297856274606173	0.000368289813469378	0.000403221728196648	0.000258408547277025	0.000677948872980424	0.000436816926209672	0.000100362156531682	0.000164330545503082	0.000259430045749502	0.000410997260003318
LCP2	BCR	P11274	0.000675850947175611	2.38765490141165	0.00262402369875667	0	0		4235.4503345	0.830342836202825	0.00262402369875667	0.00432401148104991	2.70436371797488e-05	0.0741193846031243	0.00313962756567618	0.747373658783262	0.0953648967293609	0.0444573682383022	0.626459434872193	0.111043278360496	0.616323390273813	0.894916818789114	2.07994963831084	0.429391287122675	0.257156585619807	0.478228011328367	0.203456348979742	0.729551302107092	2.36209876201994	0.502746944636013	0.833588021238531	2.38765490141165	1.28418872058655	0.000165862637908804	0.000523769162367068	7.39262323076754e-05	5.44525452884003e-05	0.000111430027871442	4.69398032209165e-05	0.000163133983870502	0.000647565062321518	0.000119027498906307	0.000182305451601009	0.000675850947175611	0.000217256188598494	0.000571009470095244	0.00090835111299026	0.000114462652043752	9.37270024439059e-05
LCP2	ITGB1	P05556	0.000674780735736255	1.69191487745764	0.0063525678396367	0	0		45934.3540175	0.981746985840747	0.106983278538828	0.44775528240199	0.817776478422584	0.819481383698943	0.514955563826738	0.0554325350726029	0.706105302621474	0.0842080147840436	0.0398479483212449	0.0063525678396367	0.157708437649194	1.01343527429055	1.28553385796586	1.28343836759523	0.907724554892308	1.10461884635364	1.33791207488956	1.62500400446206	0.780950767372837	1.51330281000596	1.69191487745764	1.41719192201192	1.49260409026405	0.000315948684555256	0.000544534326308809	0.000371684970205714	0.000323317531796666	0.000432946580828111	0.000519220974655892	0.000611220170514282	0.000360133606660342	0.000602668293139863	0.000622416843741296	0.000674780735736255	0.000424758980325914	0.000239233019804716	0.000908178331346322	0.00041632220361821	0.000973701872777726
LCP2	SYPL1	Q16563	0.000674029927705985	1.54643803729177	2.40583460225665e-07	0	0		67536.3159975	0.050785070167833	0.0712323977037561	0.890188234117272	0.374442485632492	0.582312436834725	0.124871917305728	0.111814414127056	0.0135374126604158	0.0767195595415226	0.381946863874525	2.40583460225665e-07	0.405856576434097	1.24642627020719	1.16133704133319	0.92872844370574	1.3389140880387	1.10440541378815	1.44651578443899	1.51123113053918	1.23426641554749	1.31635874999622	1.0550626177251	1.54643803729177	1.19077514295481	0.000355713033533616	0.000450311118685737	0.000246207556501834	0.000436556573206512	0.000396244312793962	0.000513878539687674	0.0005203394851483	0.000521028591496399	0.000479887479456682	0.000355298777204746	0.000674029927705985	0.000310198970394523	0.000699761500013793	0.000833082496724921	0.000533507938582327	0.000523507531187191
LCP2	LAMP2	P13473	0.00067338131535833	1.97392923745912	1.00677406070739e-05	0	0		34872.0373375	0.287704788075196	0.0551093295959509	0.525690957191855	0.64932796741392	1.00677406070739e-05	0.848856920794676	0.46504676025661	0.160972017388588	0.458720315666842	0.501251292612707	0.194679134603543	0.12635776705445	1.39079837909448	1.97392923745912	1.11955477877175	1.28534590691852	1.29986542168291	1.03752397030502	1.24840356525124	1.4485126093228	1.30911348851443	1.16637146248403	1.56299645536853	1.59107210072344	0.00034919856485128	0.00067338131535833	0.000261115750460707	0.000368708312839383	0.000410306121032887	0.000324272808696098	0.00037816904929747	0.00053796003582893	0.000419872607293648	0.000345563172304264	0.000599348937397608	0.000364649432472675	0.000627508217215741	0.00117317227194592	0.000622048553921905	0.000409475773885539
LCP2	RPL37A	P61513;A6NKH3	0.00066983611822015	2.22461275067743	9.68565393504208e-06	0	0		846727.7257	0.0906807109496089	0.044758828099719	0.339125734320842	0.300508482045283	0.000233218071163772	0.000204591974039043	2.79045640584996e-05	2.8985562422509e-05	0.0183035048125981	0.00621902951952026	0.031682078257528	9.68565393504208e-06	1.60785915385698	1.67945261723079	1.30342149296	1.29808011511046	1.85872905428177	1.62392732468622	2.16992365687897	1.76460571916692	2.11773766699553	1.93092880230029	2.22461275067743	1.90510751716049	0.000316992268283038	0.000449872690446347	0.000238706910520603	0.000292386152337353	0.000460699865177269	0.000398539504236724	0.000516140369989018	0.000514597662239533	0.000533340788023408	0.000449209797976606	0.00066983611822015	0.00034284479846243	0.000588396266593547	0.000677361125194134	0.000290520906462953	0.000501724851377538
LCP2	UBQLN1	Q9UMX0	0.000668691677007981	3.01068698958171	3.8323634910241e-05	0	1		53141.58906	0.616621471487911	0.0281131579665283	0.584373907422948	0.143275261601148	0.0853002630554033	0.17529393847568	3.8323634910241e-05	0.304036916089935	0.57680901769221	0.0519383254316444	0.0589335630217706	0.00287274078501209	1.43575684463726	1.45633192363907	1.52322713930913	1.63110874707184	1.65124670935652	1.7113778058706	3.01068698958171	1.4065888317619	1.47826618170075	2.02490531475271	1.73635901636948	2.99089225531969	0.000264312985409586	0.000364266457201699	0.000260484400762847	0.000343064008243038	0.000382164991289421	0.000392181966624909	0.000668691677007981	0.000383022449179461	0.000347633976619849	0.00043987027792723	0.000488191938392402	0.000502592241450441	0.000132661968039267	0.00082678204693495	0.000112221548013561	0.000402691653425839
LCP2	PRKAR2A	P13861;P31323	0.000662194444776478	6.44485382349997	0.00200637380790818	0	1		69017.2704375	0.177485076358004	0.0557811204845575	0.725531120869025	0.302275095954059	0.0763776029333545	0.239703247284799	0.315389130368799	0.00200637380790818	0.338711298988484	0.10362415825811	0.0598407381428525	0.582682028401793	3.43091478894871	5.16524341449459	1.34731401473294	2.23438323145052	5.25891761793258	2.46611347588742	2.62397071760254	6.44485382349997	1.90009957198362	2.86808259807795	5.23795020514232	1.16984664383245	0.000238321341077344	0.000487489204176639	8.69363247349968e-05	0.000177323094474238	0.00045925162349479	0.000213240738670006	0.000219904792108955	0.000662194444776478	0.000168601460463896	0.000235086098918289	0.000555683933083089	7.41753053418279e-05	0.00102201376755752	0.00143731549182898	0.000671403016928567	0.000121610974334615
LCP2	ALDH3A1	P30838	0.000661818264506842	4.47672672082751	0.00699283267595194	0	1		NA	0.835538280291701	0.677253081102268	0.792152383222254	0.0811697261051715	0.119547699021889	0.706014472024921	0.011970509940585	0.085526617858251	0.782289399116189	0.110120894090714	0.259930434926285	0.00699283267595194	1.24101339836913	1.62588662493068	0.843003395845896	0.546030058445123	0.478594400090533	0.890656897651126	0.406794603490224	0.565952437915514	1.32874194375825	0.408372264539441	2.58229237977272	4.47672672082751	0.000200991285376864	0.000357776839478517	0.000126826360033684	0.000101035022893053	9.74472753423353e-05	0.000179562363289752	7.94874651251079e-05	0.000135581411770592	0.000274899133987174	7.80439583276897e-05	0.000638733424711342	0.000661818264506842	7.08891848569595e-05	0.000106926814656072	0.000113996184105504	0.000187094734068352
LCP2	SF3B6	Q9Y3B4	0.000648681598525168	1.71876197481445	0.00920218141364796	0	0		278549.790625	0.023280718960168	0.445718120276959	0.432166206747998	0.455398740005982	0.425389642447286	0.0588782931613603	0.208024841346942	0.843151986734454	0.228143807528476	0.906695324987077	0.00920218141364796	0.308952516803761	1.37706205793853	1.26274269554318	0.565451528443269	0.899709801377177	0.686469678797809	0.818491634604825	1.36754612418875	1.04537243983285	1.2086731709004	0.99946536828225	1.71876197481445	1.34739795736256	0.000340295245556773	0.00042397323563803	0.000129800748893982	0.000254015054717281	0.000213267687033989	0.00025177971280811	0.000407724735062665	0.000382113933881903	0.000381542763651984	0.000291442183481084	0.000648681598525168	0.000303931463158593	0.000795979859393956	0.000557629187786617	0.000314161161744627	0.000496574223568455
LCP2	AFAP1	Q8N556	0.000644136726878588	2.64271956048293	0.00023715150712526	0	0		NA	0.835956777816845	0.260306434000781	0.514098404988956	0.510406656934937	0.555754620386606	0.00023715150712526	0.966928804341722	0.797340069543905	0.773011632729253	0.815816848227394	0.383877060687113	0.25868026250574	1.22851759396154	2.64271956048293	1.56225970643083	0.720778722572068	1.88879310585057	2.17688259157208	0.997666468425049	1.28130936120202	1.22570158170275	1.19519434898839	2.23062884359428	0.657446264234359	0.000220387600182893	0.000644136726878588	0.00026033853332546	0.000147727847246948	0.000425982241841186	0.00048612158075023	0.000215930434349085	0.000340000248052046	0.000280881083586265	0.000253003540739596	0.000611148234170007	0.000107657290279471	0.00202036114875942	0.00385336589380656	0.00133858475169009	0.000384816109978013
LCP2	COPG1	Q9Y678	0.000638618957747743	1.47312190828429	0.00153155538307541	0	0		169810.522725	0.632206465718815	0.00153155538307541	0.848510789770647	0.876265031171906	0.640525960314479	0.825480164140724	0.463425410162431	0.722366816917697	0.706140402080512	0.686393213538235	0.129858442003404	0.168863384103599	1.24874315223082	1.42761857241543	1.08278908797312	1.06822213454245	0.75563062224346	0.916672018383244	1.43523127648888	0.839158827562337	1.22637884366907	1.16788519790304	1.3243324329275	1.47312190828429	0.000394279719574713	0.000612441647495427	0.000317581091179164	0.000385343047825689	0.000299945395528342	0.000360287681635741	0.000546733791047836	0.000391917761818871	0.000494638525862687	0.000435124729272964	0.000638618957747743	0.000424568153402522	0.000380169425962851	0.00113458894648326	0.000356166638332295	0.000464694542987885
LCP2	CEP97	Q8IW35	0.000628534878626095	6.30253108303334	0.00417580070838069	0	1		22238.6089875	0.0453082254316012	0.017120042039651	0.387434968433602	0.100871520066115	0.0824904284667197	0.173033433325596	0.148348891354235	0.00417580070838069	0.335227258225523	0.303922655328748	0.0860738866513466	0.230678617076579	5.59055965001999	6.13674641502318	2.03865006623904	3.15895370713016	5.00062032922156	2.30803875830423	3.44836424468945	6.30253108303334	2.44212538349937	2.40141477313449	4.21444969848816	2.27131620871713	0.000376920893999722	0.000562152714369346	0.000127678290534432	0.000243328413481374	0.000423857760886893	0.000193705585677007	0.000280498644832203	0.000628534878626095	0.000210326916351257	0.000191048836677812	0.00043395957364774	0.000139781576479643	0.00115668050614021	0.00182887865288553	0.000871051811651167	0.000316565061643718
LCP2	STAT3	P40763	0.000628402860993937	2.77046296317086	4.35905018848378e-06	0	0		70188.613865	0.370940590706639	0.0505992714237709	0.0253287917203604	0.355063813114916	0.185014867046156	0.15114621673811	0.0495230761840417	0.0764634233775505	0.146661110653476	0.42497063743441	4.35905018848378e-06	0.118868167910663	1.46726653124026	1.97069262548532	1.40193928033022	1.61804958198159	1.60349339371452	2.01250675387694	2.05655218847057	2.22519130124109	1.76446076678259	1.30730575300065	2.77046296317086	1.61643051846133	0.000217912098974075	0.000397660479307615	0.000193410916865956	0.000274548322367018	0.000299392445873123	0.000372060700099762	0.00036849769427283	0.000488831457023146	0.000334746703455756	0.000229103538908158	0.000628402860993937	0.000219132493831036	0.000246500292339286	0.000577209630550489	0.000385823776108216	0.000636123221766759
LCP2	DNAH11	Q96DT5	0.000625964068472414	6.60916206064428	0.00831433718097868	0	0		NA	0.300104405930265	0.110075529149726	0.500547791025181	0.576104100629149	0.00831433718097868	0.130389497907436	0.334271238781861	0.281595348609902	0.301599177344082	0.156454718016744	0.0333362972787632	0.0759177179422714	1.63516983853523	6.60916206064428	1.29409248254223	1.0060231828368	2.6779274661104	2.60818043800155	2.14368250824429	1.12951864495327	0.873951881699786	1.16503133572356	2.97434281973917	3.1529827010207	0.00011398420214153	0.000625964068472414	8.37966307443425e-05	8.0120642008136e-05	0.00023468316470613	0.000226320320205799	0.000180287230497636	0.000116464793107382	7.78218028572566e-05	9.58300456929447e-05	0.000316654957431831	0.000200623032668558	0.000506132328802037	0.000594909191098977	0.000299009545902355	0.000272781978820956
LCP2	TOR1A	O14656	0.000624422081461747	2.54169489754606	1.15829498152053e-05	0	0		NA	0.110894130503113	0.0457053337556239	0.113387438047216	0.0946813547459938	0.968484350966941	0.116602371066305	0.00571783452102899	1.15829498152053e-05	0.0600869784244821	0.0289503644464741	0.454184845106949	0.158283196858795	2.32478463248134	2.11340583577932	1.99729033277274	2.54169489754606	1.02552100228581	1.88299024146889	2.12678381082341	1.72974395193709	2.00168448814143	2.47397044538828	1.37529753836973	1.8086403292122	0.000497260748060296	0.000614193990318676	0.000396846084438045	0.000621125709656062	0.000275770205269403	0.000501364571776541	0.000548842211736893	0.000547271375061038	0.00054692660065651	0.000624422081461747	0.000449274315067899	0.000353127118452104	0.000560801750516957	0.00139093672267277	0.00042066883710594	0.000669178221932638
LCP2	SIT1	Q9Y3P8	0.00062161313115861	6.88701564869287	0.00314501705585261	0	1		79447.169125	0.0512712180316349	0.0923724844660074	0.306426649503606	0.47612266667325	0.456325509194307	0.0464946420458204	0.00314501705585261	0.02118140978947	0.0419117332731197	0.0490317740077811	0.0749746245045524	0.136540647577871	2.76309837197041	1.3210688698445	1.88801682547623	1.24524528666018	1.51592620700417	1.62060334258499	6.88701564869287	2.11552792837739	2.94983515572935	2.79048683293151	1.44666785715132	1.98913396883988	0.000206710601184509	0.000134280537030853	0.000131205400186247	0.00010643291227315	0.000142575792635022	0.000150920158690986	0.00062161313115861	0.000234101731351313	0.000281900677926215	0.000246336447127823	0.000165290809865309	0.000135833798078106	0.000495398139780952	0.000285685460421403	0.000218484250972221	0.000206536787071528
LCP2	RPS24	P62847	0.000617004398242606	1.69095447503347	0.00226831429103048	0	0		769996.4108	0.779623182084528	0.710227886653901	0.477982080011158	0.78612977918165	0.858706011217207	0.785994451995857	0.384531321030444	0.469660289656531	0.338755825229	0.32827276532112	0.00226831429103048	0.225193522359499	0.920914367776711	1.10073623585531	1.20884088066066	0.853672356964647	1.00321708070351	0.8162726499335	1.21066547986566	1.23404712883852	1.31614933766821	1.27203851261652	1.69095447503347	1.19788622560908	0.000220019980018466	0.000357311787271393	0.000268281952006062	0.000233017601059597	0.000301327744326687	0.000242762855473228	0.000348971322059131	0.000436108024165347	0.000401679818140979	0.000358612501383874	0.000617004398242606	0.000261237699346587	0.000197103496237152	0.000635362342893187	0.00071117711069529	0.000572416072196738
LCP2	AKAP8L	Q9ULX6	0.000607318270422003	2.84474378062576	3.66386239375914e-09	0	0		11289.19202025	0.0210836970055974	0.00577239154819309	0.33377872833494	0.0206031328104214	0.0688352493233423	0.900132310040922	0.379711446658256	0.134049531970832	0.0682411498761245	0.00326330830962521	3.66386239375914e-09	0.634290497464255	1.85383353515388	1.64195498473896	1.41242005771047	1.73225416565793	2.30474696106173	0.940406336069566	1.34228214067312	1.83480157973067	1.86625578217371	1.49753023682576	2.84474378062576	1.23589059000847	0.00025913761164469	0.000311847431716855	0.000183401566491121	0.000276647001933294	0.000405027302166533	0.000163636199362901	0.000226373839367146	0.000379374627906768	0.000333244395313308	0.000247011748759935	0.000607318270422003	0.000157694719285974	0.000515349581278186	0.000732636400419062	0.000480011459096863	0.000419247417549524
LCP2	SAP18	O00422	0.000606830904261967	1.67042266684919	0.000190380069828435	0	0		214341.864025	0.00104113096555623	0.878399804617099	0.911502600541872	0.19943086895933	0.00791105904085422	0.0462901396970279	0.727387436327738	0.121013472628446	0.000190380069828435	0.0145266684895257	0.429243424452204	0.82040858627148	1.67042266684919	0.964321903287425	0.958838802085839	0.830607696732714	1.58117260256054	1.38668844904118	1.10360932425123	1.62216000879469	1.48678431710512	1.39921169400065	1.42703955974658	0.928178782084506	0.000422455447554223	0.000331358243216329	0.000225257670037127	0.000239996621100106	0.000502730404185814	0.000436553583853466	0.000336738372431032	0.000606830904261967	0.000480324214944971	0.000417561317261186	0.000551193420780916	0.000214271092376078	0.000788894267889132	0.000999860164951932	0.000789844641671632	0.00052212366236827
LCP2	BSG	P35613	0.000605623818277397	3.30762921014723	7.50913660884452e-07	0	1		144251.8067	0.863967560707197	0.920246988597336	0.122766184267756	0.548615207499161	0.221647382845096	0.892022704510306	0.354038054495879	0.908046264828274	0.162171162817584	0.820710922279361	7.50913660884452e-07	0.444549394438401	0.984172789347109	0.973877848824197	1.87581152360488	0.97739078406395	1.5291298862322	1.0121978188025	1.8239763291042	1.0605454191044	1.65994967683657	1.11067279633267	3.30762921014723	1.6399946204762	0.000117989676251222	0.00015863475837651	0.000208901376880923	0.000133873781767337	0.000230472102210704	0.00015105745830333	0.000263824158270549	0.000188070806946264	0.000254214049186255	0.000157123477909072	0.000605623818277397	0.000179470257842425	0.0003938838134231	0.000466859568361727	0.000235529329735689	0.00026230830476632
LCP2	PDHA1	P08559	0.000596720045178562	1.62856141750212	0.00238360347771616	0	0		124474.91645	0.88083100055725	0.312924218053674	0.115585501406273	0.714936551203562	0.655345633929993	0.463446976162658	0.381368861646367	0.692151118568998	0.205607513011748	0.742488000939189	0.00238360347771616	0.28456862715362	1.0645548162379	1.44688553874009	1.62856141750212	1.11305669713272	0.787297550709633	1.29360332946552	1.35052618692665	1.07762830325678	1.31728311528064	1.11885591660972	1.4483479128132	1.47594696793104	0.000287178740219892	0.000530321995869463	0.000408101175190148	0.000343049017669664	0.000267008131633709	0.000434399684710258	0.000439551709807673	0.000430004208126188	0.000453936758482277	0.000356156366805275	0.000596720045178562	0.000363439743489926	0.000339580218602911	0.000620416169876085	0.000748937270585285	0.000482411933709712
LCP2	NCBP1	Q09161	0.000595691690237783	1.72747637605819	0.00221651469629385	0	0		158614.6273	0.463703039205695	0.715308494866954	0.00221651469629385	0.413245603642311	0.345067744781693	0.235190989336611	0.159198604364608	0.692053560533026	0.784687427828205	0.595678515273404	0.279677999828249	0.035421720863937	1.3709194532547	1.13660018133009	1.68708015870537	1.40113140293879	1.48300023044755	1.52587387040912	1.72747637605819	1.18000033397717	1.12517814220511	1.15938195699712	1.22218158476986	1.61949607339974	0.000391830877521149	0.000441383044829771	0.000447921472693689	0.000457530679290841	0.000532879811231926	0.000542887039269052	0.000595691690237783	0.000498871056054295	0.000410809023756392	0.00039101691749169	0.000533501845029401	0.000422516841185073	0.00157373622732438	0.00148810041083592	0.000959039874240897	0.00145597769619058
LCP2	PTRH2	Q9Y3E5	0.000590236401561128	2.99737246650452	0.000222359054871341	0	0		194395.5966	0.131587837929576	0.000333546742842582	0.196526060275038	0.479434119792456	0.0699556158197797	0.0799638017074419	0.00751510492972945	0.000222359054871341	0.000821449654680135	0.010167041617728	0.0241903617955828	0.0331704930716875	2.04269498761309	2.26744743143668	1.79430967868689	1.38113648938859	1.73449436127241	1.74657224387165	2.22333369909866	2.08925936140405	2.40652842424316	2.70296684592142	2.99737246650452	2.33542845284473	0.000263375472341624	0.000397219206019266	0.000214906054459995	0.000203452504183807	0.000281155139733776	0.000280325417862468	0.000345859064227044	0.000398458981487071	0.000396364517808041	0.00041123949360052	0.000590236401561128	0.000274862681095304	0.000307927055219682	0.000680209065719778	0.000396577554951707	0.000242240056963643
LCP2	SMARCE1	Q969G3	0.000588387680200961	1.90150665356086	0.00327042091067635	0	0		108209.2913	0.00327042091067635	0.973701386571908	0.927299003066692	0.649509183081602	0.581195834689178	0.178217921888352	0.279954627411708	0.802865298065144	0.372519140913131	0.869548295841471	0.0233647274137938	0.371984630963489	1.74869743345926	0.983618735792194	1.03432181163365	0.776962110384074	1.08567055836572	1.3318268118512	1.73521784804773	1.07600581158742	1.23502450661656	1.06837906096619	1.90150665356086	1.60037798616362	0.000354296548676929	0.000270769815593511	0.000194664778109442	0.000179848460870568	0.000276535976873093	0.000335895451238505	0.000424159269446784	0.000322467778365093	0.000319639022982763	0.000255422945921031	0.000588387680200961	0.000295973089003624	0.000637868949455063	0.000473933700460258	0.000184670333284865	0.000162748517929567
LCP2	DNMT1	P26358	0.000586865136361758	3.20266272763641	0.000135741553601565	0	0		136320.9595	0.370581914751929	0.123709021113062	0.585475422306383	0.146998175713495	0.591017549092391	0.226535760292416	0.301662087838458	0.000135741553601565	0.567717101865454	0.28625364628791	0.330809985699396	0.755308348775483	2.31540597828248	2.38733273152057	1.58694099412382	0.526405244755947	1.5587346119964	3.20266272763641	2.17305196163956	2.8085702129968	0.725806559529628	1.60329166382927	2.12073124692279	1.24153396011137	0.000327085066027979	0.000458213336553415	0.000208244620497566	8.495880772356e-05	0.00027682612597272	0.000563182161976948	0.000370361968537828	0.000586865136361758	0.000130974402002085	0.000267256571364972	0.000457543798138771	0.000160091980022965	0.0009432638446569	0.00147204338702051	0.00152087125068735	0.000140793900106623
LCP2	SPCS3	P61009	0.000585070645036157	1.55954805027658	0.00614462125375641	0	0		97498.86444	0.450628449679281	0.172313637108859	0.498232640266715	0.606380429932224	0.837977311827181	0.483269637358231	0.00614462125375641	0.812703531636232	0.874938360813878	0.564408798690842	0.855084007048086	0.154720196340213	0.545134242411191	0.693669520923715	1.24714253933987	0.619066937182216	0.943863475953929	1.19008625512316	1.55954805027658	0.928574032531688	1.04002814636648	1.11272207186317	1.08253800487511	1.47291271516981	0.000169508040818765	0.000293062777582781	0.000360232076262461	0.000219927272122382	0.000368975349481105	0.000460648223344316	0.000585070645036157	0.000427093375540213	0.000413108284270854	0.000408277866643524	0.000514095101571821	0.000418062544830096	0.000115385280371071	0.000757887061516066	0.000389676422202089	8.59018508809612e-05
LCP2	IK	Q13123	0.000584084619425227	2.71971233491174	1.49358861094551e-06	0	0		86027.468765	0.893874662972429	0.578858064964449	0.892220175573636	0.548962275083857	0.0205318744814027	0.420895565126114	0.620295259565823	0.947773910591543	1.49358861094551e-06	0.0502529350296236	0.0008344479345322	0.203394091341999	1.10397613270919	1.2262962164953	1.09580825023685	1.24725239389665	2.71971233491174	1.60113818661283	1.29540864942772	0.964343733866117	1.82096819846653	1.92949273066048	2.02833980830337	1.83952750141366	0.000188586739926247	0.000284621736880542	0.000173886345979995	0.000243422350054809	0.000584084619425227	0.000340474353468334	0.000266981376810252	0.000243670408280404	0.000397361512429524	0.000388934893675823	0.000529182721155253	0.000286836992918964	0.00010843341017338	0.000337945396214341	9.65143161747224e-05	0.000251544688971336
LCP2	YBX3	P16989	0.000578556348597301	2.33204485875826	0.00309602288565191	0	0		175619.127325	0.326482432596881	0.314254292413352	0.447329909058405	0.189977276544023	0.513338042035255	0.825186157449967	0.00309602288565191	0.735085828160061	0.602923137748325	0.205783605342266	0.328088040144539	0.159960623077401	1.51180068826283	1.57893809328849	1.30667937603961	0.64148933418633	1.07069339291603	1.10383883076289	1.95195324469231	1.13256977934275	1.1560160935609	2.33204485875826	1.74906531443079	1.32637177825303	0.000317849117104634	0.000451037634524953	0.000255196641160717	0.000154088613245844	0.000283004228122574	0.000288892493922318	0.000495129256155733	0.000352217474872355	0.00031047191534536	0.000578556348597301	0.000561624403579541	0.000254547684329195	0.000815275557950672	0.00144600063308465	0.00077708353520006	0.000362649373813703
LCP2	IDH1	O75874	0.000567538647844682	1.82159869410193	0.00983862256699745	0	0		163648.1395	0.598412788067824	0.697975300557542	0.953747972319046	0.955042200951594	0.641803801316814	0.00983862256699745	0.57316263430978	0.573882010284018	0.523247106340925	0.622169802402036	0.433283042555677	0.317904730628132	0.641033290332852	0.928257099852332	0.986604635969984	1.02444159835684	0.685168722462672	1.82159869410193	0.644849708145261	0.747901523207172	0.652566972850602	0.762811745250707	0.631319923112556	0.483491069730265	0.000160442418221818	0.000315666214604297	0.000229382992293858	0.000292941199977018	0.000215594399588195	0.000567538647844682	0.000194724155903078	0.000276886953101319	0.000208639087680036	0.000225288113918013	0.000241324592971275	0.000110459857649504	0.000204051693295795	0.000659801832573368	0.000340957213674929	0.000271885975832135
LCP2	ANKRD28	O15084	0.000565766100686905	4.09162016205385	0.00209014846203416	0	0		19190.741565	0.678710059899566	0.183276006543617	0.0534185531233168	0.107158260271958	0.269951354196187	0.316062455346067	0.0534135220026159	0.0598415560514972	0.0826818007236259	0.888992447650434	0.349072511132965	0.00209014846203416	1.24812165420245	2.54373334193135	2.39871396239999	1.81317618346769	2.59851244936955	2.02533031225774	2.77794434087338	3.64176494424968	4.09162016205385	0.925689402850965	2.03957667411786	2.53226631704952	0.00013108785874981	0.000362993076476199	0.000234025650692935	0.000217570591998255	0.00034310866336127	0.000264792410984542	0.000352007404225312	0.000565766100686905	0.000548950053241792	0.000114723697640697	0.00032715914179922	0.000242768501138379	0.000917987118030524	0.000353125558201173	0.000707893198619761	0.000401851193553625
LCP2	CARS	P49589	0.000561228074789267	1.55179501024082	0.000826773868775237	0	0		NA	0.335044160824708	0.313930241792961	0.820434600986308	0.414408397009796	0.544929396540165	0.480758114852611	0.799828199400037	0.154075719867391	0.625766025248016	0.705239200199815	0.876006378819268	0.000826773868775237	0.626266965704921	0.839882029476553	1.07608275643382	1.09770469506493	1.12290102680101	1.33495115037032	0.924346256570446	0.37649846958964	1.25942346535254	1.13711193426071	0.914780023487948	1.55179501024082	0.000211509266162616	0.00038539794165702	0.000337594228448886	0.000423555233287967	0.000476774153584929	0.000561228074789267	0.000376640734607383	0.000188084310316152	0.000543342460414432	0.000453164003076662	0.000471845740299512	0.000478389515013779	0.000308892633671768	0.000927904232438927	0.000490434009960433	0.000728583660653116
LCP2	CERS2	Q96G23	0.000557827051488612	2.55918397571291	0.00362774524912904	0	0		43743.713845	0.726492400981768	0.522359664594992	0.211739627004164	0.170603079740606	0.530548144419506	0.899594810888505	0.306596718027887	0.793736332569157	0.666654511885019	0.580521559147135	0.00362774524912904	0.0704492586510033	0.894574691518647	1.17450369506668	0.675685361552478	0.691120723903598	1.01341423189143	0.942563590996087	1.29114999058634	0.961055047077453	0.768917955458883	0.98722883524044	2.55918397571291	1.51183837017834	0.000127673627717367	0.000227750944262059	8.95794823129378e-05	0.000112692014683215	0.000181833090759956	0.000167455482523318	0.00022232279559946	0.000202886109593132	0.000140183391807672	0.000166258828401156	0.000557827051488612	0.00019695515935428	0.000206014145314869	0.000932619787027751	0.000225130391822158	0.00027551062726596
LCP2	FAM162A	Q96A26	0.000555686151561585	2.12306354933142	9.6779362949885e-06	0	0		363068.733175	0.536297681881386	0.770272353823046	0.816451673089135	0.907821150756061	0.77275539589029	0.118173228184644	9.6779362949885e-06	0.122393462623644	0.425214803400791	0.0799351486160965	0.635478079547197	0.186143272360152	1.21913457060224	0.813534910187844	0.855144131934264	1.00344688127254	1.11147796153185	1.65025391617582	2.12306354933142	1.21282148119929	1.37092356360808	1.44582294679399	1.06077046966511	1.98689985969562	0.000264481633840076	0.000239795635386583	0.000172330694899496	0.000248709798734909	0.000303141963290183	0.000445654980383948	0.000555686151561585	0.000389188691294352	0.000379917311884335	0.000370118913297011	0.000351462315473786	0.000393456984178436	0.00040080774656235	0.000751211477605226	0.000378518178320183	0.000746630536170105
LCP2	STRN3	Q13033;Q9NRL3	0.000544133886497021	3.56094242307985	0.00473205669055164	0	0		23717.7268525	0.074997360344519	0.868214974011098	0.903655843162126	0.0591188750385358	0.0119407406885676	0.414771905342042	0.00473205669055164	0.475443893663539	0.574304502181904	0.306840103054644	0.281999958276707	0.383178639500768	1.83339236415081	0.946985466632721	1.03850718398007	1.78471606083909	3.56094242307985	1.48351221660794	2.74004709077969	1.57565071252759	1.2441544425016	1.57884939690244	1.53587039544559	1.68171735171595	0.000222840902629502	0.00015638821122647	0.000117254209383376	0.000247835353763233	0.000544133886497021	0.000224457818396261	0.000401809522223095	0.000283281948078096	0.000193172702353178	0.000226444871309949	0.000285106771493802	0.000186582068324766	0.000481909219609456	0.000650210252889888	0.000217517085305792	0.000319415567485143
LCP2	FBXO21	O94952	0.000540825355067001	2.35798839461858	0.00170606219585842	0	0		3777.108848	0.679170910113947	0.605838068570397	0.812509430956643	0.00170606219585842	0.47341288179057	0.855423742625164	0.0504564251972577	0.510944945018406	0.678423376644436	0.492351800094816	0.945130672666344	0.500565568656408	0.69225203436639	0.65160690900094	0.875013784935638	2.35798839461858	0.636287334280677	0.965250168214369	1.52042855647521	0.804680111243324	1.19153810988408	1.24654390385657	1.01971624500179	1.40355176591692	0.000138971256909718	0.000177732820462194	0.000163175550494284	0.000540825355067001	0.000160588837302999	0.00024121524410997	0.000368255693270108	0.000238948039430023	0.000305562920346708	0.000295291276065637	0.000312646488392934	0.000257197407629182	0.000139659574697319	0.000129936479572274	0.000145369890047722	0.000845110126576108
LCP2	FIP1L1	Q6UN15	0.000535830822174717	1.87716321318565	7.05420727118654e-06	0	0		89375.50625	0.0915195399207328	0.356612425221089	0.000827300032180086	0.6107031996962	7.05420727118654e-06	0.685579075956697	0.162502912933232	0.622910095173701	0.0521001719944456	0.303132803274645	0.163444332375743	0.715229081229178	1.73074711215318	1.34130960237733	1.32043082004181	1.12381446434298	1.87716321318565	1.18920051000222	1.53698153050964	1.1053262827595	1.72462289809032	1.31874070478117	1.20701034506351	1.11363003288767	0.000392968683478083	0.000413784832672497	0.000278496297443611	0.000291523506961335	0.000535830822174717	0.000336111624419023	0.000421032559458306	0.000371222492689526	0.000500207782303694	0.000353318217237495	0.000418551392275543	0.000230803647613116	0.000765708299152676	0.000545632637188097	0.00050184478118033	0.000372480228899029
LCP2	MRPS35	P82673	0.000534965977001133	2.89938430112318	0.000697854675327933	0	0		46825.5605025	0.404759651070578	0.421410237474311	0.525972375199884	0.755084684502812	0.507551494498548	0.000697854675327933	0.306518861149534	0.0316744306326086	0.655610243394636	0.0900992255354925	0.566266887158202	0.665264033954981	2.89938430112318	2.36125358862405	2.2614351763775	0.98985667739395	1.31281165470616	1.64380431288396	2.68340464274445	1.32315645315125	1.25597639104459	1.65930487886528	1.19611809063415	0.71751678416454	0.000479096580884242	0.000530128468496796	0.000347120992237126	0.000186872003400744	0.000272722545992132	0.000338120516540483	0.000534965977001133	0.00032340590631489	0.000265112823071264	0.000323538353661449	0.000301859480026983	0.000108224792087232	0.000202526029078107	0.000405182156789071	0.000259968231274154	0.000112699184032195
LCP2	MYO10	Q9HD67	0.000532882394499055	5.24344939981855	2.06831800190615e-13	0	1		NA	2.06831800190615e-13	0.0322348916821021	0.700923480878317	0.406242007257489	0.450373949579667	0.209622122123499	0.706543552527927	0.35232066378849	0.826232379627952	0.214039636586824	0.189391409560163	0.234476222123666	5.24344939981855	2.09708110945633	1.41785192966735	0.685091850840242	1.72541150728458	0.718798969971613	1.17426857314218	2.26340805368949	1.14287218798515	0.512373642399582	2.1620260256131	2.14498680720865	0.000532882394499055	0.000289568106660381	0.000133851923408394	7.95458869156374e-05	0.000220449090561077	9.09339081728949e-05	0.000143980751508954	0.000340248803857231	0.000148369258085542	6.1444549453442e-05	0.000335574290475883	0.000198983159943654	0.0012117167481239	0.000749771815238742	0.000397127743279979	8.06836968096147e-05
LCP2	UMPS	P11172	0.000529481148187234	1.69337180740177	2.79747963416998e-06	0	0		144967.528	0.938301237109518	0.11242767225811	0.844325149128629	0.986357745596321	0.959732843207582	0.92455449974096	0.329563079420454	0.0224025449724703	0.209588305921239	2.79747963416998e-06	0.0526585738675773	0.000135424551837877	1.01911753718939	1.57341962501165	1.11640149454756	0.990246869727261	1.02798004463298	0.950663272695333	1.50433890601931	1.42895105128605	1.57471325749411	1.69337180740177	1.24994498290835	1.67348860909991	0.000252411423875687	0.000529481148187234	0.000256852967539713	0.000280209494026669	0.000320088997541977	0.000293099830573356	0.000449524251366474	0.000523505855117094	0.000498216590649428	0.000494902160038029	0.000472812665395098	0.000378342299800392	0.000462023343583459	0.0012324342576861	0.000613083847156061	0.000668133364302988
LCP2	TBC1D15	Q8TC07	0.000524727828105777	2.52613484824242	0.000272749769751585	0	0		47188.4622675	0.256589712552322	0.0611365702729661	0.165668945194775	0.731970947928508	0.012102167208532	0.350917099802232	0.20260913455377	0.000272749769751585	0.0696293119161902	0.0328157384743968	0.126177185664997	0.549992063947975	1.45617052184502	1.54452764546677	1.76496746755891	1.01383023863282	1.5897659973644	1.20545280248107	1.81466597789899	1.79644651789218	2.52613484824242	1.2806911457506	1.87927829249221	0.881049605380359	0.000236786987345658	0.000341242009370449	0.000266600984274416	0.000188349934426249	0.000324997583131464	0.000244005675276412	0.000356012298540063	0.000432095107232946	0.000524727828105777	0.000245737987096033	0.000466713288420182	0.000130774589388086	0.000616492264251415	0.000548395649661333	0.000717943709644274	0.000235532803365018
LCP2	ATP2B4	P23634;P20020;Q01814	0.00052201391566968	2.70934692743563	0.00114421942248447	0	0		70769.491555	0.0487621116523244	0.00114421942248447	0.135002659539852	0.0611995677094559	0.0120884601067598	0.00210178701285315	0.0134531375007103	0.588511658111074	0.130872778896132	0.198100072344779	0.0111091556497576	0.151805644262043	1.97254077416207	2.13454069699974	1.7886428048766	2.51860940152673	2.70934692743563	2.25472030239327	2.38377700520351	1.17681211286633	1.62200402980098	1.74858865768905	2.10381876980442	1.63646586613722	0.000302302765234683	0.000444469308646351	0.000254635644563267	0.00044099288924814	0.00052201391566968	0.000430143065376389	0.000440762323541905	0.000266773520436049	0.00031754116181473	0.000316217630611315	0.000492422544927441	0.00022892883007732	0.000453974938044938	0.00101548773382478	0.000357419937799942	0.000486029761238226
LCP2	PRKRA	O75569	0.000518525409420072	2.94138904744015	0.000215927963288414	0	0		170677.078225	0.00347416748666897	0.00459786041981312	0.000215927963288414	0.373260682767121	0.291292863345528	0.795617634960528	0.016513635823164	0.403030277415707	0.305951299805873	0.0127676618851176	0.0368461843297859	0.682332753337509	1.87525820398795	2.47750024261992	1.95841629234918	1.59463264304793	1.36665642640212	1.20599192758306	1.75613024230935	1.34867449114407	1.54431096901483	2.72736704188007	2.94138904744015	1.17208334274668	0.000216453779761885	0.000388542931996367	0.000209985139020045	0.000210290370414239	0.000198319207502171	0.000173281668253842	0.000244558931907409	0.000230266469663295	0.000227704087168124	0.00037147533291899	0.000518525409420072	0.000123492334601869	0.000457159297013536	0.0008504050187563	0.000360977622158322	0.000355218161727894
LCP2	PHKA1	P46020	0.000517145185629934	3.54284609016529	3.050198670366e-10	0	0		13558.97628725	0.415379679865598	3.050198670366e-10	0.68108703845564	0.922179076376529	0.112709912520519	0.186999851430482	0.0126729006940572	0.0266857554388676	0.383068838919695	0.891575407059985	0.084088565668929	0.267783463015059	1.68550316042822	1.92900828584409	0.754704112398861	1.0695553027031	2.10298453272565	1.56849417477928	2.4956771323396	3.54284609016529	1.48305664367397	1.13429369655993	2.52747690413954	0.668132668211458	0.000166329894391949	0.000258640208236551	6.91826038843867e-05	0.00012058648107204	0.000260902445377318	0.000192676066009386	0.000297133656521058	0.000517145185629934	0.000186952143675316	0.000132083494948145	0.000380926694926755	6.01839731118594e-05	0.000685475723924418	0.000534488278476931	0.000371745866663926	0.000414379431243754
LCP2	JAGN1	Q8N5M9	0.000499210701864375	1.98869743208095	0.00138353167452474	0	0		49221.431135	0.451502969913386	0.863983435132031	0.221436058396861	0.544705704529346	0.133611676050601	0.74336553244234	0.0701380954696717	0.233393929922844	0.00138353167452474	0.87320932606391	0.107281813964744	0.593033509213357	1.10631733917351	1.00958833980986	1.41454933836572	0.891573060216629	0.773230660451027	1.06386419415535	1.98869743208095	1.63364316413563	1.52892913952118	0.941731600759941	1.29865754570387	1.25539525369721	0.000228553010824403	0.000283382326449841	0.000271459330999712	0.000210435400642274	0.000200824930255764	0.000273588311957716	0.000495676863338188	0.000499210701864375	0.000403484221085669	0.0002295708087753	0.000409746585589571	0.00023673644261111	0.000414400017988436	0.000572947223591463	0.00060987121319622	0.000688605440668827
LCP2	RAB21	Q9UL25	0.000497773239136638	1.62697312564888	0.00440340715855631	0	0		152707.30355	0.0254143773215657	0.832385036242207	0.01932787257936	0.00440340715855631	0.0200011956814347	0.924512053786701	0.00655856542976166	0.732972410662298	0.849172770192263	0.675266918541873	0.499254413100239	0.614577018853325	1.33248011611052	1.03417493649042	1.5034028078147	1.53698046335837	1.50272103933392	0.974405476130631	1.62697312564888	0.932457541378586	0.89980090639473	0.932741960610402	1.19778000269804	1.22319339057845	0.000337900780729961	0.000356322850623464	0.000354146751170953	0.000445298714563438	0.00047908012669298	0.000307590058016496	0.000497773239136638	0.00034976551116603	0.000291478720569027	0.000279107987569772	0.000463894249145432	0.000283139845760568	0.000650230518734794	0.000894500092950036	0.000558088471876671	0.000706064548945932
LCP2	CD247	P20963	0.000494869093650648	4.49198560300085	0.00484863088315492	0	0		78644.0255225	0.0924467917091319	0.198365253761393	0.515838924836157	0.611602937079652	0.117907822147062	0.15311477653128	0.00484863088315492	0.52335587838748	0.308293989303389	0.507058771334853	0.0657397044682992	0.276303010881026	1.67825948723206	2.2566724381439	2.37999710348668	0.934560966630673	1.74388995931886	4.49198560300085	1.81984742660166	1.56468732115048	2.79374974358054	1.2817420955811	1.76678059426148	3.38348727308779	0.000148527532767294	0.000271354849989067	0.000195660757844693	9.44952830242554e-05	0.00019402972302738	0.000494869093650648	0.00019431464882675	0.000204830619671912	0.000315840142265976	0.000133853828214337	0.000238805293139302	0.000273331579111096	0.000241340971311245	0.00109972530124777	0.00336970243884775	0.000114744773707113
LCP2	RFC5	P40937	0.000492296651503385	1.95517268433779	3.16025816269411e-09	0	0		498253.770375	0.7541234052403	0.761293047985596	0.917961045099946	0.35749818708351	0.842439559143966	0.439009809329694	3.16025816269411e-09	0.736918277099081	0.735834031729962	0.461480587001479	0.655234157559317	0.767555013119083	1.17624929931531	0.885384453098818	1.04628829022596	0.849230237729039	0.88729319116544	1.34932072905941	1.95517268433779	0.893393747249238	1.15926900247318	1.28897579790967	0.895809533409506	1.11724242087126	0.000245481309461356	0.000251056894724003	0.000202838254770887	0.000202487929145489	0.000232802442759184	0.000350540632215115	0.000492296651503385	0.000275791845856607	0.000309054624881951	0.000317428640592325	0.000285527672927561	0.000212835406824996	0.000240832464377891	0.000346006832254364	0.000773850267439132	0.000484169998231401
LCP2	SEC61B	P60468	0.000485859109322514	2.75110572709721	3.908540286479e-06	0	0		89482.0852575	0.525529747892961	0.493952306690132	0.685052748788749	0.255922609010591	0.035230852567315	0.0199208175120543	3.908540286479e-06	0.64131751492056	0.492668784044714	0.462930514792684	0.00513392166581647	0.0812125621206913	0.819612460699773	1.24328858472004	0.735517222144078	0.472530998901934	2.21024735255953	1.74581902594966	1.93815594245413	1.33857785921093	0.747974396261686	0.699125798813203	2.06451574694052	2.75110572709721	0.000126295311978645	0.000260298599450895	0.000105281234967255	8.31885621587086e-05	0.000428174586750274	0.000334874454771813	0.000360321437880348	0.000305099695594491	0.000147230361870925	0.000127120706780402	0.000485859109322514	0.000386957586629087	0.000216976179454136	0.0010537687378492	0.000696398191896401	0.000333478941679521
LCP2	SMN1	Q16637	0.00047326576328261	4.55754323715863	0.000964540820464047	0	1		10519.4888225	0.157980805150944	0.4034588371863	0.36375697111767	0.366790079317009	0.21101899777512	0.351591682454167	0.422253892709478	0.103046727219598	0.321415757779167	0.156213999723455	0.000964540820464047	0.135350556698243	4.14819586124276	1.83627469029408	2.0585337958405	2.33325839787158	3.17593661147264	1.59420497777552	1.94180938629436	3.45626447668873	2.45814026507463	3.95187021889531	4.55754323715863	2.38860088486261	0.000282046082679405	0.000169636644860826	0.000130016438863864	0.000181250115512351	0.000271477583461142	0.000134930179767942	0.000159290590267721	0.000347605985076937	0.000213500771692667	0.000317063160781394	0.00047326576328261	0.000148245600764332	0.00178821918346453	0.00102025868336752	0.000830578452629922	0.00130779462324259
LCP2	ARMCX2	Q7L311	0.000470897413545392	3.39208918805951	5.98417441206732e-05	0	1		NA	0.277911893750606	0.729210220676909	0.679514100829427	0.432094641651643	0.744095095025495	0.875805630165426	0.323855270238357	0.0797803115805806	0.0456174162998008	5.98417441206732e-05	0.64521182877181	0.768835801702994	2.34529574708329	0.961792737314402	1.36844321162803	1.79602133298526	1.16271571146698	1.0132703577539	2.7168315616638	0.511356229105321	0.524279998258796	3.39208918805951	0.84795456172011	1.23809892708038	0.000275914399255086	0.000153737371184501	0.000149548815007769	0.000241403118810286	0.000171969576336569	0.000148390537348323	0.000385622326785491	8.89856054917427e-05	7.87901648390396e-05	0.000470897413545392	0.000152357136947737	0.000132956478610175	0.000857706923615841	0.000771517576877141	0.0003254158121348	0.00113312897681473
LCP2	ACTA2	P62736;P63267	0.000467823576543757	4.69020901501505	0.00606659361673847	0	0		NA	0.429563454527272	0.195756074117175	0.605455426134142	0.404747877055131	0.485268613940248	0.368982258263759	0.23936980829868	0.0708203123232443	0.245661534332461	0.00606659361673847	0.0265439735399656	0.47774255244214	1.69103491833354	3.83879006456107	1.24186531459591	1.17018522207379	1.80685248236644	0.904085438725816	1.77906941659379	4.69020901501505	2.35882650280888	1.59332823961009	4.61191649267256	1.19204535147102	0.000112315520227234	0.000346419848337428	7.66198225373894e-05	8.87966216244257e-05	0.00015087289536089	7.47482091040637e-05	0.000142561678049435	0.000460785552889188	0.000200131369036453	0.000124874782187318	0.000467823576543757	7.22698882593303e-05	0.000717303621982538	0.00222660249936388	0.00017560810158998	0.000174259082432393
LCP2	DPPA5	A6NC42	0.000458411952180207	3.29507234237729	0.00511520685995377	0	0		NA	0.0255072419185893	0.442503818760911	0.196221882684554	0.41407517981073	0.100018789784111	0.161290957336412	0.00511520685995377	0.0948807754227153	0.0890529620625226	0.029760351451868	0.0827709309552135	0.0947997926028672	1.95239839220484	1.98791164764892	2.04239730420392	1.46588731861177	2.28285404556399	2.23055277028917	1.92984784727572	3.29507234237729	2.53902964065821	2.50479614671787	2.39870532565334	2.29371673758735	0.000183628446680681	0.000254032805836538	0.00017843958091203	0.000157516750165318	0.000269929901043922	0.000261148864099476	0.000218986476661788	0.000458411952180207	0.00030505016206125	0.000277988095605957	0.000344557645319868	0.000196919493510166	0.000319753007419959	0.00140413960546059	0.000605288148439117	0.000348016586338234
LCP2	RPAP1	Q9BWH6	0.000457107038930767	6.04899529884345	6.15809977900892e-05	0	1		8127.21145575	0.709497677806367	0.0303260373407229	6.15809977900892e-05	0.218694926481902	0.149124834341473	0.594629346776389	0.418272912139164	0.578102812636377	0.185998812173506	0.179281432680636	0.0716648806561203	0.469504274562962	1.39224515464848	4.54845418432175	6.04899529884345	0.773591172070404	1.25712498510103	1.34620438165945	1.87595564907081	1.56553377839944	2.8938817534656	3.31955174603723	2.06850880857093	1.41103446115397	0.00010297898146339	0.000457107038930767	0.000415619170001243	6.53730907132983e-05	0.000116899503193972	0.000123950418219443	0.000167408748892339	0.000171283204259686	0.000273429663768514	0.000289730764592665	0.00023367041175734	9.52681879053935e-05	0.000119427608461219	0.000535414645300475	0.000590390683493599	0.000156477206701678
LCP2	ITGAM	P11215	0.000454862547043485	3.41548385243485	0.00844530191779365	0	1		NA	0.416156760666936	0.506826583936641	0.0244531660005047	0.0286984289510415	0.452265547209226	0.106044770461087	0.0620055977641763	0.0431201030302621	0.08866456474964	0.122919459245842	0.402301401153528	0.00844530191779365	1.78534059111352	1.43193749002922	2.67679290990185	2.68466176483246	1.95236251976594	2.46860389518317	3.02536806825459	2.58120472080585	2.30219813064105	2.58656565041545	1.68832462831782	3.41548385243485	0.000212696012387353	0.000231784044046933	0.000296232353430703	0.000365411728260124	0.00029241527889426	0.000366095000795963	0.000434849719900718	0.000454862547043485	0.000350358723758976	0.000363616906117962	0.00030719044055157	0.000371422246422883	0.000116702529538535	0.000182422345599741	0.000369579312528781	0.000437031340743699
LCP2	PRPS2	P11908	0.000441995327162462	1.54020255053858	0.00543338963340049	0	0		793300.776275	0.155126059671039	0.254340295259266	0.0132806490450459	0.00543338963340049	0.00714800991829772	0.763183424487839	0.708751826062387	0.648269453674957	0.930598306175588	0.815808414426284	0.42993428900112	0.191106347092469	0.518159340038411	0.572722169758553	0.385428237441735	1.54020255053858	0.703170139725635	0.80924289288637	1.14217414821875	0.729749535624268	0.97040748777156	0.944958638525253	0.523075362412602	1.30330221094657	0.000130151307254439	0.000195456629747755	8.99307425779673e-05	0.000441995327162462	0.000222048045239446	0.000253027787135434	0.000346130792748754	0.00027113057207555	0.000311366089708677	0.000280078837970342	0.000200660985376372	0.000298818679925418	0.000186677795132172	0.000612311271353693	0.00018736293104687	0.000907145753525429
LCP2	ITGA4	P13612	0.000440262921280027	2.24279341407007	0.00481511390571769	0	0		66178.45757	0.846979866765158	0.806154186458796	0.591281967286399	0.0972956235503914	0.775752506710037	0.00481511390571769	0.228532094143307	0.706661777949664	0.533149131642194	0.644958249604362	0.699593593888263	0.445166291920859	0.999572592148171	0.898613647738636	1.32768339613127	1.80474700148255	0.930347734047989	2.24279341407007	1.66673916997325	1.15268729739541	1.1748565842393	1.25526302199803	0.829693885250438	0.701186470313286	0.000157627888673427	0.000192536439707074	0.000194487946085536	0.000325154436490492	0.000184444348980355	0.000440262921280027	0.000317109365096901	0.000268874543321703	0.0002366658221101	0.000233580050026447	0.000199825119212156	0.000100932180070343	0.00100068199043501	0.000701804992602661	0.000415798903256676	0.000917953425040216
LCP2	PPIH	O43447	0.000434856124701749	1.39674932240413	0.000490132175047665	0	0		121130.133825	0.433889504906922	0.861305148248272	0.854933269964638	0.548936048614391	0.000490132175047665	0.245744502904912	0.771612816286358	0.884108984691643	0.711858880774768	0.299512177181946	0.944011080028034	0.37150615993554	0.941083436316627	0.960028288465403	0.915547082829615	1.0846424158045	1.3279141424556	1.39674932240413	1.07371944490019	1.0722022419084	0.929450078531133	1.31211918600438	1.01542941383724	1.08615864277533	0.00023537001322969	0.000326233263001787	0.000212707661088239	0.000309930432305547	0.000417536387041715	0.000434856124701749	0.000323993671650669	0.000396660698716247	0.00029694843488107	0.000387238545899835	0.000387870021131883	0.000247966876578719	0.000508759048518114	0.000982765406716863	0.000538991599566669	0.000680554148755872
LCP2	PTDSS1	P48651	0.000431456731887557	4.11413597648169	9.07171009792655e-09	0	1		29811.61209	0.0119655287375232	0.035268664480971	0.143800448390614	0.0925885665184587	0.031257484672724	0.0586316456385574	9.07171009792655e-09	0.0216797260536472	0.502076927113202	0.0802929272896112	0.00053066710815081	0.0159095356170679	3.36452885163559	3.33579812038238	2.35180924720522	1.95659793456639	4.11413597648169	1.8110440531607	2.02739680753194	3.92964410957781	1.74550749380223	2.086069906548	3.57116150318915	2.45403617187879	0.000249740413754932	0.000336422890007679	0.00016216088674861	0.000165928427283782	0.000383923363838835	0.000167339206145051	0.000181562450446589	0.000431456731887557	0.000165507720674894	0.00018271563886332	0.000404843838220948	0.000166273461118947	0.000750572306154878	0.00111791191012775	0.000612312238133862	0.000291780720805441
LCP2	HMOX2	P30519	0.000416760883811739	1.6321401694507	0.00449534882136477	0	0		94499.6783825	0.221857591717902	0.0365619031230793	0.00449534882136477	0.0993924508501143	0.384496463259881	0.195811389528758	0.07302863323707	0.910400271143386	0.959676947348221	0.0259580998351171	0.116726052122173	0.671193083389964	1.46188933801882	1.32882889566858	1.45540070583494	1.34605344796161	1.21469090412832	1.6321401694507	1.462485021159	1.00915293314788	0.995506350772141	1.5741922972316	0.824033030833829	1.21480758575995	0.000299874733973436	0.000370352813252814	0.000277323967701974	0.000315458560997523	0.000313251015096304	0.000416760883811739	0.000361942440919185	0.000306197628885903	0.000260856331254222	0.000381035511525721	0.00025815674095656	0.000227462746838201	0.000413663468229588	0.000771895983279271	0.000446207789683134	0.000461515416507827
LCP2	GTF3C4	Q9UKN8	0.000415401282104046	3.74416573762747	5.57985110978492e-11	0	1		20249.611185	0.0641975925635189	0.681027181672574	0.367621689725032	0.573130990211013	0.442339126256048	0.705103265555831	0.464531803290489	0.238880887399177	0.429317579239065	0.607695974178865	5.57985110978492e-11	0.125066124105717	1.69233011771166	1.27985135016304	0.868017019104957	1.02539383329941	1.49438125252001	1.19967985920305	1.56972059687134	1.95527728979341	1.40161751502712	1.14110297097861	3.74416573762747	1.90448467922469	0.000122937500497567	0.000126322302792876	5.85742832207748e-05	8.51029535617178e-05	0.000136477807402965	0.000108484772626139	0.000137576532610654	0.000210100512139212	0.000130065100689638	9.78152173556953e-05	0.000415401282104046	0.00012628570295269	0.00036955966916062	0.000482035885796054	0.000120235451947721	0.000184913332625486
LCP2	RALY	Q9UKM9	0.000414236975598078	3.91972970467083	0.000146365571498029	0	0		640847.902725	0.306580926662937	0.000146365571498029	0.296919321559931	0.286934910614099	0.154814110317037	0.2511471330307	0.190824695516263	0.405560781026904	0.840233740644432	0.16469184716304	0.408768543392642	0.710078746494561	2.1418807477772	1.87515677954174	1.38930539869738	2.19205425580542	2.10922590995371	1.83788777723835	3.91972970467083	1.46017097577089	0.909454932122493	2.25921404918168	1.72726921538179	0.922758794565599	0.000187614034251525	0.000223166409884421	0.000113043918979065	0.000219369361006968	0.000232270718371133	0.00020039788987226	0.000414236975598078	0.000189187834420249	0.00010176142677647	0.000233512271082213	0.000231069987056959	7.3779487675026e-05	0.00105765239517749	0.000422085897625797	0.00031662985364911	0.00115778468755175
LCP2	AP3M1	Q9Y2T2	0.000402632728610714	2.57633886282653	3.87150219728085e-05	0	0		43959.53383	0.585233029964723	0.685079781309363	0.125404517077694	0.314980579186969	0.824921989865133	0.202290954686983	0.000471003850568317	0.00055534784556354	3.87150219728085e-05	0.0672127455586203	0.0128641659398206	4.42613207959885e-05	1.45127443732904	1.07343192413787	1.35329482713961	1.90622824205102	1.05736089206384	1.76696680772198	1.90707902966808	2.34578055121543	2.14816417464695	1.91468261869422	2.42706926393173	2.57633886282653	0.000157638748100551	0.000158419685315896	0.000136547986374998	0.000236560901852894	0.000144390295602202	0.000238916389300855	0.000249922196651856	0.000376894909934838	0.000298066296210925	0.000245410148944038	0.000402632728610714	0.000255442892576587	0.000103967161924718	0.000229595841745718	0.000376905744878976	0.000771210500755409
LCP2	RRP9	O43818	0.000401306256608421	3.30114907751925	2.64275946509662e-10	0	1		158039.9318	0.00663591799906651	2.64275946509662e-10	0.246890877206496	0.710432047198846	0.0900682902198717	0.434236183433211	0.0104850803399025	0.193786109678751	0.00133639526698678	0.327310158971961	0.302076490017455	0.150778439269289	1.60336169883437	3.30114907751925	2.11880887414136	1.0347110407359	3.18641197950788	1.48975804032589	1.87005412238733	2.32043953064757	1.83545394202571	1.31849189583311	2.40288727359928	1.87763922544848	0.00014345678407939	0.000401306256608421	0.000176100592014081	0.000105770195034267	0.000358420501097641	0.000165924089718005	0.000201867529947526	0.000307099635387381	0.000209780466554894	0.000139203239870226	0.000328349572732454	0.000153348362416585	0.000295744027973776	0.000813475730779344	0.000242487311251585	0.00016020879998549
LCP2	EPB41	P11171	0.000396849340192112	3.61085434918433	0.00675312587819125	0	0		58413.745365	0.850332820919617	0.0226974622319711	0.0953624427379016	0.820864542749756	0.649463728060059	0.584366459358933	0.530480798428822	0.0661759645934114	0.666792865486619	0.00675312587819125	0.129704491837397	0.126126635720525	0.954915481370485	1.71836568700789	3.61085434918433	1.31154696724523	1.47280108846442	1.48792781459994	1.74268612197197	1.52437188346894	1.35083517898378	2.28917889496372	1.69891617091711	2.52223869548261	0.000112979898278224	0.000276231400039532	0.000396849340192112	0.000177286117264974	0.000219069376458882	0.000219140287547915	0.000248758612009844	0.000266775924912022	0.00020415996249819	0.000319593745141971	0.000306988189468881	0.000272395442155784	0.000208771390544589	0.000451400629626909	0.00172754102876579	0.000955091584200417
LCP2	CUL1	Q13616	0.000395053736341007	2.90491929260912	0.000938485076199116	0	0		40672.6951475	0.870559921361088	0.356204197072958	0.508449135109521	0.0323579719925692	0.564863665938984	0.447493909985991	0.414649640175986	0.0820361024377513	0.000938485076199116	0.332172170124782	0.0835426982706556	0.521796776178858	1.01623746171631	1.67304277173342	0.778665329539017	2.53791335845872	1.30760040583267	1.33210319341364	0.835102607062558	1.47207520346069	2.90491929260912	1.28179707859874	2.58029051525371	1.45082343243497	0.000101875392664443	0.000227877972555361	7.25110810769995e-05	0.000290673555600461	0.000164797444414092	0.000166232556716504	0.000101003550860271	0.000218284828571211	0.000371997598520367	0.000151626693834263	0.000395053736341007	0.000132759639316814	0.000192512933017245	0.000376559042465677	0.000109528256548529	0.000483547064153074
LCP2	U2SURP	O15042	0.000390306016884749	2.9413588471048	5.15381505328924e-05	0	0		94537.4195225	0.446713225121826	0.767140541293626	0.259476738961723	0.547597683231753	0.000266969341403041	5.15381505328924e-05	0.176928283390458	0.446061844094204	0.0368660218446561	0.603793923678294	0.39609270676708	0.436173588840665	1.66385937656354	1.13086754739663	0.659719757948511	1.72265339058721	2.50644162201892	2.9413588471048	2.12417286879383	0.804386103976449	2.23749390412	0.875669295916355	1.549561080807	0.686267856412344	0.00017736573918594	0.000163789502411069	6.53269004035725e-05	0.000209800082206019	0.000335901574165584	0.000390306016884749	0.000273190554327256	0.000126834421841497	0.000304682103670269	0.000110147724444925	0.000252275622791337	6.67765810781373e-05	0.00112456532821105	0.000739810449442269	0.0001497862606933	0.00160879466501955
LCP2	AP3B1	O00203	0.000379562164787063	2.27366707292206	0.00282198919409916	0	0		38639.2755875	0.57322948850017	0.236159405868859	0.133219004774863	0.00616540354916929	0.00282198919409916	0.433222610373714	0.069242965481888	0.0481978115262184	0.569834480916112	0.00967159069606685	0.165266209708413	0.831464790190977	1.40769191000939	1.32390574147356	1.49496108560613	1.69848425130831	2.27366707292206	1.36327560493808	1.84938500145297	2.15828666897921	1.21070547079649	1.70326482401078	1.62127592135832	1.13151768535737	0.000167363959538105	0.000213861495964383	0.000165106306448034	0.000230712161283177	0.000339846287642847	0.000201763271098659	0.000265279912474057	0.000379562164787063	0.000183875896041605	0.000238956471820648	0.000294391137923947	0.000122798505315826	0.000128377811095767	0.000390746193664455	0.00021638927398712	0.000511545479586425
LCP2	EMC1	Q8N766	0.000375973206503179	3.37648009881254	4.86982332839058e-10	0	0		54341.903455	0.285215714077493	0.230338783745358	0.233533885494347	0.269628511949577	4.65053916339173e-05	0.179769841650151	0.581526566638454	0.164902485946814	0.0156567273870585	0.155625437168357	4.86982332839058e-10	0.481758300096755	2.0942272871397	1.88994400643719	2.0767446929603	2.11552611617383	2.31444743407328	1.72456564913141	1.39349909192174	1.90290213151617	3.37648009881254	2.54829994477123	1.86519468059812	1.47089463337753	0.000182551138577548	0.000223836484866358	0.000168160228237745	0.000210685069160919	0.00025363511731026	0.000187130502190803	0.000146551453188542	0.000245355978093521	0.000375973206503179	0.000262116022722812	0.000248312379978315	0.000117036062610921	0.000154027085567772	0.000283879668567386	0.000142629716690179	0.000173198780009849
LCP2	BCAP31	P51572	0.000371905241719225	2.14044370002898	0.00634788377251596	0	0		139726.645625	0.301858129896823	0.303738678073304	0.00853183691337011	0.00634788377251596	0.231319544409312	0.167706794593658	0.224269964493536	0.970555003429432	0.557554096038856	0.805389286499258	0.752606835504192	0.182034686980593	1.32977317547884	1.50734697497206	1.57088070526106	1.62392997166374	2.14044370002898	1.48962533293993	1.23542113897212	1.00577341801011	1.35785067253681	1.09151296896383	1.09449646845026	1.68384141529655	0.000183782742406806	0.000283048984474517	0.000201673953487723	0.000256418345212893	0.000371905241719225	0.000256276231397318	0.000205998897066031	0.00020561120225986	0.000239723793478634	0.000178007521232317	0.000231022881628967	0.000212425062186612	0.000265677410209169	0.000361061501669147	0.00031170927132192	0.000432823902611131
LCP2	SDF2L1	Q9HCN8	0.000371442383462046	1.65921998776693	0.00640615137112985	0	0		102557.4376775	0.00640615137112985	0.243117738935411	0.528014509454279	0.310240578916925	0.469343093158931	0.378600288825367	0.291446512639644	0.737504672284964	0.0843532254240965	0.528284559244356	0.280392869466732	0.369939030718978	1.65921998776693	0.448119616205307	0.602507142550025	0.578886361386682	0.637388261033248	1.33027904288944	0.491055709280506	0.721636801157573	1.42704392282285	1.20800895828756	1.20203633908403	1.36865108504189	0.000335710062435525	0.000123190027145653	0.000113240566825045	0.000133816091767393	0.000162130894684023	0.000335048175296766	0.000119870925914933	0.000215972532159452	0.000368832938337303	0.000288411674205112	0.000371442383462046	0.000252772917590058	0.000617999650053104	0.0006235423783254	0.000287555857848551	0.000203395218285871
LCP2	MTPAP	Q9NVV4	0.000366777617300586	3.41362038586774	6.12132851144869e-05	0	0		37536.92559	0.065905990633636	0.028999576861423	0.301188302873773	0.419550898410516	0.5539880629297	0.575550993586448	0.595558739575341	0.23783881766816	0.368172498642292	6.12132851144869e-05	0.291876674156994	0.0726253125616551	1.67137045690925	1.8373325368556	1.10188807771613	1.24502164067529	1.14156655224757	1.10748777183915	1.06659019310594	1.44505653817827	1.37894608890059	1.60563737577283	3.41362038586774	1.37250758922686	0.000117583626489011	0.000175623691953864	7.20097096931233e-05	0.000100070406856275	0.000100966359005887	9.69878179590377e-05	9.05303965119881e-05	0.00015037596519631	0.000123923418890439	0.0001332919405836	0.000366777617300586	8.81386290249955e-05	0.000243045963165963	0.000342851517395708	0.000178378602226391	0.000129809086870685
LCP2	ARMC1	Q9NVT9	0.000365217323793919	2.737650947652	0.0044325287957262	0	0		62481.69184	0.243572099555259	0.0345498360317564	0.254649559994577	0.0044325287957262	0.133840109057553	0.540662790472581	0.275030007201951	0.435500947715258	0.134807059890782	0.0693164720540203	0.268433592026898	0.0451916574193275	0.479102455980322	1.73601724647412	1.32710439318347	2.08603909404292	1.97121633850293	1.12240358047878	1.32807957548314	0.810108995610832	2.737650947652	2.16433348209562	2.54682521963635	1.49840476439009	4.49849407561267e-05	0.000221469537467396	0.000115750610262125	0.000223777199736993	0.000232688208783994	0.000131187337782022	0.000150447702729623	0.000112512731904289	0.000328358906124263	0.000239797817664417	0.000365217323793919	0.000128423738441986	4.690426287081e-05	0.000373373247294947	0.000223444852722331	0.00037947388153118
LCP2	ACIN1	Q9UKV3	0.000365180485622153	2.26836902949333	6.19078133902329e-07	0	0		149050.3589	0.252126727838469	3.66378575910177e-06	0.179104040441218	0.979421867179913	0.0305670221012129	0.564925403964697	0.374739514951013	0.810867153321492	0.427036199066369	0.379635103245058	6.19078133902329e-07	0.144358890985197	1.71311748240238	2.26836902949333	1.58867970924164	1.01980371216353	1.65370000434658	0.70886773420648	1.36124341467841	1.1142714784168	1.50630908378081	1.34452567007196	2.13936327608423	1.52141493790891	0.000191468220113272	0.000344464499141986	0.000164939756309457	0.000130220925481671	0.000232363340383659	9.86231527163871e-05	0.000183555774670261	0.000184212894526573	0.000215058007680481	0.000177321315271316	0.000365180485622153	0.000155215338453588	0.000203671648865346	0.000674669524551622	0.000185254418344145	0.000145392346633219
LCP2	ARHGAP30	Q7Z6I6;Q2M1Z3	0.000362729144079301	4.6101874982235	0.00717044034626366	0	1		17850.088975	0.0915608016587149	0.00717044034626366	0.285985891374675	0.0901638440964682	0.0985896150146679	0.109278511491561	0.221929718188538	0.265978215231398	0.474106597721756	0.141530562704436	0.0173697675521848	0.244395463424412	3.00824211934244	4.6101874982235	2.02997769371275	2.96178328983459	3.17722633483568	2.36157582741042	2.10383244590702	1.91522213294339	1.81617388920491	3.0930717617534	3.31028817022509	1.52785760749612	0.000174202924854962	0.000362729144079301	0.000109197668911851	0.000195952392058116	0.000231308791196401	0.00017023492723506	0.000146986182516552	0.000164051900611305	0.000134348261978855	0.00021135617640223	0.000292766869661477	8.07612334102344e-05	0.000572736860878738	0.000848160263805078	0.000505388207576304	0.000339789207600754
LCP2	PLEKHA1	Q9HB21	0.000359637050637821	2.58267938471258	0.00253586842496762	0	0		8017.679122	0.58160293516139	0.261162062634394	0.247028787483646	0.182980654771108	0.190739790102913	0.0503170302345174	0.00266435674293766	0.0858312469141842	0.00253586842496762	0.819710338306635	0.325742643920961	0.113683249167732	0.847211378269571	1.71963667637905	1.96118411158471	1.70373096595563	2.17840209129222	2.53454782486092	2.12059132976172	1.81839111405216	2.58267938471258	1.11315339203887	1.59036076322068	2.35870920523364	9.23535813018667e-05	0.000254694676791487	0.000198591096819746	0.000212186434137202	0.000298539181133558	0.000343927237688616	0.000278895591880261	0.000293203210437096	0.000359637050637821	0.000143185575081995	0.000264771408739705	0.000234700367999005	0.000161150714810105	0.000260385275654922	0.00016495809672196	0.000334891022555605
LCP2	RAB2B	Q8WUD1	0.000351832106014683	2.69867567190206	7.14458853167512e-06	0	0		55100.724675	0.109620771545098	0.000311386078505533	7.14458853167512e-06	0.404501066761915	0.807579240725053	0.0329050095171547	0.239659421630157	0.751992824737801	0.822684536865123	0.10212362010607	0.754589518835252	0.00231451381896951	1.85108253383685	1.93092545668491	2.13474012310782	1.26540281672485	0.911440244176641	1.85009941513933	1.94607927674532	0.981256381462216	1.0106558330594	2.69867567190206	1.10666045280537	2.26499693324655	0.000204516458786184	0.000289860606810295	0.00021909221244968	0.000159729787610889	0.000126599506455082	0.000254449538149971	0.000259409404352333	0.000160363096980497	0.000142638820260336	0.000351832106014683	0.00018673698564353	0.000228427037203339	0.000348391388773611	0.000566205024911404	0.000411377541281017	0.000318926324324757
LCP2	TPRN	Q4KMQ1	0.000342599881898139	5.708863947911	0.00145482816479893	0	0		NA	0.128424988173452	0.33991291503391	0.22128811591238	0.00145482816479893	0.338003933620654	0.271683053598819	0.021463841977958	0.154240222527398	0.357391772459661	0.180366190646216	0.457227154345346	0.312231188118482	5.708863947911	3.6043560880176	2.06535303930548	1.70647130361345	2.91019779243291	2.81927451710634	1.65447391688288	3.74497096084278	2.40104942923511	3.15200960181801	3.35668546677085	1.79334861538861	0.000342599881898139	0.00029389108577435	0.000115136032704853	0.00011700142233528	0.000219564110802488	0.000210610006433304	0.000119789884941039	0.00033243399572605	0.000184064733576287	0.000223206758356966	0.000307653341407089	9.82380299864227e-05	0.00160188453198788	0.0021789127916897	0.000495416885482046	0.000217853871294626
LCP2	EPPK1	P58107	0.000342563914057099	3.10220457824216	0.00686952835334046	0	0		NA	0.00686952835334046	0.184896312255663	0.580536265253929	0.688193149925438	0.0475168067529543	0.111699738166793	0.392671954978891	0.617678438962073	0.640092216158547	0.52779339636853	0.443612862957686	0.0588715793899638	1.59397675402598	2.04534650903212	1.59749743291329	1.0713001633765	3.10220457824216	1.26506511162346	1.02617290382664	1.37463162426035	1.38800374017274	0.993130961152945	1.54247965462089	0.808928179530248	0.000140007670794654	0.000244094474510562	0.000130343525313423	0.000107506730505647	0.000342563914057099	0.000138320594117964	0.000108745951399405	0.000178597607785745	0.000155737232727057	0.000102933955302713	0.000206920140095978	6.48570541584453e-05	0.000340016812458519	0.000992095111841787	0.00109803586359116	0.000332230999892101
LCP2	OCIAD1	Q9NX40	0.000338242382410922	3.19294634754554	0.00359335653464127	0	1		152665.340825	0.0434661195709995	0.0888419180505242	0.147812483717067	0.0673818207755539	0.0952829411111417	0.212326755679521	0.111892905894766	0.00476723373100817	0.0298198442686775	0.0969885900499231	0.00359335653464127	0.0654561132263992	2.14190997213482	2.08804284559382	1.47388838697659	1.72871037624347	2.17235222994215	1.65306470921235	2.35101129049899	3.19294634754554	1.76632839989036	2.37905105246091	2.58343506450004	2.7027224440261	0.000153397455930846	0.000203178410141689	9.80530230857786e-05	0.000141447025473438	0.000195590843148803	0.000147370622603711	0.000203139493916112	0.000338242382410922	0.000161592189687964	0.000201049500561456	0.000282571245809416	0.00017668342095377	0.000403564935441719	0.000249334815620256	0.00012745399748408	0.000184153115341456
LCP2	LARP4	Q71RC2	0.000337631793084549	2.92475596276004	5.05851401828657e-05	0	0		21713.695515	0.434835932087602	0.0119437491770111	0.408667367580019	0.833522023944029	0.183732877567901	0.34885364047029	0.113842846031535	5.05851401828657e-05	0.72914995601824	0.135677450689394	0.0157795939635686	0.230834231973636	0.829909643471574	1.92053480153413	1.6456394062358	1.09103626581318	1.71657201354396	1.66494986703281	1.11307740678334	2.92475596276004	1.23328309908442	1.60310908341526	2.01898930358937	1.1060299064663	6.47686808432789e-05	0.000203646818468857	0.000119302176243373	9.72810083215356e-05	0.000168421526356607	0.000161748224281064	0.000104805075563384	0.000337631793084549	0.000122950129550479	0.000147631695755536	0.000240647708780161	7.87913457230675e-05	0.000112282834580686	0.000392188340738446	0.000488210345713865	0.000137711840482422
LCP2	RAB8B	Q92930;P51153	0.000335703198709081	3.51002369853139	9.13605636262667e-10	0	1		130417.484025	0.00235425209740123	0.0984569776697856	0.102362078159898	0.387251972730569	0.0632073596043167	0.0560859095708247	0.216547998936001	0.0228507831808509	0.0781435274053273	0.32676378837863	0.0614986766688915	9.13605636262667e-10	3.51002369853139	2.35088069193801	1.76053207957291	1.67463647419286	1.84423490905922	2.40511270743456	1.99105659706938	2.65675563172463	2.09886496092123	1.49927675623347	2.01370503115756	2.27589697770228	0.00029984337581232	0.00027285769542601	0.000139703665101594	0.000163440466118629	0.00019806237346441	0.000255754899809707	0.000205206315469536	0.000335703198709081	0.00022903448492176	0.000151129244322722	0.000262720364213709	0.000177465695877	0.000545809718799123	0.000779346570346231	0.000359455070813669	0.000626612703919865
LCP2	RBM17	Q96I25	0.000334573612223873	2.13497103728549	0.00534712877811233	0	0		72945.0043325	0.693299888622949	0.788387933984409	0.106896816204868	0.648251104436974	0.00534712877811233	0.410288460848628	0.143739787738993	0.840937906348206	0.522076605795246	0.516985308393344	0.0542541812587762	0.244827967152403	1.15525727503465	0.768039602633184	2.03984706314881	1.02352968122584	2.13497103728549	1.52159755898085	1.5914991347839	1.03199366432357	1.32168418332273	1.1375981003489	1.61660278237494	1.81340492862479	0.000144004836669011	0.000130077801659014	0.000236197567795254	0.000145765062814962	0.000334573612223873	0.000236103426261245	0.000239346720313583	0.000190280751221496	0.00021045440950145	0.000167328345800738	0.000307762117262873	0.000206333889900402	0.000202332305815308	4.82086563269169e-05	0.000258170761972864	0.00021697194370611
LCP2	CPSF1	Q10570	0.000320450551212026	2.2768827190766	0.00108727595324034	0	0		50265.4520975	0.568590645686434	0.00108727595324034	0.262136019295086	0.444245021159378	0.0506697094594726	0.782793166430713	0.504804527130749	0.659428393625738	0.237214083956966	0.0472899600651897	0.623709032968832	0.13970370033436	0.966422666418576	2.2768827190766	2.22145577532644	0.748935696781881	2.13163926514756	0.874258776438443	0.770093928551196	1.1587127412657	0.745285729465319	1.26918174817327	1.38517916278756	1.5272507764386	0.000100107418393119	0.000320450551212026	0.000213754995480997	8.86335861756602e-05	0.000277596634435187	0.000112730978062603	9.62422042275035e-05	0.000177539256343114	9.86174866618107e-05	0.000155133383654766	0.000219138445510922	0.000144406557916107	0.000175575939270499	0.000664744542809313	0.000229807202947411	9.8494290791095e-05
LCP2	RAB5A	P20339	0.00031958231364673	1.90825000298903	0.00362746338136687	0	0		204058.446975	0.626522957738121	0.327358845279113	0.576061491976867	0.310393673203438	0.638036921539131	0.37109905301524	0.562551523059503	0.93859802027265	0.00362746338136687	0.543410360702322	0.511712838719779	0.540326966409738	1.0849957257212	1.06809668155677	1.10530609788263	0.583141667900203	0.8513554896947	0.741921188468229	1.17652528098411	0.99151803334916	1.90825000298903	0.753652443857413	0.751342355095675	0.816856664212846	0.00014224713306008	0.000190259901745584	0.000134610056836595	8.73462381705623e-05	0.000140322646247082	0.000121081387446141	0.000186097040088932	0.000192280645597779	0.00031958231364673	0.000116592039477094	0.000150441217312576	9.77549501334887e-05	0.00016652273683559	0.000291992455343081	0.000142822964677854	0.000101978056527064
LCP2	RAB4B	P61018;P20338	0.000316820055237716	2.44998246361164	0.00769661898657364	0	0		89563.415705	0.433698967655127	0.0615669005869918	0.334791612117068	0.300810045784492	0.12667258484173	0.31275412657074	0.393053288250652	0.00769661898657364	0.0460804032716971	0.067368423340752	0.091476052921978	0.280174955591809	1.28300117396406	1.82463692723996	1.50153651847499	1.64244742173505	1.41950450679795	1.29194447768583	1.52574240537612	1.85002543920556	2.44998246361164	2.43346566381897	1.35504829998529	1.8011397159108	0.000129880745661908	0.000250966287935447	0.000141199469619109	0.000189960730646151	0.000180657429201465	0.000162804231736185	0.000186346673106317	0.000277022394777082	0.000316820055237716	0.000290686749064777	0.000209500935944026	0.000166434183371594	0.000192255883371742	0.000370074046417664	0.00017369647426568	0.000241497766537203
LCP2	HELLS	Q9NRZ9	0.000310605731565951	2.40189825462823	0.000654340385908196	0	0		35109.792495	0.785664998138307	0.653682826638001	0.326127044551486	0.2851564833874	0.355138933209218	0.569674487330196	0.812962419230295	0.445042740193117	0.430548696833947	0.0424646287196241	0.0784757098351226	0.000654340385908196	0.955653934024196	0.867128638280689	1.54744204496101	1.78948021252545	1.45095943473389	0.796908759065619	0.914162511747845	1.27028861953542	1.37907542645214	2.0860221332683	2.40189825462823	1.71614272851368	8.09174221272297e-05	9.97576302438643e-05	0.000121712512089752	0.00017311030561706	0.000154453583172278	8.39951300144553e-05	9.33872316386587e-05	0.000159097462618527	0.000149163091738743	0.000208421535601026	0.000310605731565951	0.000132639292988965	0.000142196429198998	0.000331181754434046	0.000224172437753493	0.000249298645222883
LCP2	DVL2	O14641;Q92997	0.000307712865755725	3.47898566575685	8.31121336980053e-12	0	1		6402.28444433333	0.0600557478659577	8.31121336980053e-12	0.245375269242016	0.253711151606926	0.00216976416332686	0.0418937291774502	0.1030418458909	0.0868056325942875	0.158308488273548	0.0136931761688599	0.108018801894156	0.0146549669443943	2.56073353877992	2.50497323728838	1.95923292455011	1.79129215551472	3.14843454649166	2.78312759468667	1.40401186926646	3.47898566575685	2.20460765498047	2.18653109062701	1.86818773961416	1.82419202169946	0.000153122124349441	0.000203515669963454	0.000108827605423021	0.000122375538574862	0.000236684357193325	0.000207162332969716	0.00010129010994033	0.000307712865755725	0.000168397964291919	0.000154280666284735	0.000170611203282271	9.95683969890878e-05	0.000331601361021295	0.000434639389176129	0.000420641184208201	0.000171018854720635
LCP2	ETS1	P14921	0.000303053328875707	2.33942523559004	0.00438180721733116	0	0		26655.13766	0.842632858321282	0.852162712997889	0.714546828991968	0.00866748561641105	0.00944413360495188	0.611289343447073	0.510178632608619	0.486747350092799	0.283857835999013	0.11085346771651	0.411241171666563	0.00438180721733116	0.920786909133457	1.09690319355345	1.08806691202573	1.55257414445971	2.33942523559004	1.03060308216893	1.21127684846808	1.22756193108003	1.43196972536835	1.17762106831068	1.45574518548905	1.91011021356855	9.48784746983923e-05	0.000153567058756283	0.000104146243168027	0.000182774474275788	0.000303053328875707	0.000132191677759511	0.000150582561885044	0.000187098983959376	0.000188483945480174	0.000143184635215402	0.000229090664880337	0.000179657102824818	0.000142160448752004	0.000514502960602895	0.000293983649211304	0.000433446693335473
LCP2	ARF5	P84085	0.000301938270857702	1.68099381376264	0.00665102986353625	0	0		1265476.5305	0.0321092813980177	0.00665102986353625	0.864885455287429	0.0069828381702733	0.498817482908175	0.121066055481531	0.0628304130692798	0.198904400971248	0.455312236098077	0.738469537237212	0.720616373050225	0.73756645829965	1.43344302848142	1.52312170342574	0.903420351238058	1.68099381376264	0.639499497502222	1.31715605538744	1.29688689890466	1.30036691598448	1.11462528871294	1.1457615030794	0.855796552929381	0.851499470720255	0.000209142736537821	0.000301938270857702	0.000122442352719462	0.000280209658419081	0.00011730158694114	0.000239223423946268	0.000228290142772724	0.000280638803793658	0.000207741475365464	0.000197259927084173	0.000190698094990299	0.000113402894331519	0.000439788068620249	0.000609072437166741	0.000395795001528534	0.000623848394798687
LCP2	CNOT2	Q9NZN8	0.000299543357547594	3.02264810951053	5.83846401303852e-07	0	1		12455.359575	0.00126560593477262	0.0232918185102673	0.189724602805201	0.297827449307199	0.0377479231401256	0.121589049323611	0.181821339835379	0.339999678725631	0.222994720844718	5.83846401303852e-07	0.0316951531176608	0.043851929151781	2.53762013799377	1.45542907074332	1.45568545806455	1.60998555249206	1.44170687458546	1.6981828162612	1.7390922537323	1.65851855138859	1.78505784263333	3.02264810951053	2.36889362671702	2.64784634594155	0.000210100590856384	0.000163724214117101	0.00011195607180554	0.000152292065346635	0.00015006484415647	0.000175020622184045	0.000173718467504693	0.000203114278651455	0.000188792581576595	0.000295304826204117	0.000299543357547594	0.000200110947494781	0.000478483569453772	0.000384164327959834	0.000167709427829061	0.000172282662949687
LCP2	EDC3	Q96F86	0.000294915863048408	2.9999052172756	0.000272619231685565	0	0		95912.4448725	0.374288386098887	0.602253282739676	0.649909988742936	0.173609499324427	0.22657033684208	0.419531270742561	0.041414970873159	0.0724681176116665	0.00542843882260877	0.0314702782365204	0.000272619231685565	0.157972428660745	1.18506404286616	0.995934256837743	1.0759403145915	1.67089228998194	1.47611601123913	1.3647540379014	1.56035178763088	1.70543194102528	2.82844882665511	2.57665215472954	1.64315846744653	2.9999052172756	9.67296593703866e-05	0.000110451016196602	8.15803313142812e-05	0.000155819185021463	0.000151474545828298	0.000138668029801474	0.000153660792057862	0.000205907274226485	0.000294915863048408	0.000248173795839537	0.000204838109450785	0.000223512994961179	0.000181500242072587	0.000180754480656177	0.000195577338913929	0.000200491879732009
LCP2	NUP62	P37198	0.000293854943598552	1.51077593130716	0.00168482767447015	0	0		133130.77235	0.210094176407872	0.957599707780461	0.315605414924701	0.906401312253703	0.980995747404581	0.781255019699976	0.873343527734964	0.226793171456868	0.928005008403912	0.00168482767447015	0.227050008843609	0.307800234119898	1.28415960835863	0.98832436798451	1.51077593130716	1.01189212124323	1.00667054008949	1.08183425987663	1.02452579643887	1.37527822068434	0.995484491713455	1.24352669763905	1.08287517521047	1.10473540440749	0.000185499174846651	0.000193974074069753	0.000202722746130139	0.00016699821417382	0.000182814932467639	0.000194530555496677	0.000178553587969879	0.000293854943598552	0.000183691662689761	0.00021196315872733	0.000238899283072764	0.000145666154785482	0.000450361017812367	0.000331696596917649	0.000197705767050032	0.000282968538417165
LCP2	GSTM3	P21266	0.000293054335566818	2.13407572578121	0.00857888182041158	0	0		95476.2509375	0.183480627047232	0.659654640747773	0.378768344778569	0.289669262319802	0.0510428526975982	0.348504908413871	0.00857888182041158	0.76062095689679	0.652312897570207	0.856893805748121	0.275732537442482	0.61974203269862	0.474257367743326	0.802237965896258	0.855812816751728	1.18314696438684	0.583500461589409	1.81465455104046	2.13407572578121	1.10576038440827	0.817226422881219	0.963927437590336	1.69582752413839	1.21399642611743	5.3662028467356e-05	0.000123332466649972	8.99520844955119e-05	0.000152948889690358	8.30033332848182e-05	0.000255594250796499	0.000291330216714762	0.000185068917562291	0.00011812106902406	0.000128700322104904	0.000293054335566818	0.000125385643801949	0.00015866867331651	0.000459545115830292	0.00012158484056386	0.000383078518792478
LCP2	SUMO1	P63165;G2XKQ0	0.000292124015541122	3.12628678199245	0.000151536948293979	0	0		395011.864325	0.0855535723012621	0.852786419210979	0.493472103838341	0.201798018915645	0.143319977871128	0.117638426435223	0.531934112730497	0.389707889866872	0.170660136054752	0.687473203206351	0.000151536948293979	0.1645413699211	1.28924992180858	0.913383528541949	1.1503557475883	2.0578021373238	1.40304862270886	1.42760411287118	1.15902642924296	1.30395570952177	1.34192244110341	1.04366438432926	1.58072184124605	3.12628678199245	0.000131976970182703	0.000127038519336419	0.000109388748530385	0.000240668521647299	0.000180565632117685	0.000181916859688456	0.000143145297900527	0.0001974437268561	0.000175477090895237	0.000126067806386118	0.000247132559227415	0.000292124015541122	0.0003350731085026	0.000423590989752352	0.000203571835154519	0.000277995777851377
LCP2	CCDC144A	A2RUR9;Q3MJ40	0.000279918923799804	3.0146952235105	0.000664295912916093	0	1		NA	0.184120640619502	0.357623462337308	0.230780642880575	0.260096204287039	0.129321404652793	0.226323551374169	0.00928035594565137	0.00464991528427337	0.000664295912916093	0.31695407065248	0.134476336126415	0.510739414414028	1.89078476297747	1.72471119455208	1.99205960928688	1.78812474848358	1.82755185312003	1.26933923793257	3.0146952235105	2.31007689197754	2.01038721903895	1.77636237413676	1.86338849921225	1.29128187940703	0.000145515157454789	0.000180344843597572	0.000142412436394876	0.000157223909016675	0.000176822358229276	0.000121604029117439	0.000279918923799804	0.000262973529316557	0.000197641355740059	0.000161316948422439	0.00021901962080162	9.0711971012471e-05	0.00040928681237492	0.000805377942795124	0.000484009694906392	0.000232250702986488
LCP2	WTAP	Q15007	0.000279055765462658	4.15795884879633	0.00024138029103046	0	1		102612.6975925	0.172717483507669	0.687795103901204	0.00024138029103046	0.450473674336769	0.114473912814078	0.876879254818564	0.151814498663756	0.0981963729580159	0.20649682936994	0.515067466530594	0.510358846632048	0.255254646013175	2.44670004104796	1.34390354518901	4.15795884879633	1.6442230204894	2.19405865514848	1.02343548717373	2.07473198570815	0.946136381463942	1.479334184782	1.35174056780161	1.1308639480788	1.73358118747756	0.000176771438208444	0.000131923046904588	0.000279055765462658	0.000135720898632491	0.000199287899781172	9.20441004526406e-05	0.000180848985013582	0.000101112434738648	0.000136530483822871	0.000115240996917045	0.000124782935280676	0.000114328092796445	0.000515492456514311	7.56867949642909e-05	0.000552924069412284	9.1329486886991e-05
LCP2	GTF3C3	Q9Y5Q9	0.000270432683412133	2.45228241071901	0.0070570204501267	0	0		26593.110945	0.455354292068689	0.712053598799035	0.124149012957732	0.0173905298790257	0.286859750822654	0.202655137533165	0.62077425678701	0.120334940060976	0.913177245792041	0.666627731917742	0.0070570204501267	0.126437766318932	1.34950351137345	1.03637156122802	1.11918188599547	2.19684141240263	1.9845403766215	0.7910825613064	1.33597832364717	1.70062466792525	0.954779374851702	1.24854334268733	2.45228241071901	1.29492272049485	9.74426847202956e-05	0.000101674469904257	7.50680857513968e-05	0.000181229363424544	0.000180150923183947	7.11051657109669e-05	0.000116385088468686	0.000181636513013695	8.80663954241287e-05	0.000106380282210586	0.000270432683412133	8.53486154593566e-05	0.000385944516318563	0.000285409951699449	0.000185304663212001	0.000394579659086473
LCP2	AXDND1	Q5T1B0	0.000269756814922822	2.61644195122987	0.00748700443116692	0	0		NA	0.00748700443116692	0.311783735505128	0.253309854494519	0.160310934882749	0.342594854393429	0.260642269124297	0.73914610326995	0.18224046238041	0.0340590579866406	0.445875849501393	0.412794271361493	0.34199686984002	1.93883663886709	1.74227510690974	1.57383340137661	1.35835978101912	2.11221408866767	0.906874995588686	1.22711096632257	2.61644195122987	1.13496597137864	1.0326248147821	1.07184787182736	1.79000990171124	0.000135139740299931	0.000164998425900137	0.000101901380302331	0.000108171116460096	0.000185089220973172	7.86852645466658e-05	0.000103192564697271	0.000269756814922822	0.00010105473616546	8.4931092731991e-05	0.000114100746067136	0.000113887144080974	0.000413349389440393	0.00074530893048411	0.000345341727675137	0.000368835046500152
LCP2	LARP4B	Q92615	0.000267672847714876	2.6797469570501	0.00456855288298843	0	0		5706.706652	0.922156266139383	0.00456855288298843	0.388710127347252	0.393683543649496	0.164425660485222	0.0579600918344855	0.0819008895000436	0.144623956700562	0.51245404035319	0.324550532627447	0.033287606326441	0.752658366626815	1.0200703854282	2.6797469570501	1.68384839763179	1.27052169654604	2.56350049615976	2.20646882413886	1.7700109599346	2.22698507413986	1.56661960684814	1.5647753646689	2.07836043033048	1.1312975364841	7.49927819642142e-05	0.000267672847714876	0.000114993094232463	0.000106715142145886	0.00023693218619376	0.00020192553426293	0.00015699578331448	0.000242173205912601	0.00014712445020725	0.00013574493005716	0.00023335852063119	7.59177929372448e-05	7.62582180560415e-05	0.000570469628378425	0.000403734791280776	0.000193526875396649
LCP2	POLD2	P49005	0.00026607955406299	1.63715249706373	0.0006070020696203	0	0		49391.1338225	0.198033388373328	0.410436136613072	0.0006070020696203	0.439234545274634	0.744642305737138	0.217488980174671	0.561493832153326	0.578242870217818	0.558527103670544	0.714394903990473	0.01931082150149	0.542394353408538	1.29522523372461	0.662519058147728	1.58476705451235	0.655753295894352	0.844537681546853	1.41154924465973	1.18244116824928	1.13349115264622	0.821926948889848	0.880521864812818	0.465211267864309	1.63715249706373	0.000196135698790751	0.000136311009346217	0.000222923694134197	0.000113450514150189	0.00016077988457365	0.00026607955406299	0.000216029768043078	0.000253891957713734	0.000158992464176129	0.000157338058800718	0.00010759077796056	0.000226296528817484	0.000366614006039594	0.000587976943571092	0.00037931485383896	0.000462212922061547
LCP2	SAR1B	Q9Y6B6	0.000260781504309814	1.6925779733207	0.00716469130601745	0	0		40250.8838225	0.278606355970437	0.198590436144834	0.81965918768223	0.0148559439350501	0.535433260678201	0.00716469130601745	0.628680007944155	0.160055512539614	0.653721620410854	0.774298111697144	0.484798780403378	0.012278245720935	1.20090090223212	1.1465859795586	0.981012461164717	1.6925779733207	0.941014445797247	1.30096697360433	0.961987388790555	1.15968200837297	1.07629216191626	1.13963833837544	0.85578355989896	1.39985530656037	0.000161949882210088	0.000210088025721582	0.000122893082075702	0.000260781504309814	0.000159540550551372	0.000218395586118208	0.00015651845460915	0.000231329939499582	0.000185411049811159	0.000181352191838783	0.000176258827511291	0.000172319339182703	0.000316182215538694	0.000413618966812844	0.000201988885627676	0.000600570134939291
LCP2	TXLNA	P40222	0.000260055694040111	1.69211557417649	7.02815702736735e-05	0	0		43493.11168	0.592985250059246	0.658975065830178	0.912689114681505	0.758264352605744	0.12659006809219	7.02815702736735e-05	0.0834458922408036	0.656850856495402	0.616963380302011	0.446918702414222	0.543074338192502	0.158825662414502	0.808893783166679	0.844596449749643	1.03428352563527	0.876313398282572	1.25330881668855	1.61528473916589	1.30829774131725	1.07369331564411	1.25479367941518	1.43817389322287	1.10840761315235	1.69211557417649	0.00010461757648293	0.000148416989011952	0.000124260246714337	0.000129487320912714	0.0002037851732457	0.000260055694040111	0.000204146743405034	0.000205405877503182	0.000207308662639709	0.000219486013775062	0.000218940512286921	0.000199765546377478	0.00011045145504082	0.000307131931457681	0.00013958709627097	0.000140623760063062
LCP2	CTSC	P53634	0.000256426806493103	2.62320423626888	1.62664822207542e-06	0	0		105599.474975	0.0731462624297881	0.421942124052825	0.199819062654696	0.410398192744807	0.516269370665227	0.108618885396123	1.62664822207542e-06	0.0149532141570405	0.0312437200646048	0.000597876765792336	0.0818197235326035	0.0488181144186278	1.44254954065061	1.26925883166792	1.1679810938377	2.62320423626888	1.27849564582666	1.66110413035434	1.60784783807785	1.77661934667627	2.00630118511928	1.76627854256917	1.74217664865433	1.76623996029365	0.000123426217392647	0.000147553013712029	9.28307677806135e-05	0.000256426806493103	0.000137523610784634	0.000176920297329534	0.000165975633863284	0.000224848776760873	0.000219282908235247	0.00017832743724671	0.000227657699699178	0.000137944311567275	0.000249947937598766	0.000235425044533114	0.000158942987336685	0.000187077224819878
LCP2	SPECC1	Q5M775	0.000254431029377662	3.22634534276971	0.000910358760847593	0	0		NA	0.240302141572677	0.438557764585445	0.730643359397326	0.307392126642081	0.000910358760847593	0.439882952104373	0.301456264224988	0.247198618464835	0.49179566862124	0.296866370559028	0.33078897872033	0.622548012232485	1.4887849158692	3.22634534276971	0.938780536843639	1.15018551177541	1.80640156580529	1.29472839822495	1.21871857130144	1.55423045985185	1.02048982202133	1.27670765033222	1.17341221445676	1.00266591802001	8.64111879421429e-05	0.000254431029377662	5.06152678718381e-05	7.62711938813598e-05	0.000131811604723588	9.35450495333889e-05	8.53422624647235e-05	0.000133435962057974	7.56621474497954e-05	8.74403262142064e-05	0.000104016465585404	5.31216646461415e-05	0.00011467167126017	0.00636052873288217	0.000133298278329433	0.000129385245636931
[truncated: 2,092 more rows]
[truncated: 44 more columns]
